# Supplementary material for: Selective CK1α degraders exert antiproliferative activity against a broad range of human cancer cell lines
Source: Nat Commun. 2024 Jan 16;15:482. doi: 10.1038/s41467-024-44698-1 (PMC10791743; doi:10.1038/s41467-024-44698-1)
Supplement: Supplementary file 4 — Supplementary Data 1 [file 41467_2024_44698_MOESM4_ESM.xlsx]

## Sheet: Cell panel IC50s and mutation s
Cell line	Disease	SJ3149	nutlin-3a	TP53	ABL	APC	ARID1A	ATM	BRAF	BRCA2	CCND1	CCNE1	CDKN2A	CHD4	CREBBP	CTNNB1	EGFR	EP300	ERBB2	FAT1	FBXW7	KRAS	LRP1B	MYC	NCOR1	NF1	NOTCH1	NRAS	NSD1	PBRM1	PIK3CA	PIK3R1	PTEN	RB1	SETD2	SMAD4	SMARCA4	SPEN	STK11	XIRP2	ZFHX3
5637	Bladder carcinoma	27809.9	>31600	Mutant	Wild-type	Wild-type	Wild-type	Wild-type	Wild-type	Wild-type	Wild-type	Wild-type	Wild-type	Wild-type	Wild-type	Wild-type	Wild-type	Wild-type	Mutant	Wild-type	Wild-type	Wild-type	Wild-type	Wild-type	Wild-type	Wild-type	Wild-type	Wild-type	Wild-type	Wild-type	Wild-type	Wild-type	Wild-type	Mutant	Wild-type	Wild-type	Wild-type	Wild-type	Wild-type	Wild-type	Wild-type
769-P	Renal cell carcinoma	100.703	5523	Wild-type	Wild-type	Wild-type	Wild-type	Wild-type	Wild-type	Wild-type	Wild-type	Wild-type	Wild-type	Wild-type	Wild-type	Wild-type	Wild-type	Wild-type	Wild-type	Wild-type	Wild-type	Wild-type	Wild-type	Wild-type	Wild-type	Wild-type	Wild-type	Wild-type	Wild-type	Wild-type	Wild-type	Wild-type	Wild-type	Wild-type	Wild-type	Wild-type	Wild-type	Wild-type	Wild-type	Wild-type	Wild-type
786-O	Renal cell carcinoma	>31600	13380	Mutant	Wild-type	Wild-type	Wild-type	Wild-type	Wild-type	Wild-type	Wild-type	Wild-type	CNV	Wild-type	Wild-type	Wild-type	Wild-type	Wild-type	Wild-type	Wild-type	Wild-type	Wild-type	Wild-type	Wild-type	Wild-type	Wild-type	Wild-type	Wild-type	Wild-type	Wild-type	Wild-type	Wild-type	Mutant	Wild-type	Wild-type	Wild-type	Wild-type	Wild-type	Wild-type	Wild-type	Wild-type
A-172	Glioblastoma	ND	11485	Wild-type	Wild-type	Wild-type	Wild-type	Wild-type	Wild-type	Wild-type	Wild-type	Wild-type	CNV	Wild-type	Wild-type	Wild-type	Wild-type	Wild-type	Wild-type	Wild-type	Wild-type	Wild-type	Wild-type	Wild-type	Wild-type	Wild-type	Wild-type	Wild-type	Wild-type	Wild-type	Wild-type	Wild-type	CNV	Wild-type	Wild-type	Wild-type	Wild-type	Wild-type	Wild-type	Wild-type	Wild-type
A-204	Embryonal rhabdomyosarcoma	15.5691	3063	Wild-type	Driven	Wild-type	Wild-type	Wild-type	Wild-type	Wild-type	Wild-type	Wild-type	Wild-type	Wild-type	Wild-type	Wild-type	Wild-type	Wild-type	Wild-type	Wild-type	Wild-type	Wild-type	Wild-type	Wild-type	Wild-type	Wild-type	Wild-type	Wild-type	Wild-type	Wild-type	Wild-type	Wild-type	Wild-type	Wild-type	Wild-type	Wild-type	Wild-type	Wild-type	Wild-type	Wild-type	Wild-type
A375	Amelanotic melanoma	33.2371	6898	Wild-type	Wild-type	Wild-type	Wild-type	Wild-type	Mutant	Wild-type	Wild-type	Wild-type	Mutant	Wild-type	Wild-type	Wild-type	Wild-type	Wild-type	Wild-type	Wild-type	Wild-type	Wild-type	Wild-type	Wild-type	Wild-type	Wild-type	Wild-type	Wild-type	Wild-type	Wild-type	Wild-type	Wild-type	Wild-type	Wild-type	Wild-type	Wild-type	Wild-type	Wild-type	Wild-type	Wild-type	Wild-type
A388	Squamous cell carcinoma	>31600	>31600	Mutant	Wild-type	Wild-type	Wild-type	Wild-type	Wild-type	Wild-type	Wild-type	Wild-type	Wild-type	Wild-type	Wild-type	Wild-type	CNV	Wild-type	Wild-type	Wild-type	Wild-type	Wild-type	Wild-type	Wild-type	Wild-type	Wild-type	Mutant	Wild-type	Wild-type	Wild-type	Mutant	Wild-type	Wild-type	Wild-type	Wild-type	Wild-type	Wild-type	Wild-type	Wild-type	Wild-type	Wild-type
A-427	Lung adenocarcinoma	>31600	5363	Wild-type	Wild-type	Wild-type	Wild-type	Wild-type	Wild-type	Wild-type	Wild-type	Wild-type	CNV	Wild-type	Wild-type	Mutant	Wild-type	Wild-type	Wild-type	Wild-type	Wild-type	Mutant	Wild-type	Wild-type	Wild-type	Wild-type	Wild-type	Wild-type	Wild-type	Wild-type	Wild-type	Wild-type	Wild-type	Wild-type	Wild-type	Wild-type	Wild-type	Wild-type	Wild-type	Wild-type	Wild-type
A-498	Renal cell carcinoma	5664.52	5590	Wild-type	Wild-type	Wild-type	Wild-type	Wild-type	Wild-type	Wild-type	Wild-type	Wild-type	CNV	Wild-type	Wild-type	Wild-type	Wild-type	Wild-type	Wild-type	Wild-type	Wild-type	Wild-type	Wild-type	Wild-type	Wild-type	Wild-type	Wild-type	Wild-type	Wild-type	Wild-type	Wild-type	Wild-type	Wild-type	Wild-type	Mutant	Wild-type	Wild-type	Wild-type	Wild-type	Wild-type	Wild-type
A-549	Lung adenocarcinoma	37.9355	6560	Wild-type	Wild-type	Wild-type	Wild-type	Wild-type	Wild-type	Wild-type	Wild-type	Wild-type	CNV	Wild-type	Wild-type	Wild-type	Wild-type	Wild-type	Wild-type	Wild-type	Wild-type	Mutant	Wild-type	Wild-type	Wild-type	Wild-type	Wild-type	Wild-type	Wild-type	Wild-type	Wild-type	Wild-type	Wild-type	Wild-type	Wild-type	Wild-type	Mutant	Wild-type	Mutant	Wild-type	Wild-type
A-704	Renal cell carcinoma	>31600	>31600	Mutant	Wild-type	Wild-type	Wild-type	Wild-type	Wild-type	Wild-type	Wild-type	Wild-type	Wild-type	Wild-type	Wild-type	Wild-type	Wild-type	Wild-type	Wild-type	Wild-type	Wild-type	Wild-type	Wild-type	Wild-type	Wild-type	Wild-type	Wild-type	Wild-type	Wild-type	Mutant	Wild-type	Wild-type	Wild-type	Wild-type	Wild-type	Wild-type	Wild-type	Wild-type	Wild-type	Wild-type	Wild-type
ACHN	Papillary renal cell carcinoma	187.33	3300	Wild-type	Wild-type	Wild-type	Wild-type	Wild-type	Wild-type	Wild-type	Wild-type	Wild-type	CNV	Wild-type	Wild-type	Wild-type	Wild-type	Wild-type	Wild-type	Wild-type	Wild-type	Wild-type	Wild-type	Wild-type	Wild-type	Wild-type	Wild-type	Wild-type	Wild-type	Mutant	Wild-type	Wild-type	Wild-type	Wild-type	Wild-type	Wild-type	Wild-type	Wild-type	Wild-type	Wild-type	Wild-type
AN3 CA	Endometrial adenocarcinoma	>31600	>31600	Mutant	Wild-type	Wild-type	Wild-type	Wild-type	Wild-type	Wild-type	Mutant	Wild-type	Wild-type	Wild-type	Wild-type	Wild-type	Wild-type	Wild-type	Wild-type	Wild-type	Mutant	Wild-type	Wild-type	Wild-type	Wild-type	Wild-type	Wild-type	Wild-type	Mutant	Wild-type	Wild-type	Mutant	Mutant	Wild-type	Mutant	Wild-type	Wild-type	Wild-type	Wild-type	Wild-type	Mutant
AP-1060	Acute promyelocytic leukemia with PML-RARA	1.34756	ND	Unknown	Unknown	Unknown	Unknown	Unknown	Unknown	Unknown	Unknown	Unknown	Unknown	Unknown	Unknown	Unknown	Unknown	Unknown	Unknown	Unknown	Unknown	Unknown	Unknown	Unknown	Unknown	Unknown	Unknown	Unknown	Unknown	Unknown	Unknown	Unknown	Unknown	Unknown	Unknown	Unknown	Unknown	Unknown	Unknown	Unknown	Unknown
AsPC-1	Pancreatic ductal adenocarcinoma	>31600	>31600	Mutant	Wild-type	Wild-type	Wild-type	Wild-type	Wild-type	Wild-type	Wild-type	Wild-type	Mutant	Wild-type	Wild-type	Wild-type	Wild-type	Wild-type	Wild-type	Wild-type	Mutant	Mutant	Wild-type	Wild-type	Wild-type	Wild-type	Wild-type	Wild-type	Wild-type	Wild-type	Wild-type	Wild-type	Wild-type	Wild-type	Wild-type	Wild-type	Wild-type	Wild-type	Wild-type	Wild-type	Wild-type
AU-565	Breast adenocarcinoma	19167.6	>31600	Mutant	Wild-type	Wild-type	Wild-type	Wild-type	Wild-type	Wild-type	Wild-type	Wild-type	Wild-type	Wild-type	Wild-type	Wild-type	Wild-type	Wild-type	CNV	Wild-type	Wild-type	Wild-type	Wild-type	CNV	Wild-type	Wild-type	Wild-type	Wild-type	Wild-type	Wild-type	Wild-type	Wild-type	Wild-type	Wild-type	Wild-type	Mutant	Wild-type	Wild-type	Wild-type	Wild-type	Wild-type
BT-20	Invasive ductal carcinoma	29.793	>31600	Mutant	Wild-type	Wild-type	Wild-type	Wild-type	Wild-type	Wild-type	Wild-type	Wild-type	CNV	Wild-type	Wild-type	Wild-type	CNV	Wild-type	Wild-type	Wild-type	Wild-type	Wild-type	Wild-type	Wild-type	Wild-type	Wild-type	Wild-type	Wild-type	Wild-type	Wild-type	Mutant	Wild-type	Wild-type	Mutant	Wild-type	Wild-type	Wild-type	Mutant	Wild-type	Wild-type	Wild-type
BT-549	Invasive ductal carcinoma	11.7619	>31600	Mutant	Wild-type	Wild-type	Wild-type	Wild-type	Wild-type	Wild-type	Wild-type	Wild-type	Wild-type	Wild-type	Wild-type	Wild-type	Wild-type	Wild-type	Wild-type	Wild-type	Wild-type	Wild-type	Wild-type	Wild-type	Wild-type	Wild-type	Wild-type	Wild-type	Wild-type	Wild-type	Wild-type	Wild-type	Mutant	CNV	Wild-type	Wild-type	Wild-type	Wild-type	Wild-type	Wild-type	Wild-type
BxPC-3	Pancreatic ductal adenocarcinoma	>31600	>31600	Mutant	Wild-type	Wild-type	Wild-type	Wild-type	Mutant	Wild-type	Wild-type	Wild-type	CNV	Wild-type	Wild-type	Wild-type	Wild-type	Mutant	Wild-type	Wild-type	Wild-type	Wild-type	Wild-type	Wild-type	Wild-type	Wild-type	Wild-type	Wild-type	Wild-type	Wild-type	Wild-type	Wild-type	Wild-type	Wild-type	Wild-type	CNV	Wild-type	Wild-type	Wild-type	Wild-type	Wild-type
C-33 A	Cervical squamous cell carcinoma	>31600	>31600	Mutant	Wild-type	Wild-type	Mutant	Wild-type	Wild-type	Wild-type	Wild-type	Wild-type	Wild-type	Wild-type	Wild-type	Wild-type	Wild-type	Wild-type	Wild-type	Wild-type	Mutant	Wild-type	Wild-type	Wild-type	Wild-type	Wild-type	Wild-type	Wild-type	Wild-type	Wild-type	Mutant	Wild-type	Mutant	Wild-type	Wild-type	Wild-type	Mutant	Wild-type	Wild-type	Wild-type	Mutant
CAL 27	Tongue squamous cell carcinoma	>31600	>31600	Mutant	Wild-type	Wild-type	Wild-type	Wild-type	Wild-type	Wild-type	Wild-type	Wild-type	Mutant	Wild-type	Wild-type	Wild-type	Wild-type	Wild-type	Wild-type	Wild-type	Wild-type	Wild-type	Wild-type	Wild-type	Wild-type	Wild-type	Wild-type	Wild-type	Wild-type	Wild-type	Wild-type	Wild-type	Wild-type	Wild-type	Wild-type	Mutant	Wild-type	Wild-type	Wild-type	Wild-type	Wild-type
CCF-STTG1	Astrocytoma	>31600	7165	Wild-type	Wild-type	Wild-type	Wild-type	Wild-type	Wild-type	Wild-type	Wild-type	Wild-type	Wild-type	Wild-type	Wild-type	Wild-type	Wild-type	Wild-type	Wild-type	Wild-type	Wild-type	Wild-type	Wild-type	Wild-type	Wild-type	Wild-type	Wild-type	Wild-type	Wild-type	Wild-type	Wild-type	Wild-type	Mutant	Wild-type	Wild-type	Wild-type	Wild-type	Wild-type	Wild-type	Wild-type	Wild-type
CCRF-CEM	Childhood T acute lymphoblastic leukemia	24139	>31600	Mutant	Wild-type	Wild-type	Wild-type	Wild-type	Wild-type	Wild-type	Mutant	Wild-type	CNV	Wild-type	Wild-type	Wild-type	Wild-type	Wild-type	Wild-type	Wild-type	Mutant	Mutant	Wild-type	Wild-type	Wild-type	Wild-type	Wild-type	Mutant	Mutant	Wild-type	Wild-type	Wild-type	CNV	Wild-type	Wild-type	Wild-type	Wild-type	Wild-type	Wild-type	Wild-type	Wild-type
CCRF-HSB-2	Childhood T acute lymphoblastic leukemia	15.9221	ND	Wild-type	Unknown	Unknown	Unknown	Unknown	Unknown	Unknown	Unknown	Unknown	Unknown	Unknown	Unknown	Unknown	Unknown	Unknown	Unknown	Unknown	Unknown	Unknown	Unknown	Unknown	Unknown	Unknown	Unknown	Unknown	Unknown	Unknown	Unknown	Unknown	Unknown	Unknown	Unknown	Unknown	Unknown	Unknown	Unknown	Unknown	Unknown
COLO 205	Colon adenocarcinoma	>31600	>31600	Mutant	Wild-type	Mutant	Wild-type	Wild-type	Mutant	Wild-type	Wild-type	Wild-type	Wild-type	Wild-type	Wild-type	Wild-type	Wild-type	Wild-type	Wild-type	Wild-type	Wild-type	Wild-type	Wild-type	Wild-type	Wild-type	Wild-type	Wild-type	Wild-type	Wild-type	Wild-type	Wild-type	Wild-type	Wild-type	Wild-type	Wild-type	CNV	Wild-type	Wild-type	Wild-type	Wild-type	Wild-type
COLO 829	Cutaneous melanoma	>31600	15550	Wild-type	Wild-type	Wild-type	Wild-type	Wild-type	Mutant	Wild-type	Wild-type	Wild-type	Mutant	Wild-type	Wild-type	Wild-type	Wild-type	Wild-type	Wild-type	Wild-type	Wild-type	Wild-type	Wild-type	Wild-type	Wild-type	Wild-type	Wild-type	Wild-type	Wild-type	Wild-type	Wild-type	Wild-type	CNV	Wild-type	Wild-type	Wild-type	Wild-type	Wild-type	Wild-type	Wild-type	Wild-type
CTV-1	Adult T acute lymphoblastic leukemia	211.912	ND	Wild-type	Wild-type	Wild-type	Wild-type	Wild-type	Wild-type	Mutant	Wild-type	Wild-type	CNV	Wild-type	Wild-type	Wild-type	Wild-type	Wild-type	Wild-type	Wild-type	Mutant	Wild-type	Wild-type	Wild-type	Wild-type	Wild-type	Mutant	Wild-type	Wild-type	Wild-type	Wild-type	Wild-type	Wild-type	CNV	Wild-type	Wild-type	Wild-type	Wild-type	Wild-type	Wild-type	Mutant
Daoy	Medulloblastoma	>31600	>31600	Mutant	Wild-type	Wild-type	Wild-type	Wild-type	Wild-type	Wild-type	Wild-type	Wild-type	CNV	Wild-type	Wild-type	Wild-type	Wild-type	Wild-type	Wild-type	Wild-type	Wild-type	Wild-type	Wild-type	Wild-type	Wild-type	CNV	Wild-type	Wild-type	Wild-type	Wild-type	Wild-type	Mutant	Wild-type	Wild-type	Wild-type	Wild-type	Wild-type	Wild-type	Wild-type	Wild-type	Wild-type
DB	Diffuse large B-cell lymphoma	>31600	28630	Mutant	Wild-type	Wild-type	Wild-type	Wild-type	Wild-type	Wild-type	Wild-type	Wild-type	Wild-type	Wild-type	Wild-type	Wild-type	Wild-type	Wild-type	Wild-type	Wild-type	Wild-type	Wild-type	Wild-type	Wild-type	Wild-type	Wild-type	Wild-type	Wild-type	Wild-type	Wild-type	Wild-type	Wild-type	Wild-type	Wild-type	Wild-type	Wild-type	Wild-type	Wild-type	Wild-type	Wild-type	Wild-type
DLD-1	Colon adenocarcinoma	>31600	>31600	Mutant	Wild-type	Mutant	Wild-type	Wild-type	Wild-type	Wild-type	Wild-type	Wild-type	Wild-type	Wild-type	Wild-type	Wild-type	Wild-type	Mutant	Wild-type	Wild-type	Wild-type	Mutant	Wild-type	Wild-type	Mutant	Wild-type	Wild-type	Wild-type	Wild-type	Wild-type	Mutant	Wild-type	Wild-type	Wild-type	Wild-type	Wild-type	Mutant	Wild-type	Wild-type	Wild-type	Wild-type
DoTc2 4510	Cervical carcinoma	ND	>31600	Wild-type	Wild-type	Wild-type	Wild-type	Wild-type	Wild-type	Mutant	Wild-type	Wild-type	Wild-type	Wild-type	Wild-type	Wild-type	Wild-type	Wild-type	Wild-type	Mutant	Wild-type	Wild-type	Wild-type	Wild-type	Wild-type	Wild-type	Wild-type	Wild-type	Mutant	Wild-type	Wild-type	Wild-type	Wild-type	Wild-type	Wild-type	Wild-type	Wild-type	Wild-type	Wild-type	Wild-type	Wild-type
DU 145	Prostate carcinoma	>31600	>31600	Mutant	Wild-type	Wild-type	Wild-type	Wild-type	Wild-type	Wild-type	Wild-type	Wild-type	Mutant	Wild-type	Mutant	Wild-type	Wild-type	Wild-type	Wild-type	Mutant	Wild-type	CNV	Wild-type	Wild-type	Wild-type	Wild-type	Wild-type	Wild-type	Wild-type	Wild-type	Wild-type	Wild-type	Wild-type	Mutant	Wild-type	Wild-type	Wild-type	Wild-type	Mutant	Mutant	Wild-type
DU4475	Breast carcinoma	15.658	4624	Wild-type	Wild-type	Mutant	Wild-type	Wild-type	Mutant	Wild-type	Wild-type	Wild-type	Wild-type	Wild-type	Wild-type	Wild-type	Wild-type	Wild-type	Wild-type	Wild-type	Wild-type	Wild-type	Wild-type	Wild-type	Wild-type	Wild-type	Wild-type	Wild-type	Wild-type	Wild-type	Wild-type	Wild-type	Wild-type	CNV	Wild-type	Wild-type	Wild-type	Wild-type	Wild-type	Wild-type	Wild-type
ES-2	Ovarian clear cell adenocarcinoma	>31600	>31600	Mutant	Wild-type	Wild-type	Wild-type	Wild-type	Mutant	Wild-type	CNV	Wild-type	Wild-type	Wild-type	Wild-type	Wild-type	Wild-type	Wild-type	Wild-type	Wild-type	Wild-type	Wild-type	Wild-type	Wild-type	Wild-type	Wild-type	Wild-type	Wild-type	Wild-type	Wild-type	Wild-type	Wild-type	Wild-type	Wild-type	Wild-type	Wild-type	Wild-type	Wild-type	Wild-type	Wild-type	Wild-type
FaDu	Hypopharyngeal squamous cell carcinoma	ND	>31600	Mutant	Wild-type	Wild-type	Wild-type	Wild-type	Wild-type	Wild-type	CNV	Wild-type	Wild-type	Wild-type	Wild-type	Wild-type	Wild-type	Wild-type	Wild-type	Mutant	Wild-type	Wild-type	Wild-type	Wild-type	Wild-type	Wild-type	Wild-type	Wild-type	Wild-type	Wild-type	Wild-type	Wild-type	Wild-type	Wild-type	Wild-type	CNV	Wild-type	Wild-type	Wild-type	Wild-type	Wild-type
G-361	Melanoma	>31600	2526	Wild-type	Wild-type	Wild-type	Wild-type	Wild-type	Mutant	Wild-type	Wild-type	Wild-type	CNV	Wild-type	Wild-type	Wild-type	Wild-type	Wild-type	Wild-type	Wild-type	Wild-type	Wild-type	Wild-type	Wild-type	Wild-type	Wild-type	Wild-type	Wild-type	Wild-type	Wild-type	Wild-type	Wild-type	Wild-type	Wild-type	Wild-type	Wild-type	Wild-type	Wild-type	Mutant	Wild-type	Wild-type
HCT 116	Colon carcinoma	>31600	4552	Wild-type	Wild-type	Wild-type	Wild-type	Wild-type	Wild-type	Mutant	Wild-type	Wild-type	Mutant	Mutant	Wild-type	Mutant	Wild-type	Mutant	Wild-type	Wild-type	Wild-type	Mutant	Wild-type	Wild-type	Mutant	Mutant	Wild-type	Wild-type	Wild-type	Wild-type	Mutant	Wild-type	Wild-type	Wild-type	Wild-type	Wild-type	Mutant	Wild-type	Wild-type	Mutant	Wild-type
HCT-15	Colon adenocarcinoma	>31600	>31600	Mutant	Wild-type	Mutant	Wild-type	Wild-type	Wild-type	Mutant	Wild-type	Wild-type	Wild-type	Wild-type	Wild-type	Wild-type	Wild-type	Mutant	Wild-type	Wild-type	Wild-type	Mutant	Wild-type	Wild-type	Mutant	Wild-type	Wild-type	Wild-type	Wild-type	Wild-type	Mutant	Wild-type	Wild-type	Wild-type	Wild-type	Wild-type	Wild-type	Wild-type	Wild-type	Wild-type	Mutant
HL-60	Adult acute myeloid leukemia	>31600	>31600	CNV	Wild-type	Wild-type	Wild-type	Wild-type	Wild-type	Wild-type	Wild-type	Wild-type	Mutant	Wild-type	Wild-type	Wild-type	Wild-type	Wild-type	Wild-type	Wild-type	Wild-type	Wild-type	Wild-type	CNV	Wild-type	Wild-type	Wild-type	Mutant	Wild-type	Wild-type	Wild-type	Wild-type	Wild-type	Wild-type	Wild-type	Wild-type	Wild-type	Wild-type	Wild-type	Wild-type	Wild-type
Hs 578T	Invasive ductal carcinoma	>31600	>31600	Mutant	Wild-type	Wild-type	Wild-type	Wild-type	Wild-type	Wild-type	Wild-type	Wild-type	Wild-type	Wild-type	Wild-type	Wild-type	Wild-type	Wild-type	Wild-type	Wild-type	Wild-type	Wild-type	Wild-type	CNV	Wild-type	Wild-type	Wild-type	Wild-type	Wild-type	Wild-type	Wild-type	Mutant	Wild-type	Wild-type	Wild-type	Wild-type	Wild-type	Wild-type	Wild-type	Wild-type	Wild-type
Hs 746T	Gastric adenocarcinoma	>31600	>31600	Mutant	Wild-type	Wild-type	Wild-type	Wild-type	Wild-type	Wild-type	Wild-type	Wild-type	Wild-type	Wild-type	Wild-type	Wild-type	Wild-type	Wild-type	Wild-type	Wild-type	Wild-type	Wild-type	Wild-type	Wild-type	Wild-type	Wild-type	Wild-type	Wild-type	Wild-type	Wild-type	Wild-type	Wild-type	Wild-type	Wild-type	Wild-type	Wild-type	Wild-type	Wild-type	Wild-type	Wild-type	Wild-type
Hs 766T	Pancreatic adenocarcinoma	>31600	>31600	Wild-type	Wild-type	Wild-type	Mutant	Wild-type	Wild-type	Wild-type	Wild-type	Wild-type	Wild-type	Wild-type	Wild-type	Wild-type	Wild-type	Wild-type	Wild-type	Wild-type	Wild-type	Mutant	CNV	Wild-type	Wild-type	Wild-type	Wild-type	Wild-type	Wild-type	Wild-type	Wild-type	Wild-type	Wild-type	Wild-type	Wild-type	CNV	Wild-type	Wild-type	Wild-type	Wild-type	Wild-type
HT	Diffuse large B-cell lymphoma	>31600	>31600	Mutant	Wild-type	Wild-type	Wild-type	Wild-type	Wild-type	Wild-type	Wild-type	Wild-type	Wild-type	Wild-type	Wild-type	Wild-type	Wild-type	Mutant	Wild-type	Wild-type	Wild-type	Wild-type	Wild-type	Wild-type	Wild-type	Wild-type	Wild-type	Wild-type	Wild-type	Wild-type	Wild-type	Wild-type	Wild-type	Wild-type	Wild-type	Wild-type	Wild-type	Mutant	Wild-type	Wild-type	Wild-type
HT-1080	Fibrosarcoma	ND	2056	Wild-type	Wild-type	Wild-type	Wild-type	Wild-type	Wild-type	Wild-type	Wild-type	Wild-type	CNV	Wild-type	Wild-type	Wild-type	Wild-type	Wild-type	Wild-type	Wild-type	Wild-type	Wild-type	Wild-type	Wild-type	Wild-type	Wild-type	Wild-type	Mutant	Wild-type	Wild-type	Wild-type	Wild-type	Wild-type	Wild-type	Wild-type	Wild-type	Wild-type	Wild-type	Wild-type	Wild-type	Wild-type
HuTu 80	Duodenal adenocarcinoma	4.55529	3910	Wild-type	Wild-type	Wild-type	Wild-type	Wild-type	Wild-type	Wild-type	Wild-type	Wild-type	Wild-type	Wild-type	Wild-type	Mutant	Wild-type	Wild-type	Wild-type	Wild-type	Wild-type	Wild-type	Wild-type	Wild-type	Wild-type	Wild-type	Wild-type	Wild-type	Wild-type	Wild-type	Wild-type	Wild-type	Wild-type	Wild-type	Wild-type	Wild-type	Mutant	Wild-type	Wild-type	Wild-type	Wild-type
J82	Bladder carcinoma	>31600	>31600	Mutant	Wild-type	Wild-type	Wild-type	Wild-type	Wild-type	Wild-type	Wild-type	Wild-type	Wild-type	Wild-type	Wild-type	Wild-type	Wild-type	Wild-type	Mutant	Wild-type	Wild-type	Wild-type	Wild-type	Wild-type	Wild-type	Wild-type	Wild-type	Wild-type	Wild-type	Wild-type	Wild-type	Wild-type	CNV	Wild-type	Wild-type	Wild-type	Wild-type	Wild-type	Wild-type	Wild-type	Wild-type
JAR	Gestational choriocarcinoma	68.9765	7250	Wild-type	Wild-type	Wild-type	Wild-type	Wild-type	Wild-type	Wild-type	Wild-type	Wild-type	Wild-type	Wild-type	Wild-type	Wild-type	Wild-type	Wild-type	Wild-type	Wild-type	Wild-type	Wild-type	Wild-type	Wild-type	Wild-type	Wild-type	Wild-type	Wild-type	Wild-type	Wild-type	Wild-type	Wild-type	Wild-type	Wild-type	Wild-type	Wild-type	Wild-type	Wild-type	Wild-type	Wild-type	Wild-type
JM-1	B acute lymphoblastic leukemia	39.4767	ND	Wild-type	Wild-type	Wild-type	Wild-type	Wild-type	Wild-type	Wild-type	Wild-type	Wild-type	CNV	Wild-type	Wild-type	Wild-type	Wild-type	Wild-type	Wild-type	Wild-type	Wild-type	Wild-type	Wild-type	Wild-type	Wild-type	Wild-type	Wild-type	Wild-type	Wild-type	Wild-type	Wild-type	Wild-type	Wild-type	Wild-type	Wild-type	Wild-type	Wild-type	Wild-type	Wild-type	Wild-type	Wild-type
Jurkat E6.1	Childhood T acute lymphoblastic leukemia	21197.1	>31600	Mutant	Wild-type	Mutant	Mutant	Wild-type	Wild-type	Wild-type	Wild-type	Wild-type	CNV	Wild-type	Mutant	Wild-type	Wild-type	Wild-type	Wild-type	Mutant	Mutant	Wild-type	Wild-type	Wild-type	Wild-type	Wild-type	Wild-type	Wild-type	Wild-type	Wild-type	Wild-type	Wild-type	Mutant	Wild-type	Wild-type	Wild-type	Mutant	Wild-type	Wild-type	Wild-type	Wild-type
K-562	Chronic myelogenous leukemia	>31600	>31600	Mutant	Translocation	Wild-type	Wild-type	Wild-type	Wild-type	Wild-type	Wild-type	Wild-type	CNV	Wild-type	Wild-type	Wild-type	Wild-type	Wild-type	Wild-type	Wild-type	Wild-type	Wild-type	Wild-type	Wild-type	Wild-type	Wild-type	Wild-type	Wild-type	Wild-type	Wild-type	Wild-type	Wild-type	Wild-type	Wild-type	Wild-type	Wild-type	Wild-type	Wild-type	Wild-type	Wild-type	Wild-type
Kasumi-1	Childhood acute myeloid leukemia with maturation	>31600	ND	Mutant	Wild-type	Wild-type	Wild-type	Wild-type	Wild-type	Wild-type	Wild-type	Wild-type	Wild-type	Wild-type	Wild-type	Wild-type	Wild-type	Wild-type	Wild-type	Wild-type	Wild-type	Wild-type	Wild-type	Wild-type	Wild-type	Wild-type	Wild-type	Wild-type	Wild-type	Wild-type	Wild-type	Wild-type	Wild-type	Wild-type	Wild-type	Wild-type	Wild-type	Wild-type	Wild-type	Wild-type	Wild-type
KATO III	Signet ring cell gastric adenocarcinoma	31359	29341	CNV	Wild-type	Wild-type	Wild-type	Wild-type	Wild-type	Wild-type	Wild-type	Wild-type	Wild-type	Wild-type	Wild-type	Wild-type	Wild-type	Wild-type	Wild-type	Wild-type	Wild-type	Wild-type	Wild-type	Wild-type	Wild-type	Wild-type	Mutant	Wild-type	Wild-type	Wild-type	Wild-type	Wild-type	Wild-type	Wild-type	Wild-type	Wild-type	Wild-type	Wild-type	Wild-type	Wild-type	Wild-type
KG-1	Adult acute myeloid leukemia	3478.52	>31600	Mutant	Wild-type	Wild-type	Wild-type	Wild-type	Wild-type	Wild-type	Wild-type	Wild-type	Wild-type	Wild-type	Wild-type	Wild-type	Wild-type	Wild-type	Wild-type	Wild-type	Wild-type	Wild-type	Wild-type	Wild-type	Wild-type	Wild-type	Wild-type	Wild-type	Wild-type	Wild-type	Wild-type	Wild-type	Wild-type	Wild-type	Wild-type	Wild-type	Wild-type	Wild-type	Wild-type	Wild-type	Wild-type
KLE	Endometrial adenocarcinoma	28.0921	>31600	Mutant	Wild-type	Wild-type	Wild-type	Wild-type	Wild-type	Wild-type	Wild-type	CNV	Wild-type	Wild-type	Wild-type	Wild-type	Wild-type	Wild-type	Wild-type	Wild-type	Mutant	CNV	Wild-type	Wild-type	Wild-type	Wild-type	Wild-type	Wild-type	Wild-type	Wild-type	Wild-type	Wild-type	Wild-type	Wild-type	Wild-type	Wild-type	Wild-type	Wild-type	Wild-type	Wild-type	Wild-type
KU812	Chronic myelogenous leukemia	0.749405	>31600	Mutant	Translocation	Wild-type	Wild-type	Wild-type	Wild-type	Wild-type	Wild-type	Wild-type	Wild-type	Wild-type	Wild-type	Wild-type	Wild-type	Wild-type	Wild-type	Wild-type	Wild-type	Wild-type	Wild-type	Wild-type	Wild-type	Wild-type	Wild-type	Wild-type	Wild-type	Wild-type	Wild-type	Wild-type	Wild-type	Wild-type	Wild-type	Wild-type	Wild-type	Wild-type	Wild-type	Wild-type	Wild-type
LNCaP FGC	Prostate carcinoma	90.89	10882	Wild-type	Wild-type	Wild-type	Wild-type	Mutant	Wild-type	Mutant	Wild-type	Wild-type	Wild-type	Wild-type	Wild-type	Wild-type	Wild-type	Wild-type	Wild-type	Wild-type	Wild-type	Wild-type	Wild-type	Wild-type	Wild-type	Wild-type	Wild-type	Wild-type	Wild-type	Wild-type	Wild-type	Mutant	Mutant	Wild-type	Mutant	Wild-type	Wild-type	Wild-type	Wild-type	Mutant	Wild-type
LoVo	Colon adenocarcinoma	0.277977	10183	Wild-type	Wild-type	Mutant	Mutant	Wild-type	Wild-type	Wild-type	Wild-type	Wild-type	Wild-type	Wild-type	Wild-type	Wild-type	Wild-type	Wild-type	Wild-type	Wild-type	Mutant	Mutant	Wild-type	Wild-type	Wild-type	Wild-type	Wild-type	Wild-type	Wild-type	Wild-type	Wild-type	Wild-type	Wild-type	Wild-type	Wild-type	Wild-type	Wild-type	Mutant	Wild-type	Wild-type	Wild-type
LS 174T	Colon adenocarcinoma	16.0734	3697	Wild-type	Wild-type	Wild-type	Mutant	Wild-type	Wild-type	Wild-type	Wild-type	Wild-type	Wild-type	Wild-type	Wild-type	Mutant	Wild-type	Wild-type	Wild-type	Wild-type	Wild-type	Mutant	Wild-type	Wild-type	Wild-type	Wild-type	Wild-type	Wild-type	Wild-type	Mutant	Mutant	Wild-type	Wild-type	Wild-type	Wild-type	Wild-type	Wild-type	Wild-type	Wild-type	Wild-type	Mutant
LS411N	Cecum adenocarcinoma	>31600	>31600	Mutant	Wild-type	Mutant	Mutant	Wild-type	Mutant	Wild-type	Wild-type	Wild-type	Wild-type	Wild-type	Wild-type	Wild-type	Wild-type	Mutant	Wild-type	Wild-type	Mutant	Wild-type	Wild-type	Wild-type	Wild-type	Wild-type	Wild-type	Wild-type	Wild-type	Wild-type	Wild-type	Wild-type	Mutant	Wild-type	Wild-type	Wild-type	Wild-type	Wild-type	Wild-type	Mutant	Wild-type
MCF7	Invasive ductal carcinoma	17.5076	11393	Wild-type	Wild-type	Wild-type	Wild-type	Wild-type	Wild-type	Wild-type	Wild-type	Wild-type	CNV	Wild-type	Wild-type	Wild-type	Wild-type	Mutant	Wild-type	Wild-type	Wild-type	Wild-type	Wild-type	Wild-type	Wild-type	Wild-type	Wild-type	Wild-type	Wild-type	Wild-type	Mutant	Wild-type	Wild-type	Wild-type	Wild-type	Wild-type	Wild-type	Wild-type	Wild-type	Wild-type	Wild-type
MeWo	Melanoma	>31600	>31600	Mutant	Wild-type	Wild-type	Wild-type	Wild-type	Wild-type	Wild-type	Wild-type	Wild-type	Mutant	Wild-type	Wild-type	Wild-type	Wild-type	Wild-type	Wild-type	Wild-type	Wild-type	Wild-type	Wild-type	Wild-type	Wild-type	Mutant	Wild-type	Wild-type	Wild-type	Wild-type	Wild-type	Wild-type	Wild-type	Wild-type	Wild-type	Wild-type	Wild-type	Wild-type	Wild-type	Mutant	Wild-type
MG-63	Osteosarcoma	>31600	>31600	Wild-type	Wild-type	Wild-type	Wild-type	Wild-type	Wild-type	Wild-type	Wild-type	Wild-type	CNV	Wild-type	Wild-type	Wild-type	Wild-type	Wild-type	Wild-type	Wild-type	Wild-type	Wild-type	Wild-type	CNV	Wild-type	Wild-type	Wild-type	Wild-type	Wild-type	Wild-type	Wild-type	Wild-type	Wild-type	Wild-type	Wild-type	Wild-type	Wild-type	Wild-type	Wild-type	Wild-type	Wild-type
MIA PaCa-2	Pancreatic ductal adenocarcinoma	>31600	>31600	Mutant	Wild-type	Wild-type	Wild-type	Wild-type	Wild-type	Wild-type	Wild-type	Wild-type	CNV	Wild-type	Wild-type	Wild-type	Wild-type	Wild-type	Wild-type	Wild-type	Wild-type	Mutant	Wild-type	Wild-type	Wild-type	Wild-type	Wild-type	Wild-type	Wild-type	Wild-type	Wild-type	Wild-type	Wild-type	Wild-type	Wild-type	Wild-type	Wild-type	Wild-type	Wild-type	Wild-type	Wild-type
MOLM-13	Adult acute myeloid leukemia	4.17253	ND	Wild-type	Wild-type	Wild-type	Wild-type	Wild-type	Wild-type	Wild-type	Wild-type	Wild-type	CNV	Wild-type	Wild-type	Wild-type	Wild-type	Wild-type	Wild-type	Wild-type	Wild-type	Wild-type	Wild-type	Wild-type	Wild-type	Wild-type	Wild-type	Wild-type	Wild-type	Wild-type	Wild-type	Wild-type	Wild-type	Wild-type	Wild-type	Wild-type	Wild-type	Wild-type	Wild-type	Wild-type	Wild-type
MOLT-4	Adult T acute lymphoblastic leukemia	35.4754	2873	Mutant	Wild-type	Wild-type	Wild-type	Wild-type	Wild-type	Wild-type	Wild-type	Wild-type	CNV	Mutant	Wild-type	Wild-type	Wild-type	Mutant	Wild-type	Wild-type	Wild-type	Wild-type	Wild-type	Wild-type	Wild-type	Wild-type	Mutant	Mutant	Wild-type	Wild-type	Wild-type	Wild-type	Mutant	Wild-type	Wild-type	Wild-type	Mutant	Wild-type	Wild-type	Wild-type	Wild-type
NB4	Acute promyelocytic leukemia with PML-RARA	>31600	ND	Mutant	Wild-type	Wild-type	Wild-type	Wild-type	Wild-type	Wild-type	Wild-type	Wild-type	CNV	Wild-type	Wild-type	Wild-type	Wild-type	Wild-type	Wild-type	Wild-type	Wild-type	Wild-type	Wild-type	CNV	Wild-type	Wild-type	Wild-type	Wild-type	Wild-type	Wild-type	Wild-type	Wild-type	Wild-type	Wild-type	Wild-type	Wild-type	Wild-type	Wild-type	Wild-type	Wild-type	Wild-type
NCCIT	Testicular embryonal carcinoma	4.22261	>31600	Mutant	Wild-type	Wild-type	Wild-type	Wild-type	Wild-type	Wild-type	Wild-type	Wild-type	Wild-type	Wild-type	Wild-type	Wild-type	Wild-type	Wild-type	Wild-type	Wild-type	Wild-type	Wild-type	Wild-type	Wild-type	Wild-type	Wild-type	Wild-type	Wild-type	Wild-type	Wild-type	Wild-type	Wild-type	Mutant	Wild-type	Wild-type	Wild-type	Wild-type	Wild-type	Wild-type	Wild-type	Wild-type
NCI-H460	Large cell lung carcinoma	>31600	4195	Wild-type	Wild-type	Wild-type	Mutant	Wild-type	Wild-type	Wild-type	Wild-type	Wild-type	CNV	Wild-type	Wild-type	Wild-type	Wild-type	Wild-type	Wild-type	Wild-type	Wild-type	Mutant	CNV	CNV	Wild-type	Wild-type	Wild-type	Wild-type	Wild-type	Wild-type	Mutant	Wild-type	Wild-type	Wild-type	Wild-type	Wild-type	Wild-type	Wild-type	Mutant	Wild-type	Wild-type
NCI-H661	Large cell lung carcinoma	>31600	>31600	Mutant	Wild-type	Wild-type	Wild-type	Wild-type	Wild-type	Wild-type	Wild-type	CNV	Wild-type	Wild-type	Wild-type	Wild-type	Wild-type	Wild-type	Wild-type	Wild-type	Wild-type	Wild-type	Wild-type	Wild-type	Wild-type	Wild-type	Wild-type	Wild-type	Wild-type	Wild-type	Wild-type	Wild-type	Wild-type	Wild-type	Wild-type	Wild-type	Wild-type	Wild-type	Wild-type	Wild-type	Wild-type
NCI-H82	Small cell lung carcinoma	>31600	>31600	Mutant	Wild-type	Wild-type	Wild-type	Wild-type	Wild-type	Wild-type	Wild-type	Wild-type	Wild-type	Wild-type	Wild-type	Wild-type	Wild-type	Wild-type	Wild-type	Wild-type	Wild-type	Wild-type	Wild-type	CNV	Wild-type	Wild-type	Wild-type	Wild-type	Wild-type	Wild-type	Wild-type	Wild-type	Wild-type	Wild-type	Wild-type	Wild-type	Wild-type	Wild-type	Wild-type	Wild-type	Wild-type
NOMO-1	Adult acute monocytic leukemia	53.2947	ND	Mutant	Wild-type	Wild-type	Wild-type	Wild-type	Wild-type	Wild-type	Wild-type	Wild-type	CNV	Wild-type	Wild-type	Wild-type	Wild-type	Wild-type	Wild-type	Wild-type	Wild-type	Mutant	Wild-type	Wild-type	Wild-type	Wild-type	Wild-type	Wild-type	Wild-type	Wild-type	Wild-type	Wild-type	Wild-type	Wild-type	Wild-type	Wild-type	Wild-type	Wild-type	Wild-type	Wild-type	Wild-type
OVCAR-3	High grade ovarian serous adenocarcinoma	>31600	>31600	Mutant	Wild-type	Wild-type	Wild-type	Wild-type	Wild-type	Wild-type	Wild-type	CNV	Wild-type	Wild-type	Wild-type	Wild-type	Wild-type	Wild-type	Wild-type	Wild-type	Wild-type	Wild-type	CNV	Wild-type	Wild-type	Wild-type	Wild-type	Wild-type	Wild-type	Wild-type	Wild-type	Wild-type	Wild-type	Wild-type	Wild-type	Wild-type	Wild-type	Wild-type	Wild-type	Wild-type	Wild-type
PA-1	Ovarian mixed germ cell tumor	2.84924	2311	Wild-type	Wild-type	Wild-type	Wild-type	Wild-type	Wild-type	Wild-type	Wild-type	Wild-type	Wild-type	Wild-type	Wild-type	Wild-type	Wild-type	Wild-type	Wild-type	Wild-type	Wild-type	Wild-type	Wild-type	Wild-type	Wild-type	Wild-type	Wild-type	Mutant	Wild-type	Wild-type	Wild-type	Wild-type	Wild-type	Wild-type	Wild-type	Wild-type	Wild-type	Wild-type	Wild-type	Wild-type	Wild-type
PC-3	Prostate carcinoma	>31600	>31600	Mutant	Wild-type	Wild-type	Wild-type	Wild-type	Wild-type	Wild-type	Wild-type	Wild-type	Wild-type	Wild-type	Wild-type	Wild-type	Wild-type	Wild-type	Wild-type	Wild-type	Wild-type	Wild-type	Wild-type	CNV	Wild-type	Wild-type	Wild-type	Wild-type	Wild-type	Wild-type	Wild-type	Wild-type	CNV	Wild-type	Wild-type	Wild-type	Wild-type	Wild-type	Wild-type	Wild-type	Wild-type
PF-382	Childhood T acute lymphoblastic leukemia	>31600	ND	Mutant	Wild-type	Mutant	Wild-type	Wild-type	Wild-type	Wild-type	Wild-type	Wild-type	CNV	Wild-type	Wild-type	Wild-type	Wild-type	Wild-type	Wild-type	Wild-type	Wild-type	Wild-type	Wild-type	Wild-type	Mutant	Wild-type	Wild-type	Mutant	Wild-type	Wild-type	Wild-type	Wild-type	Wild-type	Wild-type	Wild-type	Wild-type	Wild-type	Wild-type	Wild-type	Wild-type	Wild-type
PFSK-1	Primitive neuroectodermal tumor	>31600	>31600	Mutant	Wild-type	Wild-type	Wild-type	Wild-type	Wild-type	Wild-type	Wild-type	Wild-type	Wild-type	Wild-type	Wild-type	Wild-type	Wild-type	Wild-type	Wild-type	Wild-type	Wild-type	Wild-type	Wild-type	Wild-type	Wild-type	Wild-type	Wild-type	Wild-type	Wild-type	Wild-type	Wild-type	Wild-type	Wild-type	Wild-type	Wild-type	Wild-type	Wild-type	Wild-type	Wild-type	Wild-type	Wild-type
PL-21	Adult acute myeloid leukemia	>31600	ND	Mutant	Wild-type	Wild-type	Wild-type	Wild-type	Wild-type	Wild-type	Wild-type	Wild-type	Wild-type	Wild-type	Wild-type	Wild-type	Wild-type	Wild-type	Wild-type	Wild-type	Wild-type	Mutant	Wild-type	Wild-type	Wild-type	Wild-type	Wild-type	Wild-type	Wild-type	Wild-type	Wild-type	Wild-type	Wild-type	Wild-type	Wild-type	Wild-type	Wild-type	Wild-type	Wild-type	Wild-type	Wild-type
RD	Embryonal rhabdomyosarcoma	104.328	>31600	Mutant	Wild-type	Wild-type	Wild-type	Wild-type	Wild-type	Wild-type	Wild-type	Wild-type	Wild-type	Wild-type	Wild-type	Wild-type	Wild-type	Wild-type	Wild-type	Wild-type	Wild-type	Wild-type	Wild-type	Wild-type	Wild-type	Mutant	Wild-type	Mutant	Wild-type	Wild-type	Wild-type	Wild-type	Wild-type	Wild-type	Wild-type	Wild-type	Wild-type	Wild-type	Wild-type	Wild-type	Wild-type
RKO	Colon carcinoma	26836	15689	Wild-type	Wild-type	Wild-type	Mutant	Wild-type	Mutant	Mutant	Wild-type	Wild-type	Wild-type	Wild-type	Wild-type	Wild-type	Wild-type	Mutant	Wild-type	Mutant	Wild-type	Wild-type	Wild-type	Wild-type	Mutant	Mutant	Wild-type	Wild-type	Mutant	Wild-type	Mutant	Wild-type	Wild-type	Wild-type	Wild-type	Wild-type	Wild-type	Wild-type	Wild-type	Wild-type	Mutant
RL	Diffuse large B-cell lymphoma	27158.1	>31600	Mutant	Wild-type	Wild-type	Wild-type	Wild-type	Wild-type	Wild-type	Wild-type	Wild-type	Wild-type	Wild-type	Wild-type	Wild-type	Wild-type	Mutant	Wild-type	Wild-type	Wild-type	Wild-type	Wild-type	Wild-type	Wild-type	Wild-type	Wild-type	Wild-type	Wild-type	Wild-type	Wild-type	Wild-type	Wild-type	Wild-type	Wild-type	Wild-type	Wild-type	Wild-type	Wild-type	Wild-type	Wild-type
RL95-2	Endometrial adenosquamous carcinoma	57.9428	24606	Mutant	Wild-type	Wild-type	Mutant	Mutant	Wild-type	Mutant	Wild-type	Wild-type	Wild-type	Wild-type	Wild-type	Wild-type	Mutant	Mutant	Wild-type	Wild-type	Wild-type	Wild-type	Wild-type	Wild-type	Wild-type	Wild-type	Wild-type	Wild-type	Wild-type	Wild-type	Wild-type	Mutant	Mutant	Wild-type	Wild-type	Wild-type	Mutant	Mutant	Wild-type	Wild-type	Mutant
RPMI-7951	Melanoma	>31600	>31600	Mutant	Wild-type	Wild-type	Wild-type	Wild-type	Mutant	Wild-type	Wild-type	Wild-type	Wild-type	Wild-type	Wild-type	Wild-type	Wild-type	Wild-type	Wild-type	Wild-type	Wild-type	Wild-type	Wild-type	Wild-type	Wild-type	Wild-type	Wild-type	Wild-type	Wild-type	Wild-type	Wild-type	Wild-type	CNV	Wild-type	Wild-type	Wild-type	Wild-type	Wild-type	Wild-type	Wild-type	Wild-type
RPMI-8402	Childhood T acute lymphoblastic leukemia	24179.9	ND	Wild-type	Wild-type	Wild-type	Wild-type	Wild-type	Wild-type	Wild-type	Wild-type	Wild-type	CNV	Wild-type	Wild-type	Wild-type	Wild-type	Wild-type	Wild-type	Wild-type	Mutant	Wild-type	Wild-type	Wild-type	Wild-type	Wild-type	Wild-type	Wild-type	Mutant	Wild-type	Wild-type	Wild-type	Mutant	Wild-type	Wild-type	Wild-type	Wild-type	Wild-type	Wild-type	Wild-type	Wild-type
RS4-11	Adult B acute lymphoblastic leukemia	2.14957	4706	Wild-type	Wild-type	Wild-type	Wild-type	Wild-type	Wild-type	Wild-type	Wild-type	Wild-type	CNV	Wild-type	Wild-type	Wild-type	Wild-type	Wild-type	Wild-type	Wild-type	Wild-type	Wild-type	Wild-type	Wild-type	Wild-type	Wild-type	Wild-type	Wild-type	Wild-type	Wild-type	Wild-type	Wild-type	Wild-type	Wild-type	Wild-type	Wild-type	Mutant	Wild-type	Wild-type	Wild-type	Wild-type
RT4	Bladder carcinoma	1235.11	7026	Wild-type	Wild-type	Wild-type	Wild-type	Wild-type	Wild-type	Wild-type	Wild-type	Wild-type	CNV	Wild-type	Wild-type	Wild-type	Wild-type	Wild-type	Wild-type	Wild-type	Wild-type	Wild-type	Wild-type	Wild-type	Wild-type	Wild-type	Wild-type	Wild-type	Wild-type	Wild-type	Wild-type	Wild-type	Wild-type	Wild-type	Wild-type	CNV	Wild-type	Wild-type	Wild-type	Wild-type	Wild-type
SEM	Childhood B acute lymphoblastic leukemia	134.283	ND	Mutant	Unknown	Unknown	Unknown	Unknown	Unknown	Unknown	Unknown	Unknown	Unknown	Unknown	Unknown	Unknown	Unknown	Unknown	Unknown	Unknown	Unknown	Unknown	Unknown	Unknown	Unknown	Unknown	Unknown	Unknown	Unknown	Unknown	Unknown	Unknown	Unknown	Unknown	Unknown	Unknown	Unknown	Unknown	Unknown	Unknown	Unknown
SET-2	Adult acute megakaryoblastic leukemia	32.102	ND	Mutant	Wild-type	Wild-type	Wild-type	Wild-type	Wild-type	Wild-type	Wild-type	Wild-type	CNV	Wild-type	Wild-type	Wild-type	Wild-type	Wild-type	Wild-type	Wild-type	Wild-type	Wild-type	Wild-type	Wild-type	Wild-type	Wild-type	Wild-type	Wild-type	Wild-type	Wild-type	Wild-type	Wild-type	Wild-type	Wild-type	Wild-type	Wild-type	Wild-type	Wild-type	Wild-type	Wild-type	Wild-type
SHP-77	Small cell lung carcinoma	>31600	27251	Mutant	Wild-type	Wild-type	Wild-type	Wild-type	Wild-type	Wild-type	Wild-type	Wild-type	Wild-type	Wild-type	Wild-type	Wild-type	Wild-type	Wild-type	Wild-type	Wild-type	Wild-type	Mutant	Wild-type	Wild-type	Wild-type	Wild-type	Wild-type	Wild-type	Wild-type	Wild-type	Wild-type	Wild-type	Wild-type	Wild-type	Wild-type	Wild-type	Wild-type	Wild-type	Wild-type	Wild-type	Wild-type
SJCRH30	Alveolar rhabdomyosarcoma	>31600	>31600	Mutant	Wild-type	Wild-type	Wild-type	Wild-type	Wild-type	Wild-type	Wild-type	Wild-type	Wild-type	Wild-type	Wild-type	Wild-type	Wild-type	Wild-type	Wild-type	Wild-type	Wild-type	Wild-type	Wild-type	Wild-type	Wild-type	Wild-type	Wild-type	Wild-type	Wild-type	Wild-type	Wild-type	Wild-type	Wild-type	Wild-type	Wild-type	Wild-type	Wild-type	Wild-type	Wild-type	Wild-type	Wild-type
SK-N-AS	Neuroblastoma	>31600	>31600	Wild-type	Wild-type	Wild-type	Wild-type	Wild-type	Wild-type	Wild-type	Wild-type	Wild-type	Wild-type	Wild-type	Wild-type	Wild-type	Wild-type	Wild-type	Wild-type	Wild-type	Wild-type	Wild-type	Wild-type	Wild-type	Wild-type	Wild-type	Wild-type	Mutant	Wild-type	Wild-type	Wild-type	Wild-type	Wild-type	Wild-type	Wild-type	Wild-type	Wild-type	Wild-type	Wild-type	Mutant	Wild-type
SK-N-FI	Neuroblastoma	35.9254	>31600	Mutant	Wild-type	Wild-type	Wild-type	Wild-type	Wild-type	Wild-type	Wild-type	Wild-type	Wild-type	Wild-type	Wild-type	Wild-type	Wild-type	Wild-type	Wild-type	Wild-type	Wild-type	Wild-type	Wild-type	Wild-type	Wild-type	CNV	Wild-type	Wild-type	Wild-type	Wild-type	Wild-type	Wild-type	Wild-type	Wild-type	Wild-type	Wild-type	Wild-type	Wild-type	Wild-type	Wild-type	Wild-type
SNU-5	Gastric carcinoma	>31600	>31600	Mutant	Wild-type	Wild-type	CNV	Wild-type	Wild-type	Wild-type	Wild-type	Wild-type	Mutant	Wild-type	Wild-type	Wild-type	Wild-type	Wild-type	Wild-type	Wild-type	Wild-type	Wild-type	Wild-type	Wild-type	Wild-type	Wild-type	Wild-type	Wild-type	Wild-type	Wild-type	Wild-type	Wild-type	Wild-type	Wild-type	Wild-type	Wild-type	Wild-type	Wild-type	Wild-type	Wild-type	Wild-type
SNU-C2B	Cecum adenocarcinoma	>31600	>31600	Mutant	Wild-type	Wild-type	Wild-type	Wild-type	Wild-type	Wild-type	Wild-type	Wild-type	Wild-type	Wild-type	Wild-type	Wild-type	Wild-type	Wild-type	Mutant	Wild-type	Wild-type	Mutant	Wild-type	Wild-type	Wild-type	Wild-type	Wild-type	Wild-type	Wild-type	Wild-type	Wild-type	Wild-type	Wild-type	Wild-type	Wild-type	Wild-type	Mutant	Wild-type	Wild-type	Wild-type	Wild-type
SR	Anaplastic large cell lymphoma	57.9227	2044	Mutant	Wild-type	Wild-type	Wild-type	Wild-type	Wild-type	Wild-type	Wild-type	Wild-type	CNV	Wild-type	Wild-type	Wild-type	Wild-type	Wild-type	Wild-type	Wild-type	Wild-type	Wild-type	Wild-type	Wild-type	Wild-type	Wild-type	Wild-type	Wild-type	Wild-type	Wild-type	Wild-type	Wild-type	Wild-type	Wild-type	Wild-type	Wild-type	Wild-type	Wild-type	Wild-type	Wild-type	Mutant
SU-DHL-1	Anaplastic large cell lymphoma	12871.2	30713	Mutant	Wild-type	Wild-type	Wild-type	Wild-type	Wild-type	Wild-type	Wild-type	Wild-type	Wild-type	Wild-type	Mutant	Wild-type	Wild-type	Wild-type	Wild-type	Wild-type	Wild-type	Wild-type	Wild-type	Wild-type	Wild-type	Wild-type	Wild-type	Wild-type	Wild-type	Wild-type	Wild-type	Wild-type	Wild-type	Wild-type	Wild-type	Wild-type	Wild-type	Wild-type	Wild-type	Wild-type	Wild-type
SU-DHL-6	Diffuse large B-cell lymphoma	79.2194	23361	Mutant	Wild-type	Wild-type	Wild-type	Wild-type	Wild-type	Wild-type	Wild-type	Wild-type	Wild-type	Wild-type	Mutant	Wild-type	Wild-type	Mutant	Wild-type	Wild-type	Wild-type	Wild-type	Wild-type	Wild-type	Wild-type	Wild-type	Wild-type	Wild-type	Wild-type	Wild-type	Wild-type	Wild-type	Wild-type	Wild-type	Wild-type	Wild-type	Wild-type	Wild-type	Wild-type	Wild-type	Wild-type
SUP-T1	Childhood T lymphoblastic lymphoma	>31600	>31600	Mutant	Wild-type	Wild-type	Wild-type	Wild-type	Wild-type	Wild-type	Wild-type	Wild-type	CNV	Mutant	Wild-type	Wild-type	Wild-type	Wild-type	Wild-type	Wild-type	Wild-type	Wild-type	Wild-type	Wild-type	Wild-type	Wild-type	Wild-type	Wild-type	Wild-type	Mutant	Mutant	Wild-type	Wild-type	Wild-type	Wild-type	Wild-type	Wild-type	Wild-type	Wild-type	Wild-type	Wild-type
SW48	Colon adenocarcinoma	18.9834	7629	Wild-type	Wild-type	Wild-type	Wild-type	Wild-type	Wild-type	Mutant	Wild-type	Wild-type	Wild-type	Wild-type	Wild-type	Mutant	Mutant	Mutant	Wild-type	Wild-type	Mutant	Wild-type	Wild-type	Wild-type	Mutant	Wild-type	Wild-type	Wild-type	Wild-type	Wild-type	Wild-type	Wild-type	Wild-type	Wild-type	Mutant	Wild-type	Wild-type	Wild-type	Wild-type	Wild-type	Mutant
SW480	Colon adenocarcinoma	>31600	>31600	Mutant	Wild-type	Mutant	Wild-type	Wild-type	Wild-type	Wild-type	Wild-type	Wild-type	Wild-type	Wild-type	Wild-type	Wild-type	Wild-type	Wild-type	Wild-type	Wild-type	Wild-type	Mutant	Wild-type	Wild-type	Wild-type	Wild-type	Wild-type	Wild-type	Wild-type	Wild-type	Wild-type	Wild-type	Wild-type	Wild-type	Wild-type	Wild-type	Wild-type	Wild-type	Wild-type	Wild-type	Wild-type
SW620	Colon adenocarcinoma	>31600	13649	Mutant	Wild-type	Mutant	Wild-type	Wild-type	Wild-type	Wild-type	Wild-type	Wild-type	Wild-type	Wild-type	Wild-type	Wild-type	Wild-type	Mutant	Wild-type	Wild-type	Wild-type	Mutant	Wild-type	CNV	Wild-type	Wild-type	Wild-type	Wild-type	Wild-type	Wild-type	Wild-type	Wild-type	Wild-type	Wild-type	Wild-type	Wild-type	Wild-type	Wild-type	Wild-type	Wild-type	Wild-type
SW626	Colon adenocarcinoma	ND	>31600	Mutant	Wild-type	Mutant	Wild-type	Wild-type	Wild-type	Wild-type	Wild-type	Wild-type	Wild-type	Wild-type	Wild-type	Wild-type	Wild-type	Wild-type	Wild-type	Wild-type	Wild-type	Mutant	Wild-type	Wild-type	Wild-type	Wild-type	Wild-type	Wild-type	Wild-type	Wild-type	Wild-type	Wild-type	Wild-type	Wild-type	Wild-type	Mutant	Wild-type	Wild-type	Wild-type	Wild-type	Wild-type
SW837	Rectal adenocarcinoma	>31600	>31600	Mutant	Wild-type	Mutant	Wild-type	Wild-type	Wild-type	Wild-type	Wild-type	Wild-type	Wild-type	Wild-type	Wild-type	Wild-type	Wild-type	Wild-type	Wild-type	Wild-type	Mutant	Mutant	Wild-type	Wild-type	Wild-type	Wild-type	Wild-type	Wild-type	Wild-type	Wild-type	Wild-type	Wild-type	Wild-type	Wild-type	Wild-type	Wild-type	Wild-type	Wild-type	Wild-type	Wild-type	Wild-type
SW872	Liposarcoma	>31600	>31600	Mutant	Wild-type	Wild-type	Wild-type	Wild-type	Mutant	Wild-type	Wild-type	Wild-type	Mutant	Wild-type	Wild-type	Wild-type	Wild-type	Wild-type	Wild-type	Wild-type	Wild-type	Wild-type	Wild-type	Wild-type	Wild-type	Wild-type	Wild-type	Wild-type	Wild-type	Wild-type	Wild-type	Wild-type	CNV	Wild-type	Wild-type	Wild-type	Wild-type	Wild-type	Wild-type	Wild-type	Wild-type
SW900	Squamous cell lung carcinoma	419.025	>31600	Mutant	Wild-type	Wild-type	Wild-type	Wild-type	Wild-type	Wild-type	Wild-type	Wild-type	CNV	Wild-type	Wild-type	Wild-type	Wild-type	Wild-type	Wild-type	Mutant	Wild-type	Mutant	Wild-type	Wild-type	Wild-type	CNV	Wild-type	Wild-type	CNV	Wild-type	Wild-type	Wild-type	Wild-type	Wild-type	Wild-type	Wild-type	Wild-type	Wild-type	Wild-type	Wild-type	Wild-type
SW948	Colon adenocarcinoma	>31600	>31600	Mutant	Wild-type	Mutant	Wild-type	Mutant	Wild-type	Wild-type	Wild-type	Wild-type	Wild-type	Wild-type	Wild-type	Wild-type	Wild-type	Wild-type	Wild-type	Wild-type	Wild-type	Mutant	Wild-type	Wild-type	Wild-type	Wild-type	Wild-type	Wild-type	Wild-type	Wild-type	Mutant	Wild-type	Wild-type	Wild-type	Wild-type	Mutant	Wild-type	Wild-type	Wild-type	Wild-type	Wild-type
SW982	Biphasic synovial sarcoma	11.0032	3113	Wild-type	Wild-type	Wild-type	Wild-type	Wild-type	Mutant	Wild-type	Wild-type	Wild-type	CNV	Wild-type	Wild-type	Wild-type	Wild-type	Wild-type	Wild-type	Wild-type	Wild-type	Wild-type	Wild-type	Wild-type	Wild-type	Wild-type	Wild-type	Wild-type	Wild-type	Wild-type	Wild-type	Wild-type	Wild-type	Wild-type	Wild-type	Wild-type	Wild-type	Wild-type	Wild-type	Wild-type	Wild-type
T24	Bladder carcinoma	>31600	>31600	Mutant	Wild-type	Wild-type	Wild-type	Wild-type	Wild-type	Wild-type	Wild-type	Wild-type	Wild-type	Wild-type	Wild-type	Wild-type	Wild-type	Mutant	Wild-type	Mutant	Wild-type	Wild-type	Wild-type	Wild-type	Wild-type	Wild-type	Wild-type	Wild-type	Wild-type	Wild-type	Wild-type	Wild-type	Wild-type	Wild-type	Wild-type	Wild-type	Wild-type	Wild-type	Wild-type	Wild-type	Wild-type
T98G	Glioblastoma	ND	>31600	Mutant	Wild-type	Wild-type	Wild-type	Wild-type	Wild-type	Wild-type	Wild-type	Wild-type	CNV	Wild-type	Wild-type	Wild-type	Wild-type	Wild-type	Wild-type	Wild-type	Wild-type	Wild-type	Wild-type	Wild-type	Wild-type	Wild-type	Wild-type	Wild-type	Wild-type	Wild-type	Wild-type	Wild-type	Wild-type	Wild-type	Wild-type	Wild-type	Wild-type	Wild-type	Wild-type	Wild-type	Wild-type
TCCSUP	Bladder carcinoma	>31600	>31600	Mutant	Wild-type	Wild-type	Mutant	Wild-type	Wild-type	Wild-type	Wild-type	Wild-type	Wild-type	Wild-type	Wild-type	Wild-type	Wild-type	Wild-type	Wild-type	Wild-type	Wild-type	Wild-type	Wild-type	Wild-type	Wild-type	Wild-type	Wild-type	Wild-type	Wild-type	Wild-type	Mutant	Wild-type	Wild-type	CNV	Wild-type	Wild-type	Wild-type	Wild-type	Wild-type	Wild-type	Wild-type
THP-1	Childhood acute monocytic leukemia	>31600	>31600	Mutant	Wild-type	Wild-type	Mutant	Wild-type	Wild-type	Wild-type	Wild-type	Wild-type	CNV	Wild-type	Wild-type	Wild-type	Wild-type	Wild-type	Wild-type	Wild-type	Wild-type	Wild-type	Wild-type	Wild-type	Wild-type	Wild-type	Wild-type	Mutant	Wild-type	Wild-type	Wild-type	Wild-type	CNV	Wild-type	Wild-type	Wild-type	Wild-type	Wild-type	Wild-type	Wild-type	Wild-type
TT	Hereditary thyroid gland medullary carcinoma	2.16941	7396	Wild-type	Wild-type	Wild-type	Wild-type	Wild-type	Wild-type	Wild-type	Wild-type	Wild-type	Wild-type	Wild-type	Wild-type	Wild-type	Wild-type	Wild-type	Wild-type	Wild-type	Wild-type	Wild-type	Wild-type	Wild-type	Wild-type	Wild-type	Wild-type	Wild-type	Wild-type	Wild-type	Wild-type	Wild-type	Wild-type	Wild-type	Wild-type	Wild-type	Wild-type	Wild-type	Wild-type	Wild-type	Wild-type
U-118 MG	Astrocytoma	>31600	>31600	Mutant	Wild-type	Wild-type	Wild-type	Wild-type	Wild-type	Wild-type	Wild-type	Wild-type	CNV	Wild-type	Wild-type	Wild-type	Wild-type	Wild-type	Wild-type	Wild-type	Wild-type	Wild-type	Wild-type	Wild-type	Wild-type	Wild-type	Wild-type	Wild-type	Wild-type	Wild-type	Wild-type	Wild-type	Wild-type	Wild-type	Wild-type	Wild-type	Wild-type	Wild-type	Wild-type	Wild-type	Wild-type
U-2 OS	Osteosarcoma	>31600	13309	Wild-type	Wild-type	Wild-type	Wild-type	Wild-type	Wild-type	Wild-type	Wild-type	Wild-type	Wild-type	Wild-type	Wild-type	Wild-type	Wild-type	Wild-type	Wild-type	Wild-type	Wild-type	Wild-type	CNV	Wild-type	Wild-type	Wild-type	Wild-type	Wild-type	Wild-type	Wild-type	Wild-type	Wild-type	Wild-type	Wild-type	Wild-type	Wild-type	Wild-type	Wild-type	Wild-type	Wild-type	Wild-type
U-87 MG	Glioblastoma	>31600	4366	Wild-type	Wild-type	Wild-type	Wild-type	Wild-type	Wild-type	Wild-type	Wild-type	Wild-type	CNV	Wild-type	Wild-type	Wild-type	Wild-type	Wild-type	Wild-type	Wild-type	Wild-type	Wild-type	Wild-type	Wild-type	Wild-type	Mutant	Wild-type	Wild-type	Wild-type	Wild-type	Wild-type	Wild-type	Wild-type	Wild-type	Wild-type	Wild-type	Wild-type	Wild-type	Wild-type	Wild-type	Wild-type
VA-ES-BJ	Epithelioid sarcoma	ND	1727	Wild-type	Wild-type	Wild-type	Wild-type	Wild-type	Wild-type	Wild-type	Wild-type	Wild-type	CNV	Wild-type	Wild-type	Wild-type	Wild-type	Wild-type	Wild-type	Wild-type	Wild-type	Wild-type	Wild-type	Wild-type	Wild-type	Wild-type	Wild-type	Wild-type	Wild-type	Wild-type	Wild-type	Wild-type	Wild-type	Wild-type	Wild-type	Wild-type	Wild-type	Wild-type	Wild-type	Wild-type	Wild-type

## Sheet: Cell lines information
Cell line	RRID	Vendor	Cat#
5637	CVCL_0126	ATCC	HTB-9
769-P	CVCL_1050	ATCC	CRL-1933
786-O	CVCL_1051	ATCC	CRL-1932
A-172	CVCL_0131	ATCC	CRL-1620
A-204	CVCL_1058	ATCC	HTB-82
A375	CVCL_0132	ATCC	CRL-1619
A388	CVCL_1063	ATCC	CRL-7905
A-427	CVCL_1055	ATCC	HTB-53
A-498	CVCL_1056	ATCC	HTB-44
A-549	CVCL_0023	ATCC	CCL-185
A-704	CVCL_1065	ATCC	HTB-45
ACHN	CVCL_1067	ATCC	CRL-1611
AN3 CA	CVCL_0028	ATCC	HTB-111
AP-1060	CVCL_1807	DSMZ	ACC-593
AsPC-1	CVCL_0152	ATCC	CRL-1682
AU-565	CVCL_1074	ATCC	CRL-2351
BT-20	CVCL_0178	ATCC	HTB-19
BT-549	CVCL_1092	ATCC	HTB-122
BxPC-3	CVCL_0186	ATCC	CRL-1687
C-33 A	CVCL_1094	ATCC	HTB-31
CAL 27	CVCL_1107	ATCC	CRL-2095
CCF-STTG1	CVCL_1118	ATCC	CRL-1718
CCRF-CEM	CVCL_0207	ATCC	CCL-119
CCRF-HSB-2	CVCL_1859	DSMZ	ACC-435
COLO 205	CVCL_0218	ATCC	CCL-222
COLO 829	CVCL_1137	ATCC	CRL-1974
CTV-1	CVCL_1150	DSMZ	ACC-40
Daoy	CVCL_1167	ATCC	HTB-186
DB	CVCL_1168	ATCC	CRL-2289
DLD-1	CVCL_0248	ATCC	CCL-221
DoTc2 4510	CVCL_1181	ATCC	CRL-7920
DU 145	CVCL_0105	ATCC	HTB-81
DU4475	CVCL_1183	ATCC	HTB-123
ES-2	CVCL_3509	ATCC	CRL-1978
FaDu	CVCL_1218	ATCC	HTB-43
G-361	CVCL_1220	ATCC	CRL-1424
HCT 116	CVCL_0291	ATCC	CCL-247
HCT-15	CVCL_0292	ATCC	CCL-225
HL-60	CVCL_0002	ATCC	CCL-240
Hs 578T	CVCL_0332	ATCC	HTB-126
Hs 746T	CVCL_0333	ATCC	HTB-135
Hs 766T	CVCL_0334	ATCC	HTB-134
HT	CVCL_1290	ATCC	CRL-2260
HT-1080	CVCL_0317	ATCC	CCL-121
HuTu 80	CVCL_1301	ATCC	HTB-40
J82	CVCL_0359	ATCC	HTB-1
JAR	CVCL_0360	ATCC	HTB-144
JM-1	CVCL_3532	ATCC	CRL-10423
Jurkat E6.1	CVCL_0367	ATCC	TIB-152
K-562	CVCL_0004	ATCC	CCL-243
Kasumi-1	CVCL_0589	ATCC	CRL-2724
KATO III	CVCL_0371	ATCC	HTB-103
KG-1	CVCL_0374	ATCC	CCL-246
KLE	CVCL_1329	ATCC	CRL-1622
KU812	CVCL_0379	ATCC	CRL-2099
LNCaP FGC	CVCL_1379	ATCC	CRL-1740
LoVo	CVCL_0399	ATCC	CCL-229
LS 174T	CVCL_1384	ATCC	CL-188
LS411N	CVCL_1385	ATCC	CRL-2159
MCF7	CVCL_0031	ATCC	HTB-22
MeWo	CVCL_0445	ATCC	HTB-65
MG-63	CVCL_0426	ATCC	CRL-1427
MIA PaCa-2	CVCL_0428	ATCC	CRL-1420
MOLM-13	CVCL_2119	DSMZ	ACC-554
MOLT-4	CVCL_0013	ATCC	CRL-1582
NB4	CVCL_0005	DSMZ	ACC-207
NCCIT	CVCL_1451	ATCC	CRL-2073
NCI-H460	CVCL_0459	ATCC	HTB-177
NCI-H661	CVCL_1577	ATCC	HTB-183
NCI-H82	CVCL_1591	ATCC	HTB-175
NOMO-1	CVCL_1609	DSMZ	ACC-542
OVCAR-3	CVCL_0465	ATCC	HTB-161
PA-1	CVCL_0479	ATCC	CRL-1572
PC-3	CVCL_0035	ATCC	CRL-1435
PF-382	CVCL_1641	DSMZ	ACC-38
PFSK-1	CVCL_1642	ATCC	CRL-2060
PL-21	CVCL_2161	DSMZ	ACC-536
RD	CVCL_1649	ATCC	CCL-136
RKO	CVCL_0504	ATCC	CRL-2577
RL	CVCL_1660	ATCC	CRL-2261
RL95-2	CVCL_0505	ATCC	CRL-1671
RPMI-7951	CVCL_1666	ATCC	HTB-66
RPMI-8402	CVCL_1667	DSMZ	ACC-290
RS4-11	CVCL_0093	ATCC	CRL-1873
RT4	CVCL_0036	ATCC	HTB-2
SEM	CVCL_0095	DSMZ	ACC-546
SET-2	CVCL_2187	DSMZ	ACC-608
SHP-77	CVCL_1693	ATCC	CRL-2195
SJCRH30	CVCL_0041	ATCC	CRL-2061
SK-N-AS	CVCL_1700	ATCC	CRL-2137
SK-N-FI	CVCL_1702	ATCC	CRL-2142
SNU-5	CVCL_0078	ATCC	CRL-5973
SNU-C2B	CVCL_1710	ATCC	CCL-250
SR	CVCL_1711	ATCC	CRL-2262
SU-DHL-1	CVCL_0538	ATCC	CRL-2955
SU-DHL-6	CVCL_2206	ATCC	CRL-2959
SUP-T1	CVCL_1714	DSMZ	ACC-140
SW48	CVCL_1724	ATCC	CCL-231
SW480	CVCL_0546	ATCC	CCL-228
SW620	CVCL_0547	ATCC	CCL-227
SW626	CVCL_1725	ATCC	HTB-78
SW837	CVCL_1729	ATCC	CCL-235
SW872	CVCL_1730	ATCC	HTB-92
SW900	CVCL_1731	ATCC	HTB-59
SW948	CVCL_0632	ATCC	CCL-237
SW982	CVCL_1734	ATCC	HTB-93
T24	CVCL_0554	ATCC	HTB-4
T98G	CVCL_0556	ATCC	CRL-1690
TCCSUP	CVCL_1738	ATCC	HTB-5
THP-1	CVCL_0006	ATCC	TIB-202
TT	CVCL_1774	ATCC	CRL-1803
U-118 MG	CVCL_0633	ATCC	HTB-15
U-2 OS	CVCL_0042	ATCC	HTB-96
U-87 MG	CVCL_0022	ATCC	HTB-14
VA-ES-BJ	CVCL_1785	ATCC	CRL-2138
MOLM-13		DSMZ	ACC 554
HNT-34		DSMZ	ACC 600
Kasumi-3		ATCC	CRL-2725
UCSD-AML1		DSMZ	ACC 691
TF-1		DSMZ	ACC 334
AML193		DSMZ	ACC 549
OCI-AML3		DSMZ	ACC 690
MHH-CALL4		DSMZ	ACC 337
MHH-CALL2		DSMZ	ACC 341
NALM-16		DSMZ	ACC 680
HEL		gifted	Dr. Charles Mullighan
PER-117		gifted	Telethon Kids Institute, Perth, Australia
HD-MBO3		gifted	Drs. Milde, Witt, Deubzer
MB002		gifted	Dr. Yoon-Jae Cho
MB004		gifted	Dr. Yoon-Jae Cho
