# Supplementary material for: Selective CK1α degraders exert antiproliferative activity against a broad range of human cancer cell lines
Source: Nat Commun. 2024 Jan 16;15:482. doi: 10.1038/s41467-024-44698-1 (PMC10791743; doi:10.1038/s41467-024-44698-1)
Supplement: Supplementary file 7 — Source Data [file 41467_2024_44698_MOESM7_ESM.xlsx]

## Sheet: Fig. 2a
	Proteome profiling in the MOLM-13 cell treated by the SJ7095 compound using the TMT-LC/LC-MS/MS technology
	A total of 8,643 proteins were identified in the MOLM-13 cell treated by the SJ7095 compound. Group comparisons were conducted utilizing the LIMMA R package, and the false discovery rate was computed through the Benjamini-Hochberg (BH) method.
	Protein Accession #	Protein Description	Gene Symbol	PSM#	Total Peptide#	Unique Peptide#	%Coverage	DMSO	SJ7095_5uM_4h	DMSO	SJ7095_5uM_4h	SJ7095_5uM_4h vs. DMSO
			GN									Log2FC	p-value	FDR	(-)Log10(p-value)
	sp|P48729|KC1A_HUMAN	Casein kinase I isoform alpha OS=Homo sapiens OX=9606 GN=CSNK1A1 PE=1 SV=2	CSNK1A1	11	5	0	15.73	400547	161411	409025	163220	-1.3183	1.59259e-05	0.108041	4.7979
	sp|P38936|CDN1A_HUMAN	Cyclin-dependent kinase inhibitor 1 OS=Homo sapiens OX=9606 GN=CDKN1A PE=1 SV=3	CDKN1A	4	2	0	15.85	30958.9	97980.8	34732.8	93570.6	1.54595	3.10961e-05	0.140637	4.50729
	sp|Q9UKT9-10|IKZF3_HUMAN	Isoform 10 of Zinc finger protein Aiolos OS=Homo sapiens OX=9606 GN=IKZF3	IKZF3	2	2	0	3.55	757993	274219	743033	327881	-1.32355	0.000151764	0.28079	3.81883
	sp|P08962|CD63_HUMAN	CD63 antigen OS=Homo sapiens OX=9606 GN=CD63 PE=1 SV=2	CD63	14	4	0	10.08	619444	1.03644e+06	620058	990396	0.7091	0.000272135	0.443079	3.56522
	tr|Q508I7|Q508I7_HUMAN	Anthrax toxin receptor/neuroblastoma fusion protein transcript variant 2 OS=Homo sapiens OX=9606 GN=ANTXR1/NNG1 fusion PE=2 SV=1	ANTXR1	1	1	1	1.67	707127	416930	693072	465331	-0.668456	0.000888149	0.857067	3.05151
	sp|Q969M3|YIPF5_HUMAN	Protein YIPF5 OS=Homo sapiens OX=9606 GN=YIPF5 PE=1 SV=1	YIPF5	5	2	0	8.17	247724	441954	282710	430555	0.721018	0.000941532	0.857067	3.02616
	sp|Q13422|IKZF1_HUMAN	DNA-binding protein Ikaros OS=Homo sapiens OX=9606 GN=IKZF1 PE=1 SV=1	IKZF1	25	12	0	24.08	805834	333387	1.08377e+06	395950	-1.36297	0.00111463	0.945204	2.95287
	sp|P62805|H4_HUMAN	Histone H4 OS=Homo sapiens OX=9606 GN=H4C1 PE=1 SV=2	H4C1	117	9	9	59.22	3.44089e+07	2.13667e+07	3.08773e+07	2.05286e+07	-0.638165	0.0011421	0.946329	2.9423
	sp|O14523|C2C2L_HUMAN	Phospholipid transfer protein C2CD2L OS=Homo sapiens OX=9606 GN=C2CD2L PE=1 SV=3	C2CD2L	2	2	0	3.26	48097.9	73248.4	47398	67187	0.55509	0.00131121	0.946924	2.88233
	sp|P54802|ANAG_HUMAN	Alpha-N-acetylglucosaminidase OS=Homo sapiens OX=9606 GN=NAGLU PE=1 SV=2	NAGLU	2	2	1	4.71	13979.6	19031.1	12989.5	19592.5	0.518995	0.00152102	0.946924	2.81786
	sp|Q96S97|MYADM_HUMAN	Myeloid-associated differentiation marker OS=Homo sapiens OX=9606 GN=MYADM PE=1 SV=2	MYADM	25	6	0	17.7	1.61214e+06	2.24402e+06	1.67786e+06	2.33283e+06	0.476283	0.00159076	0.946924	2.79839
	sp|P01106|MYC_HUMAN	Myc proto-oncogene protein OS=Homo sapiens OX=9606 GN=MYC PE=1 SV=1	MYC	4	2	0	5.69	69388	47290.2	64300.9	47520.6	-0.494716	0.00177786	0.946924	2.7501
	sp|Q86YQ8|CPNE8_HUMAN	Copine-8 OS=Homo sapiens OX=9606 GN=CPNE8 PE=1 SV=2	CPNE8	9	3	0	4.43	432240	578283	401427	615025	0.517725	0.00198047	0.946924	2.70323
	sp|A2RUB1|MEIOC_HUMAN	Meiosis-specific coiled-coil domain-containing protein MEIOC OS=Homo sapiens OX=9606 GN=MEIOC PE=2 SV=3	MEIOC	2	1	0	0.74	123786	76655.3	107851	70605.3	-0.651286	0.00213799	0.946924	2.66999
	sp|Q5I0G3|MDH1B_HUMAN	Putative malate dehydrogenase 1B OS=Homo sapiens OX=9606 GN=MDH1B PE=2 SV=1	MDH1B	1	1	0	1.16	163417	225165	165178	254961	0.544341	0.00251666	0.946924	2.59918
	sp|P20333|TNR1B_HUMAN	Tumor necrosis factor receptor superfamily member 1B OS=Homo sapiens OX=9606 GN=TNFRSF1B PE=1 SV=3	TNFRSF1B	1	1	1	6.72	23128.4	13464.3	21893.6	15747.4	-0.627961	0.00268892	0.946924	2.57042
	sp|P18510|IL1RA_HUMAN	Interleukin-1 receptor antagonist protein OS=Homo sapiens OX=9606 GN=IL1RN PE=1 SV=1	IL1RN	2	1	0	10.73	32927.2	22878.9	31562.5	24535.4	-0.444303	0.00294893	0.946924	2.53034
	sp|P84243|H33_HUMAN	Histone H3.3 OS=Homo sapiens OX=9606 GN=H3-3A PE=1 SV=2	H3-3A	81	9	0	30.88	8.33463e+07	5.38634e+07	7.59356e+07	5.79567e+07	-0.509806	0.00296282	0.946924	2.52829
	sp|P98198|AT8B2_HUMAN	Phospholipid-transporting ATPase ID OS=Homo sapiens OX=9606 GN=ATP8B2 PE=1 SV=2	ATP8B2	1	1	0	0.58	63243.3	87245.1	62499.6	81533.4	0.423854	0.00298136	0.946924	2.52559
	sp|A6NHT5|HMX3_HUMAN	Homeobox protein HMX3 OS=Homo sapiens OX=9606 GN=HMX3 PE=1 SV=1	HMX3	5	3	2	15.41	55903.6	38996.9	51047.6	36008.1	-0.511553	0.00303439	0.946924	2.51793
	sp|Q75T13|PGAP1_HUMAN	GPI inositol-deacylase OS=Homo sapiens OX=9606 GN=PGAP1 PE=1 SV=1	PGAP1	1	1	0	0.65	581487	425028	556793	437560	-0.399925	0.00308085	0.946924	2.51133
	sp|Q9UJV3|TRIM1_HUMAN	Probable E3 ubiquitin-protein ligase MID2 OS=Homo sapiens OX=9606 GN=MID2 PE=1 SV=3	MID2	7	2	0	1.63	239102	328475	232951	306286	0.426505	0.00314431	0.946924	2.50247
	sp|P50443|S26A2_HUMAN	Sulfate transporter OS=Homo sapiens OX=9606 GN=SLC26A2 PE=1 SV=2	SLC26A2	2	2	0	3.79	95004.8	122632	85473.5	125557	0.461527	0.00375292	0.946924	2.42563
	sp|Q6UW63|PLGT2_HUMAN	Protein O-glucosyltransferase 2 OS=Homo sapiens OX=9606 GN=POGLUT2 PE=1 SV=1	POGLUT2	1	1	1	1.2	120879	159707	117902	151808	0.383257	0.0038194	0.946924	2.418
	sp|Q92859|NEO1_HUMAN	Neogenin OS=Homo sapiens OX=9606 GN=NEO1 PE=1 SV=2	NEO1	2	1	0	0.55	101545	130313	101112	127719	0.348448	0.00410846	0.946924	2.38632
	sp|Q02446|SP4_HUMAN	Transcription factor Sp4 OS=Homo sapiens OX=9606 GN=SP4 PE=1 SV=2	SP4	1	1	0	2.42	35419	44873.9	33545.3	44487	0.374313	0.00411932	0.946924	2.38517
	sp|Q16816|PHKG1_HUMAN	Phosphorylase b kinase gamma catalytic chain, skeletal muscle/heart isoform OS=Homo sapiens OX=9606 GN=PHKG1 PE=2 SV=3	PHKG1	1	1	0	2.58	70856.8	92059.7	73594	92764.8	0.355826	0.00427238	0.946924	2.36933
	sp|Q15742|NAB2_HUMAN	NGFI-A-binding protein 2 OS=Homo sapiens OX=9606 GN=NAB2 PE=1 SV=1	NAB2	2	1	0	1.71	51659.9	81703	51796.9	69599.8	0.54378	0.00435352	0.946924	2.36116
	sp|Q16650|TBR1_HUMAN	T-box brain protein 1 OS=Homo sapiens OX=9606 GN=TBR1 PE=1 SV=1	TBR1	1	1	0	1.76	36774.8	29192.7	40256.9	28404.1	-0.418124	0.00449379	0.946924	2.34739
	sp|Q9NR48|ASH1L_HUMAN	Histone-lysine N-methyltransferase ASH1L OS=Homo sapiens OX=9606 GN=ASH1L PE=1 SV=2	ASH1L	3	3	0	0.67	101099	70070.9	101403	78507	-0.449045	0.00453026	0.946924	2.34388
	tr|A0A669KB88|A0A669KB88_HUMAN	P-type Cu(+) transporter OS=Homo sapiens OX=9606 GN=ATP7B PE=1 SV=1	ATP7B	1	1	0	0.5	173678	133893	166955	133922	-0.346702	0.00475769	0.946924	2.3226
	sp|Q6JVE6|LCN10_HUMAN	Epididymal-specific lipocalin-10 OS=Homo sapiens OX=9606 GN=LCN10 PE=1 SV=1	LCN10	1	1	0	3.74	59725.7	39509.6	54427.6	43103.3	-0.466346	0.00480532	0.946924	2.31828
	sp|Q96MC2|DRC1_HUMAN	Dynein regulatory complex protein 1 OS=Homo sapiens OX=9606 GN=DRC1 PE=2 SV=2	DRC1	1	1	1	1.35	29034.7	22952.4	29174.1	20751.4	-0.415307	0.00506384	0.946924	2.29552
	sp|Q16825|PTN21_HUMAN	Tyrosine-protein phosphatase non-receptor type 21 OS=Homo sapiens OX=9606 GN=PTPN21 PE=1 SV=2	PTPN21	4	2	1	1.11	112257	145279	116510	159126	0.410863	0.00508264	0.946924	2.29391
	sp|P15822|ZEP1_HUMAN	Zinc finger protein 40 OS=Homo sapiens OX=9606 GN=HIVEP1 PE=1 SV=3	HIVEP1	4	3	1	0.85	81816.8	107795	86961.4	116137	0.407601	0.00508887	0.946924	2.29338
	sp|Q9BX97|PLVAP_HUMAN	Plasmalemma vesicle-associated protein OS=Homo sapiens OX=9606 GN=PLVAP PE=1 SV=1	PLVAP	4	2	2	2.71	1.65491e+06	1.13195e+06	1.45412e+06	1.02745e+06	-0.524508	0.00509813	0.946924	2.29259
	sp|Q92820|GGH_HUMAN	Gamma-glutamyl hydrolase OS=Homo sapiens OX=9606 GN=GGH PE=1 SV=2	GGH	26	8	7	23.9	295100	384522	268704	368119	0.418008	0.00511825	0.946924	2.29088
	sp|P11309|PIM1_HUMAN	Serine/threonine-protein kinase pim-1 OS=Homo sapiens OX=9606 GN=PIM1 PE=1 SV=4	PIM1	1	1	0	3.51	23336.3	29480.4	20901.2	29869.2	0.426125	0.00532169	0.946924	2.27395
	sp|P55198|AF17_HUMAN	Protein AF-17 OS=Homo sapiens OX=9606 GN=MLLT6 PE=1 SV=3	MLLT6	3	2	1	1.74	29292.5	23118.7	28259.9	22654	-0.330231	0.00582274	0.946924	2.23487
	sp|Q16695|H31T_HUMAN	Histone H3.1t OS=Homo sapiens OX=9606 GN=H3-4 PE=1 SV=3	H3-4	93	9	0	30.88	8.23704e+07	5.32827e+07	7.39559e+07	5.88967e+07	-0.478469	0.00585791	0.946924	2.23226
	sp|Q14517|FAT1_HUMAN	Protocadherin Fat 1 OS=Homo sapiens OX=9606 GN=FAT1 PE=1 SV=2	FAT1	1	1	0	0.13	316219	198603	274778	216550	-0.507304	0.00608328	0.946924	2.21586
	sp|Q9NPF0|CD320_HUMAN	CD320 antigen OS=Homo sapiens OX=9606 GN=CD320 PE=1 SV=1	CD320	3	2	0	6.38	104356	139237	113281	149991	0.410502	0.00611903	0.946924	2.21332
	sp|Q9C029|TRIM7_HUMAN	E3 ubiquitin-protein ligase TRIM7 OS=Homo sapiens OX=9606 GN=TRIM7 PE=1 SV=2	TRIM7	1	1	0	1.57	49500	65852.6	53331.2	65853.3	0.358045	0.00618952	0.946924	2.20834
	sp|P62917|RL8_HUMAN	60S ribosomal protein L8 OS=Homo sapiens OX=9606 GN=RPL8 PE=1 SV=2	RPL8	35	7	2	16.34	9.08959e+06	7.10051e+06	8.91833e+06	7.31888e+06	-0.320721	0.00622194	0.946924	2.20607
	sp|P61626|LYSC_HUMAN	Lysozyme C OS=Homo sapiens OX=9606 GN=LYZ PE=1 SV=1	LYZ	57	10	4	69.59	7.99329e+06	1.06684e+07	7.09215e+06	9.96654e+06	0.453678	0.00623127	0.946924	2.20542
	sp|Q8TCZ2|C99L2_HUMAN	CD99 antigen-like protein 2 OS=Homo sapiens OX=9606 GN=CD99L2 PE=1 SV=1	CD99L2	6	4	0	16.41	167889	133597	175950	116978	-0.459278	0.00624122	0.946924	2.20473
	sp|Q9H5L6|THAP9_HUMAN	DNA transposase THAP9 OS=Homo sapiens OX=9606 GN=THAP9 PE=1 SV=2	THAP9	1	1	1	1	42379.6	27444.2	37726.4	30197.8	-0.473999	0.00638566	0.946924	2.19479
	sp|P36222|CH3L1_HUMAN	Chitinase-3-like protein 1 OS=Homo sapiens OX=9606 GN=CHI3L1 PE=1 SV=2	CHI3L1	19	9	3	25.59	143746	192112	156808	206768	0.408719	0.00651301	0.946924	2.18622
	sp|Q9BRV8|SIKE1_HUMAN	Suppressor of IKBKE 1 OS=Homo sapiens OX=9606 GN=SIKE1 PE=1 SV=1	SIKE1	1	1	0	4.35	738012	487115	727425	569618	-0.476093	0.0069095	0.946924	2.16055
	sp|B7Z6K7|ZN814_HUMAN	Zinc finger protein 814 OS=Homo sapiens OX=9606 GN=ZNF814 PE=1 SV=2	ZNF814	1	1	0	1.17	77458.7	49274	64168.4	48144.9	-0.533539	0.00710825	0.946924	2.14824
	tr|A0A0U1RQC7|A0A0U1RQC7_HUMAN	Cilia- and flagella-associated protein 99 OS=Homo sapiens OX=9606 GN=CFAP99 PE=1 SV=1	CFAP99	3	1	1	0.98	120466	71245	107948	84493.5	-0.555594	0.0072845	0.946924	2.1376
	sp|Q13219|PAPP1_HUMAN	Pappalysin-1 OS=Homo sapiens OX=9606 GN=PAPPA PE=1 SV=3	PAPPA	1	1	0	0.55	101998	64732.8	100522	77665	-0.514072	0.00743185	0.946924	2.1289
	tr|Q6MZE4|Q6MZE4_HUMAN	Uncharacterized protein DKFZp686F19123 (Fragment) OS=Homo sapiens OX=9606 GN=DKFZp686F19123 PE=2 SV=1	DKFZp686F19123	1	1	0	4.2	1.23984e+06	1.56604e+06	1.26846e+06	1.76875e+06	0.408309	0.00756856	0.946924	2.12099
	sp|Q5S007|LRRK2_HUMAN	Leucine-rich repeat serine/threonine-protein kinase 2 OS=Homo sapiens OX=9606 GN=LRRK2 PE=1 SV=2	LRRK2	6	2	1	0.47	863819	682257	819355	664840	-0.320948	0.00773398	0.946924	2.1116
	sp|P22735|TGM1_HUMAN	Protein-glutamine gamma-glutamyltransferase K OS=Homo sapiens OX=9606 GN=TGM1 PE=1 SV=4	TGM1	2	2	1	1.84	1.10524e+06	557297	813300	564550	-0.757262	0.00778195	0.946924	2.10891
	tr|A0A143FZ75|A0A143FZ75_HUMAN	NADH-ubiquinone oxidoreductase chain 2 OS=Homo sapiens OX=9606 GN=ND2 PE=3 SV=1	ND2	6	1	0	2.59	771008	1.01982e+06	782978	944997	0.337417	0.00806618	0.946924	2.09333
	tr|Q304Z4|Q304Z4_HUMAN	Envelope polyprotein OS=Homo sapiens OX=9606 GN=env PE=4 SV=1	env	1	1	1	1.05	143804	106540	130946	107597	-0.358026	0.00807249	0.946924	2.09299
	sp|Q9BTV4|TMM43_HUMAN	Transmembrane protein 43 OS=Homo sapiens OX=9606 GN=TMEM43 PE=1 SV=1	TMEM43	59	15	1	38.25	653838	779852	630384	821348	0.318015	0.00843142	0.953287	2.0741
	sp|Q9Y3U8|RL36_HUMAN	60S ribosomal protein L36 OS=Homo sapiens OX=9606 GN=RPL36 PE=1 SV=3	RPL36	13	5	4	19.05	441902	629588	468564	566006	0.391628	0.00854758	0.953287	2.06816
	sp|Q01459|DIAC_HUMAN	Di-N-acetylchitobiase OS=Homo sapiens OX=9606 GN=CTBS PE=1 SV=1	CTBS	4	4	4	8.83	92032.1	109697	86798.7	116243	0.337359	0.00857724	0.953287	2.06665
	sp|Q96DT5|DYH11_HUMAN	Dynein heavy chain 11, axonemal OS=Homo sapiens OX=9606 GN=DNAH11 PE=1 SV=4	DNAH11	3	1	0	0.13	211210	169261	201330	164297	-0.306341	0.00895688	0.953287	2.04784
	tr|A0A126LB08|A0A126LB08_HUMAN	U58 OS=Homo sapiens OX=9606 GN=U58 PE=4 SV=1	U58	1	1	1	0.78	90126.8	113913	94702.7	113597	0.300177	0.00900729	0.953287	2.04541
	sp|P11137|MTAP2_HUMAN	Microtubule-associated protein 2 OS=Homo sapiens OX=9606 GN=MAP2 PE=1 SV=4	MAP2	1	1	0	0.38	401333	335276	403556	317410	-0.302935	0.00920091	0.953287	2.03617
	sp|Q9UM54|MYO6_HUMAN	Unconventional myosin-VI OS=Homo sapiens OX=9606 GN=MYO6 PE=1 SV=4	MYO6	2	2	0	1.85	73495.2	60642.1	72580.4	59472.1	-0.282348	0.00925143	0.953287	2.03379
	sp|Q8IYY4|DZI1L_HUMAN	Zinc finger protein DZIP1L OS=Homo sapiens OX=9606 GN=DZIP1L PE=1 SV=2	DZIP1L	1	1	0	1.3	666836	430952	639628	512170	-0.475207	0.00928325	0.953287	2.0323
	sp|P55056|APOC4_HUMAN	Apolipoprotein C-IV OS=Homo sapiens OX=9606 GN=APOC4 PE=1 SV=1	APOC4	2	2	1	11.81	150230	99069.5	138954	113892	-0.4438	0.00932482	0.953287	2.03036
	sp|O60391|NMD3B_HUMAN	Glutamate receptor ionotropic, NMDA 3B OS=Homo sapiens OX=9606 GN=GRIN3B PE=2 SV=2	GRIN3B	1	1	1	0.67	59909.1	106530	67443.7	85926	0.589912	0.00993707	0.961469	2.00274
	sp|Q8NA31|TERB1_HUMAN	Telomere repeats-binding bouquet formation protein 1 OS=Homo sapiens OX=9606 GN=TERB1 PE=1 SV=3	TERB1	2	2	0	2.89	46861.4	37383.2	55393.6	37504.2	-0.44434	0.0103104	0.961469	1.98673
	sp|Q68DN1|CB016_HUMAN	Uncharacterized protein C2orf16 OS=Homo sapiens OX=9606 GN=C2orf16 PE=2 SV=3	C2orf16	1	1	0	0.4	164384	121792	161577	135012	-0.345896	0.010586	0.961469	1.97527
	sp|Q9H3C7|GGNB2_HUMAN	Gametogenetin-binding protein 2 OS=Homo sapiens OX=9606 GN=GGNBP2 PE=1 SV=1	GGNBP2	1	1	0	1.15	20176.6	31614.1	20237.6	25839	0.5002	0.0106021	0.961469	1.97461
	tr|Q6ZNJ0|Q6ZNJ0_HUMAN	FLJ00362 protein (Fragment) OS=Homo sapiens OX=9606 GN=FLJ00362 PE=2 SV=1	FLJ00362	2	1	0	1.57	12149.8	16578.4	12707.9	21319	0.597397	0.0106613	0.961469	1.97219
	sp|Q9ULL8|SHRM4_HUMAN	Protein Shroom4 OS=Homo sapiens OX=9606 GN=SHROOM4 PE=1 SV=3	SHROOM4	2	1	0	0.47	100893	74355.9	89381.7	72682.7	-0.369338	0.0108734	0.961469	1.96363
	sp|Q93052|LPP_HUMAN	Lipoma-preferred partner OS=Homo sapiens OX=9606 GN=LPP PE=1 SV=1	LPP	5	5	0	11.11	101737	85446.1	104291	85407.1	-0.26997	0.0109958	0.961469	1.95877
	sp|Q96B49|TOM6_HUMAN	Mitochondrial import receptor subunit TOM6 homolog OS=Homo sapiens OX=9606 GN=TOMM6 PE=1 SV=1	TOMM6	2	1	1	18.92	35079.6	42145.5	32098.1	48340.3	0.427743	0.0112224	0.961469	1.94991
	sp|P07099|HYEP_HUMAN	Epoxide hydrolase 1 OS=Homo sapiens OX=9606 GN=EPHX1 PE=1 SV=1	EPHX1	17	5	4	11.21	94013.1	121279	89047.4	110741	0.340971	0.0113713	0.961469	1.94419
	sp|Q9Y2C4|EXOG_HUMAN	Nuclease EXOG, mitochondrial OS=Homo sapiens OX=9606 GN=EXOG PE=1 SV=2	EXOG	4	2	0	7.61	42454.8	50977.6	36900.4	55195.3	0.422424	0.0113912	0.961469	1.94343
	sp|P55058|PLTP_HUMAN	Phospholipid transfer protein OS=Homo sapiens OX=9606 GN=PLTP PE=1 SV=1	PLTP	2	2	0	3.45	443879	556139	469356	557174	0.286361	0.0113995	0.961469	1.94311
	sp|Q15049|MLC1_HUMAN	Membrane protein MLC1 OS=Homo sapiens OX=9606 GN=MLC1 PE=1 SV=5	MLC1	2	2	0	6.37	58051.1	83398.4	67800	83396.3	0.410697	0.0116172	0.961469	1.9349
	sp|Q9H694|BICC1_HUMAN	Protein bicaudal C homolog 1 OS=Homo sapiens OX=9606 GN=BICC1 PE=1 SV=2	BICC1	1	1	0	0.62	146623	114586	172509	120710	-0.435399	0.0116336	0.961469	1.93429
	sp|O75928|PIAS2_HUMAN	E3 SUMO-protein ligase PIAS2 OS=Homo sapiens OX=9606 GN=PIAS2 PE=1 SV=3	PIAS2	2	1	0	1.93	32072.8	24545.4	35813.7	27018.5	-0.396231	0.0116646	0.961469	1.93313
	sp|Q8WYA1|BMAL2_HUMAN	Aryl hydrocarbon receptor nuclear translocator-like protein 2 OS=Homo sapiens OX=9606 GN=ARNTL2 PE=1 SV=2	ARNTL2	3	1	0	0.94	167925	130523	177928	142887	-0.339964	0.0117443	0.961469	1.93017
	sp|Q9BVM4|GGACT_HUMAN	Gamma-glutamylaminecyclotransferase OS=Homo sapiens OX=9606 GN=GGACT PE=1 SV=2	GGACT	5	3	3	21.57	72528.1	89008.2	75024.8	88714.1	0.268597	0.0118581	0.961469	1.92598
	sp|Q7KYR7|BT2A1_HUMAN	Butyrophilin subfamily 2 member A1 OS=Homo sapiens OX=9606 GN=BTN2A1 PE=1 SV=3	BTN2A1	1	1	0	1.33	25385.8	30662.8	23009.1	30085.6	0.329668	0.0118655	0.961469	1.92572
	sp|P41273|TNFL9_HUMAN	Tumor necrosis factor ligand superfamily member 9 OS=Homo sapiens OX=9606 GN=TNFSF9 PE=1 SV=1	TNFSF9	2	1	1	6.69	19115.2	27585.1	15918.1	23650.6	0.550187	0.0118931	0.961469	1.9247
	sp|Q9P1A6|DLGP2_HUMAN	Disks large-associated protein 2 OS=Homo sapiens OX=9606 GN=DLGAP2 PE=1 SV=4	DLGAP2	2	1	0	0.57	437456	298379	408914	342415	-0.40402	0.0119995	0.961469	1.92084
	sp|Q9BRA2|TXD17_HUMAN	Thioredoxin domain-containing protein 17 OS=Homo sapiens OX=9606 GN=TXNDC17 PE=1 SV=1	TXNDC17	42	4	1	30.08	457891	587071	468457	549053	0.29378	0.0122829	0.970661	1.9107
	sp|O94851|MICA2_HUMAN	[F-actin]-monooxygenase MICAL2 OS=Homo sapiens OX=9606 GN=MICAL2 PE=1 SV=1	MICAL2	2	2	0	1.42	78783.6	64414.6	76058.8	64536.8	-0.26375	0.0127737	0.970661	1.89368
	sp|Q9ULC3|RAB23_HUMAN	Ras-related protein Rab-23 OS=Homo sapiens OX=9606 GN=RAB23 PE=1 SV=1	RAB23	3	2	2	8.44	58314.7	49291.3	57990.8	46111.3	-0.286615	0.0128359	0.970661	1.89157
	sp|Q9H334|FOXP1_HUMAN	Forkhead box protein P1 OS=Homo sapiens OX=9606 GN=FOXP1 PE=1 SV=1	FOXP1	12	2	0	6.94	74726.4	88173	74432.5	90099.7	0.257153	0.012923	0.970661	1.88864
	sp|P17301|ITA2_HUMAN	Integrin alpha-2 OS=Homo sapiens OX=9606 GN=ITGA2 PE=1 SV=1	ITGA2	3	1	1	0.51	550931	707348	568418	662594	0.290859	0.0129958	0.970661	1.8862
	sp|Q9HCI6|K1586_HUMAN	E3 SUMO-protein ligase KIAA1586 OS=Homo sapiens OX=9606 GN=KIAA1586 PE=1 SV=2	KIAA1586	1	1	0	1.02	145502	106276	126242	98067.2	-0.408784	0.0131733	0.970661	1.88031
	sp|Q96FJ0|STALP_HUMAN	AMSH-like protease OS=Homo sapiens OX=9606 GN=STAMBPL1 PE=1 SV=2	STAMBPL1	1	1	0	1.38	119050	96264.1	148283	87163.5	-0.536527	0.0133049	0.970661	1.87599
	sp|Q9H4I9|EMRE_HUMAN	Essential MCU regulator, mitochondrial OS=Homo sapiens OX=9606 GN=SMDT1 PE=1 SV=1	SMDT1	1	1	1	6.54	109647	138503	118945	144670	0.309759	0.0133571	0.970661	1.87429
	sp|O95210|STBD1_HUMAN	Starch-binding domain-containing protein 1 OS=Homo sapiens OX=9606 GN=STBD1 PE=1 SV=1	STBD1	3	2	2	9.5	21958.4	17446.7	22161.1	18726.3	-0.287392	0.0133923	0.970661	1.87314
	sp|Q9Y3D0|CIA2B_HUMAN	Cytosolic iron-sulfur assembly component 2B OS=Homo sapiens OX=9606 GN=CIAO2B PE=1 SV=1	CIAO2B	12	4	1	43.56	90901.6	107692	88723.3	106693	0.255304	0.0135332	0.970661	1.8686
	sp|Q6ZWJ8-4|KCP_HUMAN	Isoform 4 of Kielin/chordin-like protein OS=Homo sapiens OX=9606 GN=KCP	KCP	1	1	1	1.84	51696.3	84553.7	48805.9	65561.7	0.567804	0.0135967	0.970661	1.86657
	sp|Q9NX00|TM160_HUMAN	Transmembrane protein 160 OS=Homo sapiens OX=9606 GN=TMEM160 PE=1 SV=1	TMEM160	2	1	1	6.91	72022.2	101195	83664	119271	0.501094	0.0136309	0.970661	1.86548
	sp|Q17R31|TATD3_HUMAN	Putative deoxyribonuclease TATDN3 OS=Homo sapiens OX=9606 GN=TATDN3 PE=1 SV=1	TATDN3	3	3	0	19.34	23538.3	28022.1	21232.9	27797.5	0.320106	0.0137891	0.970661	1.86047
	sp|Q9H095|DRC9_HUMAN	Dynein regulatory complex protein 9 OS=Homo sapiens OX=9606 GN=IQCG PE=1 SV=1	IQCG	2	1	0	2.26	655336	503543	700272	560876	-0.350176	0.0138046	0.970661	1.85998
	sp|Q3SXY8|AR13B_HUMAN	ADP-ribosylation factor-like protein 13B OS=Homo sapiens OX=9606 GN=ARL13B PE=1 SV=1	ARL13B	1	1	0	1.64	173853	142732	165962	131003	-0.31291	0.01381	0.970661	1.8598
	tr|A0A126LAV0|A0A126LAV0_HUMAN	Pp100 OS=Homo sapiens OX=9606 GN=U11 PE=4 SV=1	U11	3	1	1	0.69	167075	143564	178621	130584	-0.335362	0.0138881	0.970661	1.85736
	sp|Q86TM3|DDX53_HUMAN	Probable ATP-dependent RNA helicase DDX53 OS=Homo sapiens OX=9606 GN=DDX53 PE=1 SV=3	DDX53	1	1	0	1.74	55356.8	78649.4	48722.8	66414.3	0.476786	0.0143108	0.970661	1.84434
	sp|A5PLN7-2|F149A_HUMAN	Isoform 2 of Protein FAM149A OS=Homo sapiens OX=9606 GN=FAM149A	FAM149A	2	1	0	1.24	239243	203099	243990	180450	-0.335754	0.0145979	0.970661	1.83571
	sp|Q9ULB4|CADH9_HUMAN	Cadherin-9 OS=Homo sapiens OX=9606 GN=CDH9 PE=2 SV=2	CDH9	2	1	0	0.76	113795	88748.5	117287	97673.3	-0.311321	0.0146322	0.970661	1.83469
	sp|P11678|PERE_HUMAN	Eosinophil peroxidase OS=Homo sapiens OX=9606 GN=EPX PE=1 SV=2	EPX	12	6	2	8.95	974268	1.19522e+06	1.01211e+06	1.17754e+06	0.25665	0.0146992	0.970661	1.83271
	sp|Q8N1W1|ARG28_HUMAN	Rho guanine nucleotide exchange factor 28 OS=Homo sapiens OX=9606 GN=ARHGEF28 PE=1 SV=3	ARHGEF28	2	2	0	1.06	128511	165564	138340	160138	0.288299	0.0148737	0.970661	1.82758
	sp|Q8IZU1|FAM9A_HUMAN	Protein FAM9A OS=Homo sapiens OX=9606 GN=FAM9A PE=1 SV=1	FAM9A	1	1	1	1.81	191308	245357	205810	238477	0.28576	0.0148819	0.970661	1.82734
	sp|P54852|EMP3_HUMAN	Epithelial membrane protein 3 OS=Homo sapiens OX=9606 GN=EMP3 PE=1 SV=1	EMP3	1	1	0	4.91	62971.4	97244.7	54985.9	77450.6	0.560568	0.0148822	0.970661	1.82733
	sp|Q9H3H5|GPT_HUMAN	UDP-N-acetylglucosamine--dolichyl-phosphate N-acetylglucosaminephosphotransferase OS=Homo sapiens OX=9606 GN=DPAGT1 PE=1 SV=2	DPAGT1	3	3	0	5.64	180174	146225	168856	140812	-0.281615	0.0150409	0.970661	1.82273
	sp|A4D1E1|Z804B_HUMAN	Zinc finger protein 804B OS=Homo sapiens OX=9606 GN=ZNF804B PE=2 SV=2	ZNF804B	1	1	1	0.52	926418	770665	1.06162e+06	780232	-0.354926	0.0151561	0.970661	1.81941
	sp|Q16563|SYPL1_HUMAN	Synaptophysin-like protein 1 OS=Homo sapiens OX=9606 GN=SYPL1 PE=1 SV=1	SYPL1	24	4	0	15.06	756515	956784	742851	879699	0.291381	0.0152738	0.970661	1.81605
	sp|Q96CD2|COAC_HUMAN	Phosphopantothenoylcysteine decarboxylase OS=Homo sapiens OX=9606 GN=PPCDC PE=1 SV=2	PPCDC	10	4	0	20.1	107990	127293	109621	132017	0.252724	0.0153365	0.970661	1.81427
	sp|Q8NAB2|KBTB3_HUMAN	Kelch repeat and BTB domain-containing protein 3 OS=Homo sapiens OX=9606 GN=KBTBD3 PE=2 SV=3	KBTBD3	1	1	1	1.14	161632	190141	140580	212951	0.416746	0.0153385	0.970661	1.81422
	sp|O15519|CFLAR_HUMAN	CASP8 and FADD-like apoptosis regulator OS=Homo sapiens OX=9606 GN=CFLAR PE=1 SV=1	CFLAR	1	1	0	2.92	19471.7	16297.7	18840.7	15050.6	-0.290371	0.0155005	0.970661	1.80966
	sp|P0DTE4|UD2A1_HUMAN	UDP-glucuronosyltransferase 2A1 OS=Homo sapiens OX=9606 GN=UGT2A1 PE=1 SV=1	UGT2A1	5	2	0	1.71	162669	129088	187577	138746	-0.384309	0.015647	0.970661	1.80557
	sp|Q6UXH1|CREL2_HUMAN	Protein disulfide isomerase CRELD2 OS=Homo sapiens OX=9606 GN=CRELD2 PE=1 SV=1	CRELD2	5	4	0	10.48	91515.8	113634	89079.5	105744	0.279862	0.0157151	0.970661	1.80368
	sp|Q9UHG2|PCS1N_HUMAN	ProSAAS OS=Homo sapiens OX=9606 GN=PCSK1N PE=1 SV=1	PCSK1N	1	1	0	2.69	28664.7	34501.2	28622.2	33444.1	0.245993	0.0159111	0.974318	1.7983
	sp|Q9BW60|ELOV1_HUMAN	Elongation of very long chain fatty acids protein 1 OS=Homo sapiens OX=9606 GN=ELOVL1 PE=1 SV=1	ELOVL1	4	1	0	4.3	340150	291962	344336	287357	-0.240681	0.0162002	0.974318	1.79048
	sp|O95777|LSM8_HUMAN	U6 snRNA-associated Sm-like protein LSm8 OS=Homo sapiens OX=9606 GN=LSM8 PE=1 SV=3	LSM8	31	5	2	58.33	2.70885e+06	3.51458e+06	2.85411e+06	3.27757e+06	0.287629	0.0162402	0.974318	1.78941
	sp|Q9Y4C2|TCAF1_HUMAN	TRPM8 channel-associated factor 1 OS=Homo sapiens OX=9606 GN=TCAF1 PE=1 SV=3	TCAF1	1	1	0	0.76	592624	759304	654309	775721	0.301563	0.0165477	0.974318	1.78126
	sp|Q15788|NCOA1_HUMAN	Nuclear receptor coactivator 1 OS=Homo sapiens OX=9606 GN=NCOA1 PE=1 SV=3	NCOA1	1	1	0	0.42	278188	234812	283754	240523	-0.241509	0.0169666	0.974318	1.7704
	sp|Q9BY67|CADM1_HUMAN	Cell adhesion molecule 1 OS=Homo sapiens OX=9606 GN=CADM1 PE=1 SV=2	CADM1	16	3	0	9.73	657262	763975	607127	765885	0.276093	0.0169938	0.974318	1.76971
	sp|Q9H875|PKRI1_HUMAN	PRKR-interacting protein 1 OS=Homo sapiens OX=9606 GN=PRKRIP1 PE=1 SV=1	PRKRIP1	6	3	0	14.13	156442	134395	160718	134347	-0.238859	0.0172029	0.974318	1.7644
	sp|Q53TS8-4|C2CD6_HUMAN	Isoform 4 of C2 calcium-dependent domain-containing protein 6 OS=Homo sapiens OX=9606 GN=C2CD6	C2CD6	1	1	1	0.33	113260	75040	91596.4	73829	-0.452503	0.0174139	0.974318	1.7591
	sp|Q8NE22|SETD9_HUMAN	SET domain-containing protein 9 OS=Homo sapiens OX=9606 GN=SETD9 PE=2 SV=2	SETD9	1	1	0	4.35	13369.2	16732.5	13861.4	15873.7	0.259656	0.0175838	0.974318	1.75489
	sp|Q9BR61|ACBD6_HUMAN	Acyl-CoA-binding domain-containing protein 6 OS=Homo sapiens OX=9606 GN=ACBD6 PE=1 SV=1	ACBD6	14	4	0	16.67	124466	108460	128248	104127	-0.249594	0.0176262	0.974318	1.75384
	sp|Q8IWW6|RHG12_HUMAN	Rho GTPase-activating protein 12 OS=Homo sapiens OX=9606 GN=ARHGAP12 PE=1 SV=1	ARHGAP12	2	2	0	2.48	362717	314301	393274	277499	-0.354874	0.0177806	0.974318	1.75005
	sp|Q4G0P3|HYDIN_HUMAN	Hydrocephalus-inducing protein homolog OS=Homo sapiens OX=9606 GN=HYDIN PE=1 SV=3	HYDIN	1	1	0	0.16	80521.5	99944.8	77898.8	92330.7	0.278484	0.0178747	0.974318	1.74776
	sp|Q12929|EPS8_HUMAN	Epidermal growth factor receptor kinase substrate 8 OS=Homo sapiens OX=9606 GN=EPS8 PE=1 SV=1	EPS8	1	1	0	1.95	15051.6	11962.1	13680.8	10979.6	-0.324389	0.0184802	0.974318	1.73329
	sp|P50440|GATM_HUMAN	Glycine amidinotransferase, mitochondrial OS=Homo sapiens OX=9606 GN=GATM PE=1 SV=1	GATM	6	2	0	7.33	443767	652164	466024	548025	0.394635	0.0187798	0.974318	1.72631
	sp|Q8N4L2|PP4P2_HUMAN	Type 2 phosphatidylinositol 4,5-bisphosphate 4-phosphatase OS=Homo sapiens OX=9606 GN=PIP4P2 PE=1 SV=1	PIP4P2	4	3	2	18.29	44289.3	51455.9	43145.7	51269.7	0.232633	0.0187922	0.974318	1.72602
	sp|Q5SNV9|CA167_HUMAN	Uncharacterized protein C1orf167 OS=Homo sapiens OX=9606 GN=C1orf167 PE=2 SV=2	C1orf167	8	2	0	0.95	1.12095e+06	900607	1.03523e+06	794813	-0.34851	0.0188351	0.974318	1.72503
	sp|Q6PJW8|CNST_HUMAN	Consortin OS=Homo sapiens OX=9606 GN=CNST PE=1 SV=3	CNST	1	1	0	0.83	156257	114246	160999	133503	-0.360978	0.0191738	0.974318	1.71729
	sp|Q8NCY6|MSD4_HUMAN	Myb/SANT-like DNA-binding domain-containing protein 4 OS=Homo sapiens OX=9606 GN=MSANTD4 PE=1 SV=1	MSANTD4	1	1	0	1.74	273978	235684	282430	237829	-0.232585	0.0193932	0.974318	1.71235
	sp|Q96FN4|CPNE2_HUMAN	Copine-2 OS=Homo sapiens OX=9606 GN=CPNE2 PE=1 SV=3	CPNE2	19	6	0	14.23	387106	441916	371175	484591	0.287857	0.0194404	0.974318	1.71129
	sp|Q0P6D6|CCD15_HUMAN	Coiled-coil domain-containing protein 15 OS=Homo sapiens OX=9606 GN=CCDC15 PE=2 SV=2	CCDC15	2	2	0	2.1	221183	191273	222982	172680	-0.289215	0.0194494	0.974318	1.71109
	sp|Q04609|FOLH1_HUMAN	Glutamate carboxypeptidase 2 OS=Homo sapiens OX=9606 GN=FOLH1 PE=1 SV=1	FOLH1	1	1	0	0.8	115294	95998.1	117789	78122.7	-0.428317	0.0196431	0.974318	1.70679
	sp|P20073|ANXA7_HUMAN	Annexin A7 OS=Homo sapiens OX=9606 GN=ANXA7 PE=1 SV=3	ANXA7	49	15	0	28.69	867576	1.01743e+06	845893	1.19814e+06	0.366057	0.0199783	0.974318	1.69944
	sp|Q9UBN4|TRPC4_HUMAN	Short transient receptor potential channel 4 OS=Homo sapiens OX=9606 GN=TRPC4 PE=1 SV=1	TRPC4	24	2	0	0.72	513167	643414	565492	697795	0.314808	0.0200003	0.974318	1.69896
	sp|Q5HYW2|NHSL2_HUMAN	NHS-like protein 2 OS=Homo sapiens OX=9606 GN=NHSL2 PE=1 SV=2	NHSL2	1	1	0	1.14	15539.2	13546.2	17803.3	12327.4	-0.364149	0.0203517	0.974318	1.6914
	sp|Q9NVQ4|FAIM1_HUMAN	Fas apoptotic inhibitory molecule 1 OS=Homo sapiens OX=9606 GN=FAIM PE=1 SV=1	FAIM	1	1	0	6.7	23799.8	20106.8	26697.7	20744	-0.303645	0.0204768	0.974318	1.68874
	sp|Q9H992|MARH7_HUMAN	E3 ubiquitin-protein ligase MARCHF7 OS=Homo sapiens OX=9606 GN=MARCHF7 PE=1 SV=1	MARCHF7	1	1	0	2.13	13426.9	25210.4	16208.5	19565	0.59021	0.0207116	0.974318	1.68379
	sp|Q4L180|FIL1L_HUMAN	Filamin A-interacting protein 1-like OS=Homo sapiens OX=9606 GN=FILIP1L PE=1 SV=2	FILIP1L	3	2	0	1.06	217403	187880	219191	186687	-0.221067	0.0210637	0.974318	1.67647
	sp|O95544|NADK_HUMAN	NAD kinase OS=Homo sapiens OX=9606 GN=NADK PE=1 SV=1	NADK	6	3	0	7.85	96775.3	114120	85869.1	110935	0.303671	0.0215327	0.974318	1.6669
	sp|O94923|GLCE_HUMAN	D-glucuronyl C5-epimerase OS=Homo sapiens OX=9606 GN=GLCE PE=1 SV=3	GLCE	1	1	1	0.97	42904.6	52639.8	45976.3	52842.2	0.247911	0.0218502	0.974318	1.66054
	sp|Q92953|KCNB2_HUMAN	Potassium voltage-gated channel subfamily B member 2 OS=Homo sapiens OX=9606 GN=KCNB2 PE=2 SV=2	KCNB2	1	1	1	0.66	2.35242e+06	1.97054e+06	2.39072e+06	2.0646e+06	-0.23357	0.0218767	0.974318	1.66002
	sp|Q14247-2|SRC8_HUMAN	Isoform 2 of Src substrate cortactin OS=Homo sapiens OX=9606 GN=CTTN	CTTN	1	1	0	0.95	53615	78125.9	65181.4	77669.6	0.398027	0.0218899	0.974318	1.65976
	sp|P50995|ANX11_HUMAN	Annexin A11 OS=Homo sapiens OX=9606 GN=ANXA11 PE=1 SV=1	ANXA11	93	19	0	34.65	988658	1.12183e+06	931693	1.25192e+06	0.304267	0.0219241	0.974318	1.65908
	sp|Q9UJ78|ZMYM5_HUMAN	Zinc finger MYM-type protein 5 OS=Homo sapiens OX=9606 GN=ZMYM5 PE=1 SV=4	ZMYM5	1	1	0	0.9	103530	84618.8	103065	66727.4	-0.459099	0.0220093	0.974318	1.65739
	sp|Q6P4F1|FUT10_HUMAN	Alpha-(1,3)-fucosyltransferase 10 OS=Homo sapiens OX=9606 GN=FUT10 PE=2 SV=2	FUT10	1	1	0	1.25	113383	166617	105366	133771	0.449848	0.0220349	0.974318	1.65689
	sp|Q96MR6|CFA57_HUMAN	Cilia- and flagella-associated protein 57 OS=Homo sapiens OX=9606 GN=CFAP57 PE=2 SV=3	CFAP57	1	1	0	0.48	708528	824179	725349	862338	0.233855	0.0221082	0.974318	1.65545
	sp|O14832|PAHX_HUMAN	Phytanoyl-CoA dioxygenase, peroxisomal OS=Homo sapiens OX=9606 GN=PHYH PE=1 SV=1	PHYH	2	2	0	5.33	75067.5	116033	71472.6	90376	0.483412	0.0222381	0.974318	1.6529
	sp|Q15527|SURF2_HUMAN	Surfeit locus protein 2 OS=Homo sapiens OX=9606 GN=SURF2 PE=1 SV=3	SURF2	3	1	1	7.42	58679.3	45662.1	60649.5	51386.7	-0.300478	0.0222473	0.974318	1.65272
	sp|P08311|CATG_HUMAN	Cathepsin G OS=Homo sapiens OX=9606 GN=CTSG PE=1 SV=2	CTSG	21	8	6	32.55	299992	371982	235890	361879	0.463853	0.0223023	0.974318	1.65165
	sp|Q13796|SHRM2_HUMAN	Protein Shroom2 OS=Homo sapiens OX=9606 GN=SHROOM2 PE=1 SV=1	SHROOM2	4	3	3	1.55	132065	91621.2	120079	105313	-0.358396	0.0223709	0.974318	1.65032
	sp|Q02083|NAAA_HUMAN	N-acylethanolamine-hydrolyzing acid amidase OS=Homo sapiens OX=9606 GN=NAAA PE=1 SV=3	NAAA	3	3	0	6.96	65840.2	74303.7	62600.8	78567.5	0.251108	0.022387	0.974318	1.65
	sp|Q16787-1|LAMA3_HUMAN	Isoform 1 of Laminin subunit alpha-3 OS=Homo sapiens OX=9606 GN=LAMA3	LAMA3	1	1	0	0.35	736677	1.02738e+06	884375	1.0891e+06	0.39014	0.0224136	0.974318	1.64949
	sp|Q9H299|SH3L3_HUMAN	SH3 domain-binding glutamic acid-rich-like protein 3 OS=Homo sapiens OX=9606 GN=SH3BGRL3 PE=1 SV=1	SH3BGRL3	32	6	0	47.31	1.62209e+06	2.11767e+06	1.84214e+06	2.15855e+06	0.306648	0.0224836	0.974318	1.64814
	sp|Q8IY47|KBTB2_HUMAN	Kelch repeat and BTB domain-containing protein 2 OS=Homo sapiens OX=9606 GN=KBTBD2 PE=1 SV=2	KBTBD2	1	1	1	1.12	34753.9	42078.4	37022.1	47659.8	0.320145	0.022488	0.974318	1.64805
	tr|Q4G1D0|Q4G1D0_HUMAN	Small nuclear ribonucleoprotein Sm D2 OS=Homo sapiens OX=9606 GN=LOC645339 PE=2 SV=1	LOC645339	1	1	1	12.72	100788	89098.2	112713	82552.7	-0.313563	0.0227924	0.974318	1.64221
	sp|Q5T0D9|TPRGL_HUMAN	Tumor protein p63-regulated gene 1-like protein OS=Homo sapiens OX=9606 GN=TPRG1L PE=1 SV=1	TPRG1L	1	1	0	13.97	22496.7	29164	21687.6	25684.2	0.309242	0.0229135	0.974318	1.63991
	tr|V9GXZ4|V9GXZ4_HUMAN	FPGT-TNNI3K readthrough OS=Homo sapiens OX=9606 GN=FPGT-TNNI3K PE=4 SV=1	FPGT-TNNI3K	3	3	0	2.42	136007	185769	135190	158628	0.340247	0.0232663	0.974318	1.63327
	sp|Q6Q759|SPG17_HUMAN	Sperm-associated antigen 17 OS=Homo sapiens OX=9606 GN=SPAG17 PE=2 SV=1	SPAG17	2	1	1	0.27	1.21715e+06	1.01139e+06	1.14694e+06	890837	-0.31586	0.023669	0.974318	1.62582
	sp|Q6ZMT4|KDM7A_HUMAN	Lysine-specific demethylase 7A OS=Homo sapiens OX=9606 GN=KDM7A PE=1 SV=2	KDM7A	1	1	0	0.96	173255	112915	312741	118731	-1.00746	0.0238526	0.974318	1.62246
	sp|Q9BZK3|NACP4_HUMAN	Putative nascent polypeptide-associated complex subunit alpha-like protein OS=Homo sapiens OX=9606 GN=NACA4P PE=5 SV=1	NACA4P	6	2	1	13.14	94844.5	77463.9	88746	78079.6	-0.238388	0.0242968	0.974318	1.61445
	sp|Q9UDW1|QCR9_HUMAN	Cytochrome b-c1 complex subunit 9 OS=Homo sapiens OX=9606 GN=UQCR10 PE=1 SV=3	UQCR10	24	2	1	38.09	640745	808559	705278	805177	0.263357	0.0245482	0.974318	1.60998
	sp|Q5SYB0|FRPD1_HUMAN	FERM and PDZ domain-containing protein 1 OS=Homo sapiens OX=9606 GN=FRMPD1 PE=1 SV=1	FRMPD1	3	1	1	0.38	194003	296111	225471	257047	0.399572	0.024621	0.974318	1.60869
	sp|Q9HBL7|PLRKT_HUMAN	Plasminogen receptor (KT) OS=Homo sapiens OX=9606 GN=PLGRKT PE=1 SV=1	PLGRKT	9	3	3	15.65	213035	177658	213822	187171	-0.22702	0.0247102	0.974318	1.60712
	sp|Q2LD37|K1109_HUMAN	Transmembrane protein KIAA1109 OS=Homo sapiens OX=9606 GN=KIAA1109 PE=1 SV=2	KIAA1109	2	2	0	0.28	794660	552235	900820	685112	-0.459978	0.0248458	0.974318	1.60475
	sp|Q9BRK3|MXRA8_HUMAN	Matrix remodeling-associated protein 8 OS=Homo sapiens OX=9606 GN=MXRA8 PE=1 SV=1	MXRA8	8	1	0	1.36	1.04512e+06	775677	945911	842497	-0.29859	0.0248645	0.974318	1.60442
	sp|Q8IVT5|KSR1_HUMAN	Kinase suppressor of Ras 1 OS=Homo sapiens OX=9606 GN=KSR1 PE=1 SV=3	KSR1	2	1	0	0.87	120396	142733	114767	181557	0.453625	0.0249111	0.974318	1.60361
	sp|Q6ZMD2|SPNS3_HUMAN	Protein spinster homolog 3 OS=Homo sapiens OX=9606 GN=SPNS3 PE=1 SV=2	SPNS3	1	1	0	2.93	138560	155247	128224	168794	0.280321	0.0250918	0.974318	1.60047
	sp|Q92743|HTRA1_HUMAN	Serine protease HTRA1 OS=Homo sapiens OX=9606 GN=HTRA1 PE=1 SV=1	HTRA1	1	1	0	1.25	334262	219286	388963	283842	-0.531356	0.0252708	0.974318	1.59738
	sp|P11234|RALB_HUMAN	Ras-related protein Ral-B OS=Homo sapiens OX=9606 GN=RALB PE=1 SV=1	RALB	38	9	0	30.58	772632	938037	814293	918970	0.227166	0.0256204	0.974318	1.59141
	sp|Q9P104|DOK5_HUMAN	Docking protein 5 OS=Homo sapiens OX=9606 GN=DOK5 PE=1 SV=2	DOK5	1	1	0	1.96	403759	337155	400789	353258	-0.221101	0.0258033	0.974318	1.58832
	sp|Q5T848|GP158_HUMAN	Probable G-protein coupled receptor 158 OS=Homo sapiens OX=9606 GN=GPR158 PE=1 SV=1	GPR158	4	3	3	2.06	160626	136766	153478	130784	-0.231421	0.0259457	0.974318	1.58593
	sp|O75844|FACE1_HUMAN	CAAX prenyl protease 1 homolog OS=Homo sapiens OX=9606 GN=ZMPSTE24 PE=1 SV=2	ZMPSTE24	51	14	14	24.42	970305	1.10257e+06	961151	1.13702e+06	0.213393	0.0259942	0.974318	1.58512
	sp|Q7Z4F1|LRP10_HUMAN	Low-density lipoprotein receptor-related protein 10 OS=Homo sapiens OX=9606 GN=LRP10 PE=1 SV=2	LRP10	3	1	0	0.98	107666	130869	115754	151217	0.333559	0.0260167	0.974318	1.58475
	sp|O60333|KIF1B_HUMAN	Kinesin-like protein KIF1B OS=Homo sapiens OX=9606 GN=KIF1B PE=1 SV=5	KIF1B	3	3	0	1.98	40578.5	33426.7	40610.1	35713.6	-0.23254	0.026173	0.974318	1.58215
	sp|Q9BVC4|LST8_HUMAN	Target of rapamycin complex subunit LST8 OS=Homo sapiens OX=9606 GN=MLST8 PE=1 SV=1	MLST8	4	2	0	11.66	23807.3	27791.4	20106.3	27618.7	0.340613	0.0266372	0.974318	1.57451
	sp|Q06495|NPT2A_HUMAN	Sodium-dependent phosphate transport protein 2A OS=Homo sapiens OX=9606 GN=SLC34A1 PE=1 SV=1	SLC34A1	1	1	0	1.1	216743	168183	192336	138403	-0.420354	0.0267459	0.974318	1.57274
	sp|O00469|PLOD2_HUMAN	Procollagen-lysine,2-oxoglutarate 5-dioxygenase 2 OS=Homo sapiens OX=9606 GN=PLOD2 PE=1 SV=2	PLOD2	1	1	0	1.09	1.40141e+06	1.80166e+06	1.50086e+06	2.41678e+06	0.524873	0.0269005	0.974318	1.57024
	sp|Q92503|S14L1_HUMAN	SEC14-like protein 1 OS=Homo sapiens OX=9606 GN=SEC14L1 PE=1 SV=2	SEC14L1	2	2	0	2.66	29905.3	34809.1	30617.5	35132.5	0.208755	0.0269007	0.974318	1.57024
	sp|P15923|TFE2_HUMAN	Transcription factor E2-alpha OS=Homo sapiens OX=9606 GN=TCF3 PE=1 SV=1	TCF3	4	4	0	8.87	90022.6	79963.9	93185.8	77881.6	-0.214884	0.0274871	0.974318	1.56087
	sp|P05204|HMGN2_HUMAN	Non-histone chromosomal protein HMG-17 OS=Homo sapiens OX=9606 GN=HMGN2 PE=1 SV=3	HMGN2	15	6	2	46.66	2.57221e+07	1.762e+07	2.20231e+07	1.95304e+07	-0.359543	0.0275006	0.974318	1.56066
	sp|Q92834|RPGR_HUMAN	X-linked retinitis pigmentosa GTPase regulator OS=Homo sapiens OX=9606 GN=RPGR PE=1 SV=2	RPGR	1	1	0	1.18	45988.3	101900	39048.5	60551.9	0.890358	0.0276486	0.974318	1.55833
	sp|P17152|TMM11_HUMAN	Transmembrane protein 11, mitochondrial OS=Homo sapiens OX=9606 GN=TMEM11 PE=1 SV=1	TMEM11	5	3	2	14.58	219662	307366	236971	266525	0.327115	0.027682	0.974318	1.5578
	tr|A0A126LB12|A0A126LB12_HUMAN	Putative replication protein OS=Homo sapiens OX=9606 GN=U79 PE=4 SV=1	U79	1	1	1	1.48	1.12553e+06	927538	1.08289e+06	742866	-0.411422	0.0276973	0.974318	1.55756
	sp|Q8IVV2|LOXH1_HUMAN	Lipoxygenase homology domain-containing protein 1 OS=Homo sapiens OX=9606 GN=LOXHD1 PE=2 SV=4	LOXHD1	1	1	0	0.29	737091	482130	653958	576605	-0.397017	0.0278252	0.974318	1.55556
	sp|P01130|LDLR_HUMAN	Low-density lipoprotein receptor OS=Homo sapiens OX=9606 GN=LDLR PE=1 SV=1	LDLR	3	3	0	4.42	104195	132451	111704	124403	0.25076	0.0280128	0.974318	1.55264
	tr|Q9P262|Q9P262_HUMAN	Ribonuclease H (Fragment) OS=Homo sapiens OX=9606 GN=KIAA1466 PE=2 SV=1	KIAA1466	4	1	0	1.19	136581	118836	162848	115807	-0.346292	0.0280715	0.974318	1.55173
	sp|Q96LU5|IMP1L_HUMAN	Mitochondrial inner membrane protease subunit 1 OS=Homo sapiens OX=9606 GN=IMMP1L PE=2 SV=1	IMMP1L	1	1	0	6.63	77657.4	68652	78053.9	63085.8	-0.242489	0.028077	0.974318	1.55165
	sp|Q86XM0|CTSRD_HUMAN	Cation channel sperm-associated protein subunit delta OS=Homo sapiens OX=9606 GN=CATSPERD PE=1 SV=3	CATSPERD	2	1	0	0.75	29027.1	23645.9	29003.9	17613.8	-0.507677	0.0280849	0.974318	1.55153
	sp|P08174|DAF_HUMAN	Complement decay-accelerating factor OS=Homo sapiens OX=9606 GN=CD55 PE=1 SV=4	CD55	1	1	0	2.1	142296	159669	130921	163476	0.243283	0.0284008	0.974318	1.54667
	sp|Q6PIY7|GLD2_HUMAN	Poly(A) RNA polymerase GLD2 OS=Homo sapiens OX=9606 GN=TENT2 PE=1 SV=1	TENT2	1	1	0	2.27	36144.1	42464.4	31426.9	40794.6	0.304436	0.0286291	0.974318	1.54319
	sp|Q6P2S7|TTC41_HUMAN	Putative tetratricopeptide repeat protein 41 OS=Homo sapiens OX=9606 GN=TTC41P PE=5 SV=3	TTC41P	5	3	1	1.52	315496	358323	259719	403728	0.410035	0.0288927	0.974318	1.53921
	sp|Q6Y288|B3GLT_HUMAN	Beta-1,3-glucosyltransferase OS=Homo sapiens OX=9606 GN=B3GLCT PE=1 SV=2	B3GLCT	2	2	2	5.22	52797.1	58787.7	50076.7	62294.6	0.235011	0.0289267	0.974318	1.5387
	sp|P12429|ANXA3_HUMAN	Annexin A3 OS=Homo sapiens OX=9606 GN=ANXA3 PE=1 SV=3	ANXA3	5	1	1	2.17	261685	200720	225238	183412	-0.339504	0.0289523	0.974318	1.53832
	sp|Q5SWX8|ODR4_HUMAN	Protein odr-4 homolog OS=Homo sapiens OX=9606 GN=ODR4 PE=1 SV=1	ODR4	1	1	0	2.2	54155	60647.6	47923	69545	0.350293	0.0289765	0.974318	1.53795
	sp|P08133|ANXA6_HUMAN	Annexin A6 OS=Homo sapiens OX=9606 GN=ANXA6 PE=1 SV=3	ANXA6	79	24	0	39.52	991680	1.10188e+06	914932	1.17711e+06	0.257768	0.0291502	0.974318	1.53536
	sp|Q9UH77|KLHL3_HUMAN	Kelch-like protein 3 OS=Homo sapiens OX=9606 GN=KLHL3 PE=1 SV=2	KLHL3	1	1	0	1.53	67781.8	56404.9	64200.5	47069.1	-0.356443	0.0291834	0.974318	1.53486
	sp|Q9UBR5|CKLF_HUMAN	Chemokine-like factor OS=Homo sapiens OX=9606 GN=CKLF PE=1 SV=1	CKLF	4	1	0	7.24	99649.2	124745	108304	121102	0.242591	0.0292899	0.974318	1.53328
	sp|Q15646|OASL_HUMAN	2'-5'-oligoadenylate synthase-like protein OS=Homo sapiens OX=9606 GN=OASL PE=1 SV=2	OASL	2	1	0	1.36	48896.9	42398.6	47944	37250.4	-0.28491	0.0295315	0.974318	1.52971
	sp|P09525|ANXA4_HUMAN	Annexin A4 OS=Homo sapiens OX=9606 GN=ANXA4 PE=1 SV=4	ANXA4	30	14	0	43.89	158205	193161	144680	277599	0.614076	0.0296252	0.974318	1.52834
	sp|Q8N0U7|CA087_HUMAN	Uncharacterized protein C1orf87 OS=Homo sapiens OX=9606 GN=C1orf87 PE=2 SV=1	C1orf87	6	1	1	1.28	256851	207557	271764	230689	-0.271916	0.0298291	0.974318	1.52536
	sp|P15559|NQO1_HUMAN	NAD(P)H dehydrogenase [quinone] 1 OS=Homo sapiens OX=9606 GN=NQO1 PE=1 SV=1	NQO1	16	6	0	20.8	170049	149326	171784	148515	-0.198735	0.0300561	0.974318	1.52207
	sp|Q96JN8|NEUL4_HUMAN	Neuralized-like protein 4 OS=Homo sapiens OX=9606 GN=NEURL4 PE=1 SV=2	NEURL4	5	4	0	4.93	15570.8	19077.3	17017.9	22354.2	0.343254	0.0302846	0.974318	1.51878
	sp|Q5R3I4|TTC38_HUMAN	Tetratricopeptide repeat protein 38 OS=Homo sapiens OX=9606 GN=TTC38 PE=1 SV=1	TTC38	9	3	0	5.12	2.4799e+06	2.77384e+06	2.41458e+06	3.05062e+06	0.249464	0.0303298	0.974318	1.51813
	sp|P78559|MAP1A_HUMAN	Microtubule-associated protein 1A OS=Homo sapiens OX=9606 GN=MAP1A PE=1 SV=6	MAP1A	2	1	0	0.25	408462	495613	333708	466251	0.380767	0.0304333	0.974318	1.51665
	sp|A2VDJ0|T131L_HUMAN	Transmembrane protein 131-like OS=Homo sapiens OX=9606 GN=TMEM131L PE=1 SV=2	TMEM131L	5	3	0	1.74	128777	94374.3	118312	106480	-0.30021	0.0307099	0.974318	1.51272
	sp|Q5VYJ5|MALR1_HUMAN	MAM and LDL-receptor class A domain-containing protein 1 OS=Homo sapiens OX=9606 GN=MALRD1 PE=1 SV=4	MALRD1	5	2	0	1.21	590052	507724	576122	507408	-0.200012	0.0307164	0.974318	1.51263
	sp|Q9UKT5|FBX4_HUMAN	F-box only protein 4 OS=Homo sapiens OX=9606 GN=FBXO4 PE=1 SV=2	FBXO4	5	3	0	10.08	108081	121590	103693	122766	0.206746	0.0309399	0.975276	1.50948
	sp|P11233|RALA_HUMAN	Ras-related protein Ral-A OS=Homo sapiens OX=9606 GN=RALA PE=1 SV=1	RALA	35	11	7	34.95	756370	891144	792748	899299	0.209251	0.0310384	0.975276	1.5081
	sp|Q9C093|SPEF2_HUMAN	Sperm flagellar protein 2 OS=Homo sapiens OX=9606 GN=SPEF2 PE=1 SV=2	SPEF2	1	1	0	0.33	610058	512697	568658	487935	-0.235855	0.0311705	0.975276	1.50626
	sp|P06454|PTMA_HUMAN	Prothymosin alpha OS=Homo sapiens OX=9606 GN=PTMA PE=1 SV=2	PTMA	72	6	0	23.42	3.40455e+07	3.00241e+07	3.37637e+07	2.71979e+07	-0.246661	0.0316146	0.976018	1.50011
	sp|Q04743|EMX2_HUMAN	Homeobox protein EMX2 OS=Homo sapiens OX=9606 GN=EMX2 PE=1 SV=2	EMX2	1	1	1	5.56	78585.6	113702	92476.5	103393	0.34695	0.0316815	0.976018	1.49919
	sp|Q9BV10|ALG12_HUMAN	Dol-P-Man:Man(7)GlcNAc(2)-PP-Dol alpha-1,6-mannosyltransferase OS=Homo sapiens OX=9606 GN=ALG12 PE=1 SV=1	ALG12	2	1	1	1.23	51002.1	63296.3	57060.4	71510.1	0.318611	0.03178	0.976018	1.49785
	sp|Q5M9N0|CD158_HUMAN	Coiled-coil domain-containing protein 158 OS=Homo sapiens OX=9606 GN=CCDC158 PE=2 SV=2	CCDC158	5	2	2	1.08	128579	110640	122736	101154	-0.247897	0.0317896	0.976018	1.49771
	sp|Q9Y3S2|ZN330_HUMAN	Zinc finger protein 330 OS=Homo sapiens OX=9606 GN=ZNF330 PE=1 SV=1	ZNF330	14	6	4	20.94	220300	175973	241703	198820	-0.302948	0.0320568	0.976018	1.49408
	sp|Q9Y4F3|MARF1_HUMAN	Meiosis regulator and mRNA stability factor 1 OS=Homo sapiens OX=9606 GN=MARF1 PE=1 SV=6	MARF1	6	3	0	1.55	209663	242911	215049	244190	0.197846	0.0321096	0.976018	1.49337
	sp|Q9BYX2|TBD2A_HUMAN	TBC1 domain family member 2A OS=Homo sapiens OX=9606 GN=TBC1D2 PE=1 SV=3	TBC1D2	5	3	0	2.37	189544	164551	184495	160839	-0.200983	0.0322133	0.976018	1.49196
	tr|Q6NSH7|Q6NSH7_HUMAN	EEF1A1 protein OS=Homo sapiens OX=9606 GN=EEF1A1 PE=2 SV=1	EEF1A1	29	4	0	18.02	5.61627e+07	4.92666e+07	5.54383e+07	4.81104e+07	-0.196769	0.032864	0.976018	1.48328
	sp|P04114|APOB_HUMAN	Apolipoprotein B-100 OS=Homo sapiens OX=9606 GN=APOB PE=1 SV=2	APOB	19	10	9	1.8	2.25076e+06	2.70916e+06	2.21284e+06	2.51174e+06	0.225114	0.0328862	0.976018	1.48299
	sp|Q9GZM5|YIPF3_HUMAN	Protein YIPF3 OS=Homo sapiens OX=9606 GN=YIPF3 PE=1 SV=1	YIPF3	9	2	0	7.71	77434	69447.3	79188.1	63289.2	-0.240187	0.0329213	0.976018	1.48252
	sp|Q9BRB3|PIGQ_HUMAN	Phosphatidylinositol N-acetylglucosaminyltransferase subunit Q OS=Homo sapiens OX=9606 GN=PIGQ PE=1 SV=3	PIGQ	2	1	0	2.11	21370.5	26544.1	23085.9	25601.4	0.23099	0.0330483	0.976018	1.48085
	sp|O94887|FARP2_HUMAN	FERM, ARHGEF and pleckstrin domain-containing protein 2 OS=Homo sapiens OX=9606 GN=FARP2 PE=1 SV=3	FARP2	1	1	0	1.33	69669.3	61399.1	70930.1	61513.3	-0.193903	0.0331366	0.976018	1.47969
	tr|Q6AI16|Q6AI16_HUMAN	Uncharacterized protein DKFZp686N2312 OS=Homo sapiens OX=9606 GN=DKFZp686N2312 PE=2 SV=1	DKFZp686N2312	9	6	0	40.65	840997	961373	769143	934903	0.237281	0.0334383	0.976018	1.47576
	sp|Q6DN14|MCTP1_HUMAN	Multiple C2 and transmembrane domain-containing protein 1 OS=Homo sapiens OX=9606 GN=MCTP1 PE=2 SV=2	MCTP1	1	1	0	0.8	100377	69171.5	103257	86860.2	-0.393325	0.0334707	0.976018	1.47533
	sp|Q14249|NUCG_HUMAN	Endonuclease G, mitochondrial OS=Homo sapiens OX=9606 GN=ENDOG PE=1 SV=4	ENDOG	25	6	0	21.21	454355	521889	457363	519447	0.19178	0.033471	0.976018	1.47533
	sp|Q8IZT6|ASPM_HUMAN	Abnormal spindle-like microcephaly-associated protein OS=Homo sapiens OX=9606 GN=ASPM PE=1 SV=2	ASPM	10	9	1	2.01	6.45998e+06	5.78413e+06	6.59337e+06	5.18748e+06	-0.252705	0.0337113	0.976018	1.47223
	sp|Q9C0B6|BRNP2_HUMAN	BMP/retinoic acid-inducible neural-specific protein 2 OS=Homo sapiens OX=9606 GN=BRINP2 PE=2 SV=2	BRINP2	1	1	0	0.77	41246.9	62638.2	39211.1	48003.6	0.447319	0.0337556	0.976018	1.47165
	sp|Q9P0U1|TOM7_HUMAN	Mitochondrial import receptor subunit TOM7 homolog OS=Homo sapiens OX=9606 GN=TOMM7 PE=1 SV=1	TOMM7	2	1	0	10.91	2.67817e+06	2.102e+06	2.38648e+06	2.12933e+06	-0.256986	0.0341027	0.976018	1.46721
	tr|I7FC40|I7FC40_HUMAN	Sterile alpha motif domain containing 11 splice variant ASV22 OS=Homo sapiens OX=9606 GN=SAMD11 PE=2 SV=1	SAMD11	1	1	0	1.71	278853	355841	278163	314421	0.264247	0.0343582	0.976018	1.46397
	sp|P0C6C1|AN34C_HUMAN	Ankyrin repeat domain-containing protein 34C OS=Homo sapiens OX=9606 GN=ANKRD34C PE=3 SV=2	ANKRD34C	1	1	1	1.68	404854	305748	562080	345497	-0.55358	0.0343596	0.976018	1.46395
	sp|Q9GZP4|PITH1_HUMAN	PITH domain-containing protein 1 OS=Homo sapiens OX=9606 GN=PITHD1 PE=1 SV=1	PITHD1	11	5	0	31.75	203212	226960	183409	230394	0.244246	0.0344142	0.976018	1.46326
	sp|Q9BV36|MELPH_HUMAN	Melanophilin OS=Homo sapiens OX=9606 GN=MLPH PE=1 SV=1	MLPH	2	1	0	1	394892	339516	375581	304082	-0.261322	0.0344274	0.976018	1.4631
	sp|Q16099|GRIK4_HUMAN	Glutamate receptor ionotropic, kainate 4 OS=Homo sapiens OX=9606 GN=GRIK4 PE=2 SV=2	GRIK4	2	2	2	2.62	92451.4	119875	81694.5	102508	0.351095	0.0345988	0.977774	1.46094
	sp|P09467|F16P1_HUMAN	Fructose-1,6-bisphosphatase 1 OS=Homo sapiens OX=9606 GN=FBP1 PE=1 SV=5	FBP1	31	10	1	32.84	917691	1.21243e+06	1.0507e+06	1.17267e+06	0.280132	0.0346482	0.978029	1.46032
	sp|Q9Y275|TN13B_HUMAN	Tumor necrosis factor ligand superfamily member 13B OS=Homo sapiens OX=9606 GN=TNFSF13B PE=1 SV=1	TNFSF13B	2	2	0	7.72	63902.7	56450.6	62817.5	52394.8	-0.220316	0.0348095	0.979189	1.4583
	sp|Q3MIP1|IPIL2_HUMAN	Inositol 1,4,5-trisphosphate receptor-interacting protein-like 2 OS=Homo sapiens OX=9606 GN=ITPRIPL2 PE=1 SV=1	ITPRIPL2	1	1	1	1.31	31412.6	43501.6	31237	36003.1	0.337293	0.0349745	0.982473	1.45625
	sp|Q6ZWJ1|STXB4_HUMAN	Syntaxin-binding protein 4 OS=Homo sapiens OX=9606 GN=STXBP4 PE=1 SV=2	STXBP4	1	1	0	2.17	60836.1	53570.9	60915.6	45863.5	-0.296471	0.0352044	0.982913	1.4534
	sp|Q9NQW8|CNGB3_HUMAN	Cyclic nucleotide-gated cation channel beta-3 OS=Homo sapiens OX=9606 GN=CNGB3 PE=1 SV=2	CNGB3	1	1	0	0.74	670082	546202	614976	551258	-0.226352	0.0356668	0.987773	1.44774
	sp|Q8WUX1|S38A5_HUMAN	Sodium-coupled neutral amino acid transporter 5 OS=Homo sapiens OX=9606 GN=SLC38A5 PE=1 SV=1	SLC38A5	24	5	2	11.02	485522	599089	544527	647609	0.276676	0.0356957	0.987773	1.44738
	sp|P62380|TBPL1_HUMAN	TATA box-binding protein-like 1 OS=Homo sapiens OX=9606 GN=TBPL1 PE=1 SV=1	TBPL1	1	1	0	3.23	203367	177141	205898	181328	-0.191258	0.0358427	0.987773	1.4456
	sp|Q8IY92|SLX4_HUMAN	Structure-specific endonuclease subunit SLX4 OS=Homo sapiens OX=9606 GN=SLX4 PE=1 SV=3	SLX4	2	2	0	1.47	76582.9	90762.4	81353	108077	0.32743	0.0364571	0.992608	1.43822
	sp|Q5VVQ6|OTU1_HUMAN	Ubiquitin thioesterase OTU1 OS=Homo sapiens OX=9606 GN=YOD1 PE=1 SV=1	YOD1	2	1	0	4.31	19389.2	27323.8	24352.7	31949.5	0.443309	0.0366006	0.993796	1.43651
	sp|Q8TDX6|CGAT1_HUMAN	Chondroitin sulfate N-acetylgalactosaminyltransferase 1 OS=Homo sapiens OX=9606 GN=CSGALNACT1 PE=1 SV=2	CSGALNACT1	1	1	0	1.32	98613.5	127648	88720.5	108871	0.333797	0.0368663	0.993796	1.43337
	sp|Q9UHV5|RPGFL_HUMAN	Rap guanine nucleotide exchange factor-like 1 OS=Homo sapiens OX=9606 GN=RAPGEFL1 PE=1 SV=2	RAPGEFL1	4	1	0	0.91	955655	840842	932967	807149	-0.196823	0.0375509	0.999753	1.42538
	sp|Q8NDM7|CFA43_HUMAN	Cilia- and flagella-associated protein 43 OS=Homo sapiens OX=9606 GN=CFAP43 PE=1 SV=3	CFAP43	3	2	0	0.72	251191	187133	207774	169880	-0.357612	0.0378821	0.999753	1.42157
	sp|Q8NEU8|DP13B_HUMAN	DCC-interacting protein 13-beta OS=Homo sapiens OX=9606 GN=APPL2 PE=1 SV=3	APPL2	4	2	0	3.77	267976	299431	251825	299245	0.204513	0.0379429	0.999753	1.42087
	sp|Q9UKG9|OCTC_HUMAN	Peroxisomal carnitine O-octanoyltransferase OS=Homo sapiens OX=9606 GN=CROT PE=1 SV=2	CROT	1	1	0	1.14	792663	447850	528603	367306	-0.674448	0.0379717	0.999753	1.42054
	sp|Q9P2E2|KIF17_HUMAN	Kinesin-like protein KIF17 OS=Homo sapiens OX=9606 GN=KIF17 PE=2 SV=3	KIF17	1	1	0	0.87	354246	236143	309729	280694	-0.363549	0.0383187	0.999753	1.41659
	sp|Q9UQC9|CLCA2_HUMAN	Calcium-activated chloride channel regulator 2 OS=Homo sapiens OX=9606 GN=CLCA2 PE=1 SV=2	CLCA2	1	1	0	0.64	1.176e+07	1.28885e+07	1.10625e+07	1.42573e+07	0.249109	0.0385171	0.999753	1.41435
	sp|Q9H0U9|TSYL1_HUMAN	Testis-specific Y-encoded-like protein 1 OS=Homo sapiens OX=9606 GN=TSPYL1 PE=1 SV=3	TSPYL1	4	2	0	6.86	44898.6	40651.3	47140.8	39420	-0.200709	0.0385527	0.999753	1.41394
	sp|O75379|VAMP4_HUMAN	Vesicle-associated membrane protein 4 OS=Homo sapiens OX=9606 GN=VAMP4 PE=1 SV=2	VAMP4	1	1	0	4.96	120197	75082	91778.3	80144.9	-0.437203	0.0386127	0.999753	1.41327
	sp|Q96BW1|UPP_HUMAN	Uracil phosphoribosyltransferase homolog OS=Homo sapiens OX=9606 GN=UPRT PE=1 SV=1	UPRT	1	1	0	3.56	37106	26564.5	37755.2	32621.6	-0.346502	0.0387979	0.999753	1.41119
	sp|Q14653|IRF3_HUMAN	Interferon regulatory factor 3 OS=Homo sapiens OX=9606 GN=IRF3 PE=1 SV=1	IRF3	9	4	0	11.24	435720	381202	420698	364575	-0.199709	0.0388432	0.999753	1.41068
	sp|Q9BT88|SYT11_HUMAN	Synaptotagmin-11 OS=Homo sapiens OX=9606 GN=SYT11 PE=1 SV=2	SYT11	2	2	0	3.02	76721.5	94484	74551.9	84770.6	0.242879	0.0388495	0.999753	1.41061
	sp|Q96CW6|S7A6O_HUMAN	Probable RNA polymerase II nuclear localization protein SLC7A6OS OS=Homo sapiens OX=9606 GN=SLC7A6OS PE=1 SV=2	SLC7A6OS	4	1	1	3.56	75664.7	88804.3	81159.5	95130.5	0.230079	0.0389135	0.999753	1.4099
	sp|Q8N1Q1|CAH13_HUMAN	Carbonic anhydrase 13 OS=Homo sapiens OX=9606 GN=CA13 PE=1 SV=1	CA13	5	2	2	9.92	103740	88492.7	98481.6	87865.2	-0.196953	0.0390734	0.999753	1.40812
	sp|O95478|NSA2_HUMAN	Ribosome biogenesis protein NSA2 homolog OS=Homo sapiens OX=9606 GN=NSA2 PE=1 SV=1	NSA2	13	3	1	11.15	472886	383018	482936	426953	-0.240917	0.0390801	0.999753	1.40804
	sp|Q11201|SIA4A_HUMAN	CMP-N-acetylneuraminate-beta-galactosamide-alpha-2,3-sialyltransferase 1 OS=Homo sapiens OX=9606 GN=ST3GAL1 PE=2 SV=1	ST3GAL1	7	4	3	15	98966.2	119387	98884.3	110303	0.214146	0.0391508	0.999753	1.40726
	sp|P78504|JAG1_HUMAN	Protein jagged-1 OS=Homo sapiens OX=9606 GN=JAG1 PE=1 SV=3	JAG1	1	1	0	0.57	123742	147705	112055	135062	0.262396	0.0396019	0.999753	1.40228
	sp|P18054|LOX12_HUMAN	Polyunsaturated fatty acid lipoxygenase ALOX12 OS=Homo sapiens OX=9606 GN=ALOX12 PE=1 SV=4	ALOX12	11	6	3	10.86	111869	124542	110040	128076	0.186894	0.0397716	0.999753	1.40043
	sp|Q13342|SP140_HUMAN	Nuclear body protein SP140 OS=Homo sapiens OX=9606 GN=SP140 PE=1 SV=2	SP140	3	1	0	0.81	115339	95701.2	114162	102966	-0.209094	0.0398475	0.999753	1.3996
	sp|P35237|SPB6_HUMAN	Serpin B6 OS=Homo sapiens OX=9606 GN=SERPINB6 PE=1 SV=3	SERPINB6	1	1	0	2.13	143593	158581	140966	170407	0.208434	0.0403952	0.999753	1.39367
	sp|O43819|SCO2_HUMAN	Protein SCO2 homolog, mitochondrial OS=Homo sapiens OX=9606 GN=SCO2 PE=1 SV=3	SCO2	11	5	5	22.56	768713	880062	792505	897478	0.187308	0.0404096	0.999753	1.39352
	sp|P30047|GFRP_HUMAN	GTP cyclohydrolase 1 feedback regulatory protein OS=Homo sapiens OX=9606 GN=GCHFR PE=1 SV=3	GCHFR	12	6	0	48.8	171603	188551	157323	194221	0.219924	0.0415172	0.999753	1.38177
	tr|Q8TCK3|Q8TCK3_HUMAN	Uncharacterized protein DKFZp667L2116 (Fragment) OS=Homo sapiens OX=9606 GN=DKFZp667L2116 PE=2 SV=1	DKFZp667L2116	1	1	1	5	30339.1	36498.7	27742.5	33022.9	0.25902	0.0415287	0.999753	1.38165
	sp|Q8WUI4|HDAC7_HUMAN	Histone deacetylase 7 OS=Homo sapiens OX=9606 GN=HDAC7 PE=1 SV=2	HDAC7	2	2	0	3.57	143833	98915.6	156788	127886	-0.417036	0.0420276	0.999753	1.37647
	sp|Q9H9J4|UBP42_HUMAN	Ubiquitin carboxyl-terminal hydrolase 42 OS=Homo sapiens OX=9606 GN=USP42 PE=1 SV=3	USP42	1	1	0	3.17	15023	19576.2	17861.5	22989.4	0.373022	0.0423011	0.999753	1.37365
	sp|Q5T3U5|MRP7_HUMAN	Multidrug resistance-associated protein 7 OS=Homo sapiens OX=9606 GN=ABCC10 PE=1 SV=1	ABCC10	4	3	0	2.14	48362.7	53883.2	48097.2	55637.5	0.183023	0.0424166	0.999753	1.37246
	sp|Q86Y39|NDUAB_HUMAN	NADH dehydrogenase [ubiquinone] 1 alpha subcomplex subunit 11 OS=Homo sapiens OX=9606 GN=NDUFA11 PE=1 SV=3	NDUFA11	10	4	0	36.88	66236.6	82619.1	63298	72660.8	0.258933	0.0425647	0.999753	1.37095
	sp|Q9UH17|ABC3B_HUMAN	DNA dC->dU-editing enzyme APOBEC-3B OS=Homo sapiens OX=9606 GN=APOBEC3B PE=1 SV=1	APOBEC3B	6	4	0	12.3	81518.3	93353.3	85246.2	98441.1	0.201601	0.042566	0.999753	1.37094
	sp|Q8NHZ8|CDC26_HUMAN	Anaphase-promoting complex subunit CDC26 OS=Homo sapiens OX=9606 GN=CDC26 PE=1 SV=1	CDC26	12	4	2	52.93	320068	280913	307373	261772	-0.209968	0.0425961	0.999753	1.37063
	sp|Q9NQV6|PRD10_HUMAN	PR domain zinc finger protein 10 OS=Homo sapiens OX=9606 GN=PRDM10 PE=1 SV=3	PRDM10	5	3	0	2.44	95343.8	114846	102476	112969	0.20457	0.0426609	0.999753	1.36997
	sp|Q3MJ16|PA24E_HUMAN	Cytosolic phospholipase A2 epsilon OS=Homo sapiens OX=9606 GN=PLA2G4E PE=1 SV=4	PLA2G4E	1	1	0	0.69	97000.7	123171	96132.3	107865	0.25537	0.0427295	0.999753	1.36927
	sp|Q8IYU2|HACE1_HUMAN	E3 ubiquitin-protein ligase HACE1 OS=Homo sapiens OX=9606 GN=HACE1 PE=1 SV=2	HACE1	1	1	0	0.66	266378	186944	233655	214543	-0.316994	0.042792	0.999753	1.36864
	tr|Q8NFF3|Q8NFF3_HUMAN	Pro-apoptotic protein BAKM variant OS=Homo sapiens OX=9606 GN=BAK PE=2 SV=1	BAK	5	2	0	18.95	203418	230685	207774	235645	0.181536	0.0428933	0.999753	1.36761
	sp|Q8NCR0|B3GL2_HUMAN	UDP-GalNAc:beta-1,3-N-acetylgalactosaminyltransferase 2 OS=Homo sapiens OX=9606 GN=B3GALNT2 PE=1 SV=1	B3GALNT2	1	1	1	2	19884	23494.5	21626.4	25731	0.24571	0.0430624	0.999753	1.3659
	sp|Q8N2W9|PIAS4_HUMAN	E3 SUMO-protein ligase PIAS4 OS=Homo sapiens OX=9606 GN=PIAS4 PE=1 SV=1	PIAS4	6	5	5	9.22	203229	239831	210185	231340	0.188634	0.0434417	0.999753	1.36209
	sp|Q8N2C7|UNC80_HUMAN	Protein unc-80 homolog OS=Homo sapiens OX=9606 GN=UNC80 PE=1 SV=2	UNC80	2	2	0	0.64	105730	88279.8	100039	67713.7	-0.411638	0.0437133	0.999753	1.35939
	sp|Q8WWI5|CTL1_HUMAN	Choline transporter-like protein 1 OS=Homo sapiens OX=9606 GN=SLC44A1 PE=1 SV=1	SLC44A1	24	7	0	10.5	489333	554578	494725	557408	0.17634	0.0437662	0.999753	1.35886
	sp|O00255|MEN1_HUMAN	Menin OS=Homo sapiens OX=9606 GN=MEN1 PE=1 SV=4	MEN1	5	3	0	4.72	76418.3	83907	69665.6	85993.3	0.219326	0.0437697	0.999753	1.35883
	sp|Q6NUJ5|PWP2B_HUMAN	PWWP domain-containing protein 2B OS=Homo sapiens OX=9606 GN=PWWP2B PE=1 SV=3	PWWP2B	2	1	0	4.41	12874	14420.2	13026	15036.6	0.185359	0.0438194	0.999753	1.35833
	sp|Q2TAY7|SMU1_HUMAN	WD40 repeat-containing protein SMU1 OS=Homo sapiens OX=9606 GN=SMU1 PE=1 SV=2	SMU1	64	17	8	29.43	1.12269e+06	1.36641e+06	1.24158e+06	1.39342e+06	0.224944	0.043842	0.999753	1.35811
	sp|Q13503|MED21_HUMAN	Mediator of RNA polymerase II transcription subunit 21 OS=Homo sapiens OX=9606 GN=MED21 PE=1 SV=1	MED21	8	3	0	27.08	103490	118643	101079	114131	0.186169	0.0438523	0.999753	1.35801
	sp|Q6K0P9|IFIX_HUMAN	Pyrin and HIN domain-containing protein 1 OS=Homo sapiens OX=9606 GN=PYHIN1 PE=1 SV=1	PYHIN1	1	1	0	1.22	175691	119095	247504	154951	-0.618283	0.0439062	0.999753	1.35747
	sp|Q9BX59|TPSNR_HUMAN	Tapasin-related protein OS=Homo sapiens OX=9606 GN=TAPBPL PE=1 SV=2	TAPBPL	3	3	0	7.69	56214.8	70005.7	60419.1	65735.1	0.219091	0.0439166	0.999753	1.35737
	sp|Q9Y2Y9|KLF13_HUMAN	Krueppel-like factor 13 OS=Homo sapiens OX=9606 GN=KLF13 PE=1 SV=1	KLF13	2	1	1	5.9	35941.2	39942.6	35995.1	42071.7	0.18867	0.0443568	0.999753	1.35304
	sp|O15116|LSM1_HUMAN	U6 snRNA-associated Sm-like protein LSm1 OS=Homo sapiens OX=9606 GN=LSM1 PE=1 SV=1	LSM1	14	5	3	33.08	217517	337916	227223	258401	0.410521	0.0444305	0.999753	1.35232
	sp|Q86V40|TIKI1_HUMAN	Metalloprotease TIKI1 OS=Homo sapiens OX=9606 GN=TRABD2A PE=2 SV=3	TRABD2A	1	1	0	1.39	68335	83599.7	66749.3	75087.2	0.230344	0.0444678	0.999753	1.35195
	sp|P23352|KALM_HUMAN	Anosmin-1 OS=Homo sapiens OX=9606 GN=ANOS1 PE=1 SV=3	ANOS1	2	1	1	0.88	353741	411611	358394	396450	0.182089	0.0450555	0.999753	1.34625
	sp|A0PJE2|DHR12_HUMAN	Dehydrogenase/reductase SDR family member 12 OS=Homo sapiens OX=9606 GN=DHRS12 PE=2 SV=2	DHRS12	1	1	0	3.15	284260	250803	285243	253785	-0.174621	0.0451047	0.999753	1.34578
	sp|P07996|TSP1_HUMAN	Thrombospondin-1 OS=Homo sapiens OX=9606 GN=THBS1 PE=1 SV=2	THBS1	9	4	0	3.68	93902.8	131507	93776.3	106533	0.334956	0.0451355	0.999753	1.34548
	sp|Q9NPE2|NGRN_HUMAN	Neugrin OS=Homo sapiens OX=9606 GN=NGRN PE=1 SV=2	NGRN	1	1	1	3.44	68519.1	61996.3	68968.2	58505.7	-0.19084	0.0452577	0.999753	1.34431
	sp|Q6WN34|CRDL2_HUMAN	Chordin-like protein 2 OS=Homo sapiens OX=9606 GN=CHRDL2 PE=1 SV=1	CHRDL2	1	1	0	1.63	257687	204397	226340	202425	-0.247674	0.0452793	0.999753	1.3441
	sp|Q9H7B4|SMYD3_HUMAN	Histone-lysine N-methyltransferase SMYD3 OS=Homo sapiens OX=9606 GN=SMYD3 PE=1 SV=4	SMYD3	21	9	1	21.03	475706	426812	510529	432163	-0.198443	0.045709	0.999753	1.34
	tr|A0A4P2SRT2|A0A4P2SRT2_HUMAN	MHC class II antigen (Fragment) OS=Homo sapiens OX=9606 GN=HLA-DRB3 PE=4 SV=1	HLA-DRB3	2	1	1	7.86	32069.9	27938.5	34624.2	29505.8	-0.214875	0.0457117	0.999753	1.33997
	sp|Q9H0M0|WWP1_HUMAN	NEDD4-like E3 ubiquitin-protein ligase WWP1 OS=Homo sapiens OX=9606 GN=WWP1 PE=1 SV=1	WWP1	5	3	0	2.6	147446	188229	172253	230513	0.386313	0.0458541	0.999753	1.33862
	sp|Q06609|RAD51_HUMAN	DNA repair protein RAD51 homolog 1 OS=Homo sapiens OX=9606 GN=RAD51 PE=1 SV=1	RAD51	6	3	0	10.62	91356.1	123882	99208.9	107727	0.279117	0.0459712	0.999753	1.33751
	sp|Q8NEW0|ZNT7_HUMAN	Zinc transporter 7 OS=Homo sapiens OX=9606 GN=SLC30A7 PE=2 SV=1	SLC30A7	6	4	4	7.45	321127	355519	285618	356664	0.23363	0.0464065	0.999753	1.33342
	sp|Q8N4N3|KLH36_HUMAN	Kelch-like protein 36 OS=Homo sapiens OX=9606 GN=KLHL36 PE=1 SV=1	KLHL36	2	1	0	2.11	11656.7	12955.8	9163.63	13981.9	0.381008	0.046457	0.999753	1.33295
	sp|Q0VFZ6|CC173_HUMAN	Coiled-coil domain-containing protein 173 OS=Homo sapiens OX=9606 GN=CCDC173 PE=2 SV=2	CCDC173	2	1	1	1.27	2.15047e+06	2.36912e+06	1.81672e+06	3.04881e+06	0.443304	0.046476	0.999753	1.33277
	sp|Q86UD5|SL9B2_HUMAN	Sodium/hydrogen exchanger 9B2 OS=Homo sapiens OX=9606 GN=SLC9B2 PE=1 SV=2	SLC9B2	14	1	0	1.12	724145	913696	698753	1.57614e+06	0.754491	0.0466748	0.999753	1.33092
	sp|O14531|DPYL4_HUMAN	Dihydropyrimidinase-related protein 4 OS=Homo sapiens OX=9606 GN=DPYSL4 PE=1 SV=2	DPYSL4	1	1	0	1.05	166050	133167	145507	108119	-0.373427	0.0467259	0.999753	1.33044
	sp|Q92902|HPS1_HUMAN	Hermansky-Pudlak syndrome 1 protein OS=Homo sapiens OX=9606 GN=HPS1 PE=1 SV=2	HPS1	3	3	0	3.43	61133.5	55383.6	61369.4	51596.5	-0.196376	0.0467897	0.999753	1.32985
	sp|Q9Y333|LSM2_HUMAN	U6 snRNA-associated Sm-like protein LSm2 OS=Homo sapiens OX=9606 GN=LSM2 PE=1 SV=1	LSM2	21	5	4	54.73	2.49123e+06	2.81185e+06	2.53503e+06	2.86229e+06	0.174912	0.0468066	0.999753	1.32969
	sp|Q15032|R3HD1_HUMAN	R3H domain-containing protein 1 OS=Homo sapiens OX=9606 GN=R3HDM1 PE=1 SV=3	R3HDM1	9	3	0	3.37	97828.7	107265	96017.7	115494	0.199651	0.0469864	0.999753	1.32803
	sp|Q9NZM6|PK2L2_HUMAN	Polycystic kidney disease 2-like 2 protein OS=Homo sapiens OX=9606 GN=PKD2L2 PE=2 SV=2	PKD2L2	1	1	0	1.12	48594.7	29969.2	41472.7	37833.1	-0.414915	0.0470533	0.999753	1.32741
	sp|Q8N3Z3|GTPB8_HUMAN	GTP-binding protein 8 OS=Homo sapiens OX=9606 GN=GTPBP8 PE=1 SV=1	GTPBP8	2	1	0	3.87	60412.8	66014.1	58394.7	74299.9	0.237722	0.0471459	0.999753	1.32656
	sp|Q9NSC7|SIA7A_HUMAN	Alpha-N-acetylgalactosaminide alpha-2,6-sialyltransferase 1 OS=Homo sapiens OX=9606 GN=ST6GALNAC1 PE=2 SV=1	ST6GALNAC1	1	1	1	1	79861.2	91886.4	76999	87236.5	0.191224	0.047149	0.999753	1.32653
	sp|O14521|DHSD_HUMAN	Succinate dehydrogenase [ubiquinone] cytochrome b small subunit, mitochondrial OS=Homo sapiens OX=9606 GN=SDHD PE=1 SV=1	SDHD	4	3	0	11.32	236629	190574	281390	218026	-0.340175	0.0471654	0.999753	1.32638
	sp|P60002|ELOF1_HUMAN	Transcription elongation factor 1 homolog OS=Homo sapiens OX=9606 GN=ELOF1 PE=1 SV=1	ELOF1	2	1	0	21.68	46196.8	35611.7	46581.6	41593.3	-0.269427	0.0472954	0.999753	1.32518
	sp|Q8IXQ6|PARP9_HUMAN	Protein mono-ADP-ribosyltransferase PARP9 OS=Homo sapiens OX=9606 GN=PARP9 PE=1 SV=2	PARP9	1	1	0	0.82	47074.6	52727.2	45919.3	52229	0.174674	0.0473607	0.999753	1.32458
	sp|Q9Y6C5|PTC2_HUMAN	Protein patched homolog 2 OS=Homo sapiens OX=9606 GN=PTCH2 PE=1 SV=2	PTCH2	1	1	0	0.66	369446	437438	356448	646024	0.550805	0.0474321	0.999753	1.32393
	sp|O60641|AP180_HUMAN	Clathrin coat assembly protein AP180 OS=Homo sapiens OX=9606 GN=SNAP91 PE=1 SV=2	SNAP91	4	2	0	2.21	50326	67542.6	59087.8	64835.6	0.279211	0.0477223	0.999753	1.32128
	sp|Q96QT4|TRPM7_HUMAN	Transient receptor potential cation channel subfamily M member 7 OS=Homo sapiens OX=9606 GN=TRPM7 PE=1 SV=1	TRPM7	11	5	0	1.98	1.89163e+06	2.0557e+06	1.62427e+06	2.21116e+06	0.282503	0.0478201	0.999753	1.32039
	sp|Q9UKT7|FBXL3_HUMAN	F-box/LRR-repeat protein 3 OS=Homo sapiens OX=9606 GN=FBXL3 PE=1 SV=1	FBXL3	1	1	0	2.8	47821.8	30470.7	34686.1	28363.5	-0.470281	0.0479691	0.999753	1.31904
	sp|P55273|CDN2D_HUMAN	Cyclin-dependent kinase 4 inhibitor D OS=Homo sapiens OX=9606 GN=CDKN2D PE=1 SV=1	CDKN2D	1	1	1	6.63	48261.6	59932.9	53550	58609.4	0.221358	0.0480716	0.999753	1.31811
	sp|Q9P021|CRIPT_HUMAN	Cysteine-rich PDZ-binding protein OS=Homo sapiens OX=9606 GN=CRIPT PE=1 SV=1	CRIPT	7	2	0	11.88	237955	214368	257984	216539	-0.201629	0.048167	0.999753	1.31725
	sp|P05114|HMGN1_HUMAN	Non-histone chromosomal protein HMG-14 OS=Homo sapiens OX=9606 GN=HMGN1 PE=1 SV=3	HMGN1	23	6	0	56.99	5.46689e+06	4.08508e+06	4.87971e+06	4.52423e+06	-0.264739	0.0483041	0.999753	1.31602
	sp|Q9UPA5|BSN_HUMAN	Protein bassoon OS=Homo sapiens OX=9606 GN=BSN PE=1 SV=4	BSN	3	2	0	0.31	976514	752596	1.2114e+06	896053	-0.40539	0.0484653	0.999753	1.31457
	sp|P30405|PPIF_HUMAN	Peptidyl-prolyl cis-trans isomerase F, mitochondrial OS=Homo sapiens OX=9606 GN=PPIF PE=1 SV=1	PPIF	93	17	6	76.32	9.16288e+06	7.49445e+06	8.44456e+06	7.7554e+06	-0.2064	0.048477	0.999753	1.31446
	sp|Q9H7U1|CCSE2_HUMAN	Serine-rich coiled-coil domain-containing protein 2 OS=Homo sapiens OX=9606 GN=CCSER2 PE=1 SV=2	CCSER2	2	1	0	0.72	769780	855729	685588	847542	0.229325	0.0484872	0.999753	1.31437
	sp|P27449|VATL_HUMAN	V-type proton ATPase 16 kDa proteolipid subunit OS=Homo sapiens OX=9606 GN=ATP6V0C PE=1 SV=1	ATP6V0C	1	1	0	11.61	142539	176920	114640	155576	0.376127	0.0485104	0.999753	1.31417
	sp|Q9BSY4|CHCH5_HUMAN	Coiled-coil-helix-coiled-coil-helix domain-containing protein 5 OS=Homo sapiens OX=9606 GN=CHCHD5 PE=1 SV=1	CHCHD5	13	3	0	40.91	153224	131077	152467	138175	-0.183608	0.048525	0.999753	1.31403
	sp|Q7L5N1|CSN6_HUMAN	COP9 signalosome complex subunit 6 OS=Homo sapiens OX=9606 GN=COPS6 PE=1 SV=1	COPS6	32	9	9	35.47	1.31744e+06	1.49635e+06	1.32077e+06	1.473e+06	0.170548	0.0488507	0.999753	1.31113
	sp|Q8IUD6|RN135_HUMAN	E3 ubiquitin-protein ligase RNF135 OS=Homo sapiens OX=9606 GN=RNF135 PE=1 SV=2	RNF135	4	3	1	15.05	21282.6	19461.7	22343.1	18907.7	-0.184948	0.0489456	0.999753	1.31029
	sp|Q9Y4A0|JERKL_HUMAN	Jerky protein homolog-like OS=Homo sapiens OX=9606 GN=JRKL PE=2 SV=2	JRKL	3	3	0	2.48	41786.4	46457.9	42303.5	51964.4	0.224819	0.0493696	0.999753	1.30654
	sp|O00767|ACOD_HUMAN	Acyl-CoA desaturase OS=Homo sapiens OX=9606 GN=SCD PE=1 SV=2	SCD	21	9	0	18.38	1.07752e+06	1.20837e+06	1.0653e+06	1.20131e+06	0.169352	0.0494827	0.999753	1.30555
	sp|O43513|MED7_HUMAN	Mediator of RNA polymerase II transcription subunit 7 OS=Homo sapiens OX=9606 GN=MED7 PE=1 SV=1	MED7	3	2	2	11.16	101711	87407.9	95960.1	71782.8	-0.318721	0.0495659	0.999753	1.30482
	sp|Q6V1P9|PCD23_HUMAN	Protocadherin-23 OS=Homo sapiens OX=9606 GN=DCHS2 PE=2 SV=2	DCHS2	18	2	0	0.36	3.8681e+06	5.29964e+06	4.86387e+06	6.22832e+06	0.405506	0.0496979	0.999753	1.30366
	sp|Q96A05|VATE2_HUMAN	V-type proton ATPase subunit E 2 OS=Homo sapiens OX=9606 GN=ATP6V1E2 PE=1 SV=1	ATP6V1E2	35	7	1	24.78	1.90389e+06	1.67653e+06	1.8322e+06	1.61691e+06	-0.181903	0.0498023	0.999753	1.30275
	sp|Q8IX04|UEVLD_HUMAN	Ubiquitin-conjugating enzyme E2 variant 3 OS=Homo sapiens OX=9606 GN=UEVLD PE=1 SV=2	UEVLD	9	4	0	7.43	153708	139567	154060	126620	-0.211108	0.049995	0.999753	1.30107
	sp|Q9H3M7|TXNIP_HUMAN	Thioredoxin-interacting protein OS=Homo sapiens OX=9606 GN=TXNIP PE=1 SV=1	TXNIP	9	4	1	12.28	150779	139399	161665	131272	-0.206824	0.0500592	0.999753	1.30052
	sp|Q9HBF4|ZFYV1_HUMAN	Zinc finger FYVE domain-containing protein 1 OS=Homo sapiens OX=9606 GN=ZFYVE1 PE=1 SV=1	ZFYVE1	2	2	0	2.96	51465.6	60660.1	49814.7	55976.5	0.202694	0.0501597	0.999753	1.29964
	sp|Q14435|GALT3_HUMAN	Polypeptide N-acetylgalactosaminyltransferase 3 OS=Homo sapiens OX=9606 GN=GALNT3 PE=1 SV=2	GALNT3	4	2	1	3.16	60318.8	66757.3	57160	66474.5	0.182056	0.050167	0.999753	1.29958
	sp|Q8IVM0|CCD50_HUMAN	Coiled-coil domain-containing protein 50 OS=Homo sapiens OX=9606 GN=CCDC50 PE=1 SV=1	CCDC50	11	6	0	17.65	164186	140996	163323	148191	-0.179971	0.0502928	0.999753	1.29849
	sp|P26951|IL3RA_HUMAN	Interleukin-3 receptor subunit alpha OS=Homo sapiens OX=9606 GN=IL3RA PE=1 SV=1	IL3RA	4	2	0	5.29	120863	136344	125076	143437	0.185748	0.0503388	0.999753	1.2981
	sp|Q9NZK5|ADA2_HUMAN	Adenosine deaminase 2 OS=Homo sapiens OX=9606 GN=ADA2 PE=1 SV=2	ADA2	7	2	0	4.11	43340.5	58031.7	43766.8	48618	0.286389	0.0503702	0.999753	1.29783
	sp|Q96N96-6|SPT13_HUMAN	Isoform 6 of Spermatogenesis-associated protein 13 OS=Homo sapiens OX=9606 GN=SPATA13	SPATA13	1	1	0	0.86	508128	582261	527739	708317	0.310522	0.0504077	0.999753	1.2975
	sp|P56181|NDUV3_HUMAN	NADH dehydrogenase [ubiquinone] flavoprotein 3, mitochondrial OS=Homo sapiens OX=9606 GN=NDUFV3 PE=1 SV=2	NDUFV3	7	2	1	24.07	153993	126852	160450	141883	-0.228572	0.0507141	0.999753	1.29487
	sp|Q8IZM8|ZN654_HUMAN	Zinc finger protein 654 OS=Homo sapiens OX=9606 GN=ZNF654 PE=2 SV=3	ZNF654	1	1	0	2.58	38527.2	26663.2	40817.1	34561.3	-0.385523	0.0507469	0.999753	1.29459
	sp|Q9BUT9|MCRI2_HUMAN	MAPK regulated corepressor interacting protein 2 OS=Homo sapiens OX=9606 GN=MCRIP2 PE=1 SV=2	MCRIP2	16	3	2	30.62	1.49862e+06	1.08822e+06	1.33161e+06	1.23829e+06	-0.283246	0.0508002	0.999753	1.29413
	tr|A0A126LAX8|A0A126LAX8_HUMAN	U37 OS=Homo sapiens OX=9606 GN=U37 PE=3 SV=1	U37	1	1	1	2.27	28133.9	26153.2	30787	23646	-0.243022	0.0508529	0.999753	1.29368
	sp|Q8TD57|DYH3_HUMAN	Dynein heavy chain 3, axonemal OS=Homo sapiens OX=9606 GN=DNAH3 PE=2 SV=1	DNAH3	4	3	3	0.51	239053	209261	226081	191186	-0.216943	0.0509238	0.999753	1.29308
	sp|P16401|H15_HUMAN	Histone H1.5 OS=Homo sapiens OX=9606 GN=H1-5 PE=1 SV=3	H1-5	197	18	7	47.34	6.09519e+07	4.781e+07	5.69516e+07	5.28271e+07	-0.229408	0.0509925	0.999753	1.29249
	sp|O95166|GBRAP_HUMAN	Gamma-aminobutyric acid receptor-associated protein OS=Homo sapiens OX=9606 GN=GABARAP PE=1 SV=1	GABARAP	8	5	0	21.37	472646	637717	495125	540500	0.279329	0.0510557	0.999753	1.29196
	sp|P20929|NEBU_HUMAN	Nebulin OS=Homo sapiens OX=9606 GN=NEB PE=1 SV=5	NEB	2	1	0	0.1	303021	220172	241179	201827	-0.358886	0.0513699	0.999753	1.28929
	sp|Q9NSQ0|RRP7B_HUMAN	Putative ribosomal RNA-processing protein 7 homolog B OS=Homo sapiens OX=9606 GN=RRP7BP PE=5 SV=1	RRP7BP	10	4	1	28.15	534848	471881	512198	415641	-0.241035	0.0514309	0.999753	1.28878
	sp|Q8NDA2|HMCN2_HUMAN	Hemicentin-2 OS=Homo sapiens OX=9606 GN=HMCN2 PE=2 SV=3	HMCN2	2	2	0	0.42	292221	242672	272232	250377	-0.194392	0.0514834	0.999753	1.28833
	sp|P05121|PAI1_HUMAN	Plasminogen activator inhibitor 1 OS=Homo sapiens OX=9606 GN=SERPINE1 PE=1 SV=1	SERPINE1	1	1	0	1.49	69152.2	63251.2	71718.5	61305.9	-0.1775	0.0515599	0.999753	1.28769
	sp|Q8N2H4|SYS1_HUMAN	Protein SYS1 homolog OS=Homo sapiens OX=9606 GN=SYS1 PE=1 SV=1	SYS1	3	1	1	5.77	121129	111392	129452	107955	-0.191453	0.051731	0.999753	1.28625
	sp|Q96I34|PP16A_HUMAN	Protein phosphatase 1 regulatory subunit 16A OS=Homo sapiens OX=9606 GN=PPP1R16A PE=1 SV=1	PPP1R16A	3	3	2	8.52	103636	116400	107261	126253	0.20138	0.0519616	0.999753	1.28432
	sp|Q99814|EPAS1_HUMAN	Endothelial PAS domain-containing protein 1 OS=Homo sapiens OX=9606 GN=EPAS1 PE=1 SV=3	EPAS1	1	1	1	0.69	86586.6	79514.3	88663.5	72536.1	-0.206285	0.0520386	0.999753	1.28367
	sp|P13929|ENOB_HUMAN	Beta-enolase OS=Homo sapiens OX=9606 GN=ENO3 PE=1 SV=5	ENO3	141	4	0	10.37	2.19721e+07	2.47681e+07	2.26125e+07	2.55459e+07	0.17439	0.0520871	0.999753	1.28327
	sp|P50281|MMP14_HUMAN	Matrix metalloproteinase-14 OS=Homo sapiens OX=9606 GN=MMP14 PE=1 SV=3	MMP14	7	5	4	8.08	73415.3	92045.5	82090.2	89248.4	0.223442	0.0521365	0.999753	1.28286
	sp|Q96RT7|GCP6_HUMAN	Gamma-tubulin complex component 6 OS=Homo sapiens OX=9606 GN=TUBGCP6 PE=1 SV=3	TUBGCP6	15	5	0	2.42	412292	490958	448840	496708	0.199066	0.0523387	0.999753	1.28118
	sp|Q969J2|ZKSC4_HUMAN	Zinc finger protein with KRAB and SCAN domains 4 OS=Homo sapiens OX=9606 GN=ZKSCAN4 PE=1 SV=1	ZKSCAN4	2	2	1	2.94	265084	228180	278171	245113	-0.199401	0.0523946	0.999753	1.28071
	sp|P12645|BMP3_HUMAN	Bone morphogenetic protein 3 OS=Homo sapiens OX=9606 GN=BMP3 PE=1 SV=2	BMP3	1	1	0	1.48	165402	211071	193819	220678	0.269493	0.0524199	0.999753	1.2805
	sp|Q16878|CDO1_HUMAN	Cysteine dioxygenase type 1 OS=Homo sapiens OX=9606 GN=CDO1 PE=1 SV=2	CDO1	3	1	1	3.5	169789	190552	165067	186508	0.171316	0.0525528	0.999753	1.2794
	sp|Q8N5H7|SH2D3_HUMAN	SH2 domain-containing protein 3C OS=Homo sapiens OX=9606 GN=SH2D3C PE=1 SV=1	SH2D3C	2	1	0	0.7	125153	181994	153191	166316	0.329394	0.052885	0.999753	1.27667
	sp|Q969I3|GLYL1_HUMAN	Glycine N-acyltransferase-like protein 1 OS=Homo sapiens OX=9606 GN=GLYATL1 PE=1 SV=1	GLYATL1	1	1	0	1.99	182463	165053	180474	152389	-0.194354	0.0531931	0.999753	1.27415
	tr|A0A343GG62|A0A343GG62_HUMAN	NADH-ubiquinone oxidoreductase chain 1 OS=Homo sapiens OX=9606 GN=ND1 PE=3 SV=1	ND1	4	2	0	5.66	253266	303932	283178	331083	0.24429	0.0533053	0.999753	1.27323
	sp|Q9BQI4|CCDC3_HUMAN	Coiled-coil domain-containing protein 3 OS=Homo sapiens OX=9606 GN=CCDC3 PE=2 SV=1	CCDC3	1	1	0	2.22	129071	106463	153044	120047	-0.314084	0.053402	0.999753	1.27244
	sp|Q9C098|DCLK3_HUMAN	Serine/threonine-protein kinase DCLK3 OS=Homo sapiens OX=9606 GN=DCLK3 PE=2 SV=2	DCLK3	1	1	0	1.08	302444	240375	258528	218363	-0.287488	0.0535389	0.999753	1.27133
	sp|Q3KNS1|PTHD3_HUMAN	Patched domain-containing protein 3 OS=Homo sapiens OX=9606 GN=PTCHD3 PE=1 SV=3	PTCHD3	4	2	1	1.69	179832	164176	196775	163203	-0.200644	0.0536599	0.999753	1.27035
	sp|Q9Y5Y5|PEX16_HUMAN	Peroxisomal membrane protein PEX16 OS=Homo sapiens OX=9606 GN=PEX16 PE=1 SV=2	PEX16	4	3	0	13.69	101260	117997	103318	112978	0.174824	0.0538571	0.999753	1.26876
	sp|Q5JS54|PSMG4_HUMAN	Proteasome assembly chaperone 4 OS=Homo sapiens OX=9606 GN=PSMG4 PE=1 SV=2	PSMG4	10	3	0	9.76	351896	305064	334548	247573	-0.320197	0.0538583	0.999753	1.26875
	sp|Q9NUJ3|T11L1_HUMAN	T-complex protein 11-like protein 1 OS=Homo sapiens OX=9606 GN=TCP11L1 PE=1 SV=1	TCP11L1	3	2	0	4.91	15993	17433.1	15457.7	18093.1	0.175752	0.0540552	0.999753	1.26716
	sp|Q92824|PCSK5_HUMAN	Proprotein convertase subtilisin/kexin type 5 OS=Homo sapiens OX=9606 GN=PCSK5 PE=1 SV=4	PCSK5	1	1	0	0.32	6.84252e+06	8.15463e+06	6.37999e+06	7.35118e+06	0.228757	0.0540929	0.999753	1.26686
	sp|P23025|XPA_HUMAN	DNA repair protein complementing XP-A cells OS=Homo sapiens OX=9606 GN=XPA PE=1 SV=1	XPA	3	2	0	9.89	55137.4	47240	52563.8	48101.4	-0.175505	0.0545739	0.999753	1.26302
	tr|A0A126LAY5|A0A126LAY5_HUMAN	Glycoprotein B OS=Homo sapiens OX=9606 GN=U39 PE=3 SV=1	U39	1	1	1	0.72	683316	575947	769262	638368	-0.257853	0.0546925	0.999753	1.26207
	sp|Q7L211|ABHDD_HUMAN	Protein ABHD13 OS=Homo sapiens OX=9606 GN=ABHD13 PE=2 SV=1	ABHD13	4	1	0	2.08	56564.2	72007	66506.9	76245	0.272693	0.0547221	0.999753	1.26184
	sp|Q6P6B7|ANR16_HUMAN	Ankyrin repeat domain-containing protein 16 OS=Homo sapiens OX=9606 GN=ANKRD16 PE=1 SV=1	ANKRD16	2	2	0	7.2	65398.5	72802.2	66951.9	77885.6	0.186477	0.0547668	0.999753	1.26148
	sp|Q13099|IFT88_HUMAN	Intraflagellar transport protein 88 homolog OS=Homo sapiens OX=9606 GN=IFT88 PE=1 SV=3	IFT88	1	1	0	1.09	39859.7	42972	32952.9	47479.6	0.317686	0.0551013	0.999753	1.25884
	sp|Q9H813|PACC1_HUMAN	Proton-activated chloride channel OS=Homo sapiens OX=9606 GN=PACC1 PE=1 SV=1	PACC1	4	1	0	6.57	56156.2	76252.2	61954.9	66365.3	0.270272	0.0551813	0.999753	1.25821
	sp|Q49B96|COX19_HUMAN	Cytochrome c oxidase assembly protein COX19 OS=Homo sapiens OX=9606 GN=COX19 PE=1 SV=1	COX19	9	3	2	34.44	321232	289537	326327	288589	-0.163584	0.0552156	0.999753	1.25794
	sp|Q92685|ALG3_HUMAN	Dol-P-Man:Man(5)GlcNAc(2)-PP-Dol alpha-1,3-mannosyltransferase OS=Homo sapiens OX=9606 GN=ALG3 PE=1 SV=1	ALG3	3	3	0	5.94	333268	450867	412852	479722	0.326298	0.0552371	0.999753	1.25777
	sp|Q7Z442|PK1L2_HUMAN	Polycystic kidney disease protein 1-like 2 OS=Homo sapiens OX=9606 GN=PKD1L2 PE=1 SV=5	PKD1L2	2	1	0	0.24	167403	198906	167926	183959	0.190166	0.0552965	0.999753	1.2573
	sp|Q86X83|COMD2_HUMAN	COMM domain-containing protein 2 OS=Homo sapiens OX=9606 GN=COMMD2 PE=1 SV=2	COMMD2	17	6	0	45.73	102036	118480	106097	115945	0.171807	0.0553135	0.999753	1.25717
	sp|Q99661|KIF2C_HUMAN	Kinesin-like protein KIF2C OS=Homo sapiens OX=9606 GN=KIF2C PE=1 SV=2	KIF2C	52	21	0	30.21	514005	585846	505732	562661	0.171316	0.055346	0.999753	1.25691
	tr|H9STE0|H9STE0_HUMAN	Cytochrome c oxidase subunit 2 OS=Homo sapiens OX=9606 GN=COX2 PE=3 SV=1	COX2	15	2	0	7.36	776139	1.62061e+06	846523	995379	0.647922	0.0555635	0.999753	1.25521
	sp|P29728|OAS2_HUMAN	2'-5'-oligoadenylate synthase 2 OS=Homo sapiens OX=9606 GN=OAS2 PE=1 SV=3	OAS2	1	1	0	0.83	809354	528595	662379	616670	-0.358883	0.0555911	0.999753	1.25499
	sp|Q5VT25|MRCKA_HUMAN	Serine/threonine-protein kinase MRCK alpha OS=Homo sapiens OX=9606 GN=CDC42BPA PE=1 SV=1	CDC42BPA	3	2	0	0.69	289707	251272	282839	190150	-0.389092	0.0558254	0.999753	1.25317
	sp|Q9UPT6|JIP3_HUMAN	C-Jun-amino-terminal kinase-interacting protein 3 OS=Homo sapiens OX=9606 GN=MAPK8IP3 PE=1 SV=3	MAPK8IP3	4	4	0	2.4	83052.3	95915.1	88379.3	98663.9	0.183276	0.0558636	0.999753	1.25287
	sp|Q9Y2W7|CSEN_HUMAN	Calsenilin OS=Homo sapiens OX=9606 GN=KCNIP3 PE=1 SV=1	KCNIP3	1	1	0	3.12	594409	479132	514892	390495	-0.354999	0.0558846	0.999753	1.25271
	sp|Q76NI1|KNDC1_HUMAN	Kinase non-catalytic C-lobe domain-containing protein 1 OS=Homo sapiens OX=9606 GN=KNDC1 PE=2 SV=2	KNDC1	5	2	0	0.8	232646	283011	252852	273374	0.197655	0.0560274	0.999753	1.2516
	sp|Q96A59|MALD3_HUMAN	MARVEL domain-containing protein 3 OS=Homo sapiens OX=9606 GN=MARVELD3 PE=2 SV=3	MARVELD3	1	1	1	2.24	197892	172245	186078	164874	-0.187396	0.0561718	0.999753	1.25048
	sp|Q01081|U2AF1_HUMAN	Splicing factor U2AF 35 kDa subunit OS=Homo sapiens OX=9606 GN=U2AF1 PE=1 SV=3	U2AF1	22	6	0	30	3.46546e+06	4.50966e+06	3.95577e+06	4.25858e+06	0.243193	0.0562028	0.999753	1.25024
	sp|P15882|CHIN_HUMAN	N-chimaerin OS=Homo sapiens OX=9606 GN=CHN1 PE=1 SV=3	CHN1	2	1	0	1.53	36154.3	30084.5	46047.2	33250.5	-0.367445	0.0562874	0.999753	1.24959
	sp|Q6P2H8|TMM53_HUMAN	Transmembrane protein 53 OS=Homo sapiens OX=9606 GN=TMEM53 PE=2 SV=1	TMEM53	1	1	0	3.25	27218.9	35915.4	33131.4	38478.6	0.307924	0.0564778	0.999753	1.24812
	tr|A0A126LB10|A0A126LB10_HUMAN	U60/66 OS=Homo sapiens OX=9606 GN=66 PE=3 SV=1	66	1	1	1	0.9	111915	151976	104150	121826	0.3338	0.0567288	0.999753	1.2462
	sp|O75143|ATG13_HUMAN	Autophagy-related protein 13 OS=Homo sapiens OX=9606 GN=ATG13 PE=1 SV=1	ATG13	6	3	0	7.35	84291.7	91321	81971.6	98316.4	0.188932	0.0567583	0.999753	1.24597
	sp|A5PLL7|PDES1_HUMAN	Plasmanylethanolamine desaturase OS=Homo sapiens OX=9606 GN=PEDS1 PE=1 SV=3	PEDS1	1	1	0	5.18	28643.7	22477.3	28921.6	26121.8	-0.24832	0.0568251	0.999753	1.24546
	sp|Q6P1K2|PMF1_HUMAN	Polyamine-modulated factor 1 OS=Homo sapiens OX=9606 GN=PMF1 PE=1 SV=2	PMF1	13	5	0	32.19	85813.8	93793	83285.9	96170.1	0.167893	0.0569353	0.999753	1.24462
	sp|Q8NDZ2|SIMC1_HUMAN	SUMO-interacting motif-containing protein 1 OS=Homo sapiens OX=9606 GN=SIMC1 PE=1 SV=3	SIMC1	1	1	0	2.29	17443.9	24610	22243.4	25525.5	0.34754	0.0571842	0.999753	1.24272
	sp|Q9Y2D8|ADIP_HUMAN	Afadin- and alpha-actinin-binding protein OS=Homo sapiens OX=9606 GN=SSX2IP PE=1 SV=3	SSX2IP	1	1	0	0.98	643102	556538	599266	529682	-0.193318	0.0572531	0.999753	1.2422
	sp|O00757|F16P2_HUMAN	Fructose-1,6-bisphosphatase isozyme 2 OS=Homo sapiens OX=9606 GN=FBP2 PE=1 SV=2	FBP2	8	2	1	5.01	642305	836226	770893	881285	0.286856	0.0573525	0.999753	1.24145
	sp|P02686|MBP_HUMAN	Myelin basic protein OS=Homo sapiens OX=9606 GN=MBP PE=1 SV=3	MBP	15	6	0	18.09	773994	666157	718686	640553	-0.191252	0.057635	0.999753	1.23931
	sp|Q9Y6F6|IRAG1_HUMAN	Inositol 1,4,5-triphosphate receptor associated 1 OS=Homo sapiens OX=9606 GN=IRAG1 PE=1 SV=4	IRAG1	1	1	0	0.77	600754	527883	611500	550198	-0.169479	0.0576961	0.999753	1.23885
	sp|O15066|KIF3B_HUMAN	Kinesin-like protein KIF3B OS=Homo sapiens OX=9606 GN=KIF3B PE=1 SV=1	KIF3B	4	1	0	0.8	193099	238925	223874	268199	0.283919	0.0577335	0.999753	1.23857
	sp|Q8WUJ0|STYX_HUMAN	Serine/threonine/tyrosine-interacting protein OS=Homo sapiens OX=9606 GN=STYX PE=1 SV=1	STYX	1	1	1	3.59	193549	155332	165949	129538	-0.337356	0.0579437	0.999753	1.23699
	sp|Q5T601|AGRF1_HUMAN	Adhesion G-protein coupled receptor F1 OS=Homo sapiens OX=9606 GN=ADGRF1 PE=1 SV=2	ADGRF1	2	1	0	0.66	206417	258573	233350	253561	0.222425	0.0580312	0.999753	1.23634
	sp|A8MXQ7|IQAK1_HUMAN	IQ motif and ankyrin repeat domain-containing protein 1 OS=Homo sapiens OX=9606 GN=IQANK1 PE=4 SV=3	IQANK1	1	1	1	1.25	322918	295697	324289	268885	-0.198671	0.0581971	0.999753	1.2351
	sp|Q9NQH7|XPP3_HUMAN	Xaa-Pro aminopeptidase 3 OS=Homo sapiens OX=9606 GN=XPNPEP3 PE=1 SV=1	XPNPEP3	60	12	0	23.08	9.72245e+06	1.13979e+07	1.06502e+07	1.22296e+07	0.214438	0.0582637	0.999753	1.2346
	sp|Q9UHN1|DPOG2_HUMAN	DNA polymerase subunit gamma-2, mitochondrial OS=Homo sapiens OX=9606 GN=POLG2 PE=1 SV=1	POLG2	7	3	2	5.57	337877	303576	335194	298551	-0.160731	0.0584987	0.999753	1.23285
	sp|Q8IYV9|IZUM1_HUMAN	Izumo sperm-egg fusion protein 1 OS=Homo sapiens OX=9606 GN=IZUMO1 PE=1 SV=2	IZUMO1	1	1	1	1.71	28867.2	32434.6	30142.8	35428.6	0.200603	0.0585704	0.999753	1.23232
	sp|Q96MC5|MERB1_HUMAN	bMERB domain-containing protein 1 OS=Homo sapiens OX=9606 GN=BMERB1 PE=1 SV=1	BMERB1	9	2	0	6.37	461608	528736	437289	496396	0.189392	0.0588304	0.999753	1.2304
	sp|Q9NQS1|AVEN_HUMAN	Cell death regulator Aven OS=Homo sapiens OX=9606 GN=AVEN PE=1 SV=1	AVEN	12	8	5	26.79	379151	344913	375930	307141	-0.214049	0.0592966	0.999753	1.22697
	sp|O43414|ERI3_HUMAN	ERI1 exoribonuclease 3 OS=Homo sapiens OX=9606 GN=ERI3 PE=1 SV=2	ERI3	10	5	0	12.46	302261	267303	288087	253037	-0.182237	0.0593215	0.999753	1.22679
	sp|Q9Y3B4|SF3B6_HUMAN	Splicing factor 3B subunit 6 OS=Homo sapiens OX=9606 GN=SF3B6 PE=1 SV=1	SF3B6	32	6	6	39.2	1.14798e+06	1.03687e+06	1.13929e+06	1.00718e+06	-0.162337	0.059601	0.999753	1.22475
	sp|Q9UKV0-10|HDAC9_HUMAN	Isoform 10 of Histone deacetylase 9 OS=Homo sapiens OX=9606 GN=HDAC9	HDAC9	6	4	0	6.05	115007	126319	115622	134031	0.174249	0.0596674	0.999753	1.22426
	sp|Q9NXP7|GIN1_HUMAN	Gypsy retrotransposon integrase-like protein 1 OS=Homo sapiens OX=9606 GN=GIN1 PE=1 SV=3	GIN1	1	1	1	1.15	414038	884428	421850	513854	0.689804	0.0596821	0.999753	1.22416
	sp|Q9H6S1|AZI2_HUMAN	5-azacytidine-induced protein 2 OS=Homo sapiens OX=9606 GN=AZI2 PE=1 SV=1	AZI2	4	2	0	3.06	227748	195418	213709	152388	-0.354384	0.0596984	0.999753	1.22404
	sp|Q9UHC7|MKRN1_HUMAN	E3 ubiquitin-protein ligase makorin-1 OS=Homo sapiens OX=9606 GN=MKRN1 PE=1 SV=3	MKRN1	1	1	0	1.66	145968	126067	153311	135904	-0.19267	0.059981	0.999753	1.22199
	sp|Q24JP5|T132A_HUMAN	Transmembrane protein 132A OS=Homo sapiens OX=9606 GN=TMEM132A PE=1 SV=1	TMEM132A	4	2	0	1.56	1.0638e+06	914405	1.31362e+06	984647	-0.317092	0.0602993	0.999753	1.21969
	sp|Q6UWD8|CP054_HUMAN	Transmembrane protein C16orf54 OS=Homo sapiens OX=9606 GN=C16orf54 PE=1 SV=1	C16orf54	5	3	3	25.45	43210.8	46619.1	41046	55250.6	0.269138	0.0604117	0.999753	1.21888
	sp|O60292|SI1L3_HUMAN	Signal-induced proliferation-associated 1-like protein 3 OS=Homo sapiens OX=9606 GN=SIPA1L3 PE=1 SV=3	SIPA1L3	3	3	0	3.37	22472.5	26743.8	24463.9	26707.3	0.188811	0.0604283	0.999753	1.21876
	sp|P05164|PERM_HUMAN	Myeloperoxidase OS=Homo sapiens OX=9606 GN=MPO PE=1 SV=1	MPO	139	32	0	39.73	3.2581e+06	3.48684e+06	3.03222e+06	4.05031e+06	0.257775	0.0605239	0.999753	1.21807
	sp|Q9BXD5|NPL_HUMAN	N-acetylneuraminate lyase OS=Homo sapiens OX=9606 GN=NPL PE=1 SV=1	NPL	3	3	0	8.44	210195	227528	205963	247000	0.188216	0.0607745	0.999753	1.21628
	sp|P25774|CATS_HUMAN	Cathepsin S OS=Homo sapiens OX=9606 GN=CTSS PE=1 SV=3	CTSS	28	10	0	36.55	472821	541041	504429	573123	0.189318	0.0610397	0.999753	1.21439
	sp|Q86WQ0|NR2CA_HUMAN	Nuclear receptor 2C2-associated protein OS=Homo sapiens OX=9606 GN=NR2C2AP PE=1 SV=1	NR2C2AP	12	3	0	35.97	245137	278354	259843	318692	0.238925	0.061201	0.999753	1.21324
	sp|P48595|SPB10_HUMAN	Serpin B10 OS=Homo sapiens OX=9606 GN=SERPINB10 PE=1 SV=1	SERPINB10	21	6	2	18.39	249406	270156	227331	274744	0.194294	0.0613689	0.999753	1.21205
	sp|Q9HA90|EFCC1_HUMAN	EF-hand and coiled-coil domain-containing protein 1 OS=Homo sapiens OX=9606 GN=EFCC1 PE=2 SV=2	EFCC1	3	1	0	1	391207	313421	338014	301833	-0.24158	0.0616916	0.999753	1.20977
	sp|P36402|TCF7_HUMAN	Transcription factor 7 OS=Homo sapiens OX=9606 GN=TCF7 PE=1 SV=3	TCF7	1	1	0	1.56	49127.4	37677.8	40101.6	31977.3	-0.354711	0.0618243	0.999753	1.20884
	sp|Q502W7|CCD38_HUMAN	Coiled-coil domain-containing protein 38 OS=Homo sapiens OX=9606 GN=CCDC38 PE=2 SV=1	CCDC38	2	2	0	2.66	794637	984823	894567	970348	0.213441	0.0618419	0.999753	1.20872
	sp|Q03936|ZNF92_HUMAN	Zinc finger protein 92 OS=Homo sapiens OX=9606 GN=ZNF92 PE=1 SV=2	ZNF92	3	2	0	3.41	36727.5	29911.2	40376.2	34526.7	-0.260982	0.0621636	0.999753	1.20646
	sp|P08910|ABHD2_HUMAN	Monoacylglycerol lipase ABHD2 OS=Homo sapiens OX=9606 GN=ABHD2 PE=1 SV=1	ABHD2	1	1	1	2.35	49759.7	60078.5	55911	62474.2	0.216	0.062191	0.999753	1.20627
	sp|Q13349|ITAD_HUMAN	Integrin alpha-D OS=Homo sapiens OX=9606 GN=ITGAD PE=1 SV=2	ITGAD	1	1	0	0.52	114096	101444	109936	84702.2	-0.272887	0.0622763	0.999753	1.20568
	sp|Q14678|KANK1_HUMAN	KN motif and ankyrin repeat domain-containing protein 1 OS=Homo sapiens OX=9606 GN=KANK1 PE=1 SV=3	KANK1	5	4	0	3.99	79024.2	61541.3	86626.7	73954.2	-0.29446	0.062319	0.999753	1.20538
	sp|O75489|NDUS3_HUMAN	NADH dehydrogenase [ubiquinone] iron-sulfur protein 3, mitochondrial OS=Homo sapiens OX=9606 GN=NDUFS3 PE=1 SV=1	NDUFS3	60	13	0	47.73	1.36477e+06	1.71464e+06	1.54853e+06	1.67266e+06	0.220246	0.0627482	0.999753	1.2024
	sp|Q9Y259|CHKB_HUMAN	Choline/ethanolamine kinase OS=Homo sapiens OX=9606 GN=CHKB PE=1 SV=3	CHKB	1	1	1	2.78	106152	89551	95079.7	81609.1	-0.232882	0.0634781	0.999753	1.19738
	sp|Q9UJ68|MSRA_HUMAN	Mitochondrial peptide methionine sulfoxide reductase OS=Homo sapiens OX=9606 GN=MSRA PE=1 SV=1	MSRA	32	9	0	42.55	635808	710324	659615	753189	0.175637	0.0635643	0.999753	1.19679
	sp|O95376|ARI2_HUMAN	E3 ubiquitin-protein ligase ARIH2 OS=Homo sapiens OX=9606 GN=ARIH2 PE=1 SV=1	ARIH2	14	8	0	21.5	163942	186492	174250	198538	0.187093	0.0635878	0.999753	1.19663
	sp|Q86X02|CDR2L_HUMAN	Cerebellar degeneration-related protein 2-like OS=Homo sapiens OX=9606 GN=CDR2L PE=1 SV=2	CDR2L	2	1	1	1.29	363269	335484	371377	289527	-0.236991	0.0637371	0.999753	1.19561
	sp|Q9BSE5|SPEB_HUMAN	Agmatinase, mitochondrial OS=Homo sapiens OX=9606 GN=AGMAT PE=1 SV=2	AGMAT	1	1	1	2.84	79456.3	90861.3	85319.9	99801.8	0.209844	0.0637573	0.999753	1.19547
	sp|P83881|RL36A_HUMAN	60S ribosomal protein L36a OS=Homo sapiens OX=9606 GN=RPL36A PE=1 SV=2	RPL36A	26	5	0	30.19	4.76433e+06	3.27321e+06	4.09363e+06	3.86493e+06	-0.312253	0.0638495	0.999753	1.19484
	sp|P60900|PSA6_HUMAN	Proteasome subunit alpha type-6 OS=Homo sapiens OX=9606 GN=PSMA6 PE=1 SV=1	PSMA6	148	17	0	58.13	5.40501e+06	6.56682e+06	5.6026e+06	6.01607e+06	0.191812	0.0639468	0.999753	1.19418
	sp|Q9BXT2|CCG6_HUMAN	Voltage-dependent calcium channel gamma-6 subunit OS=Homo sapiens OX=9606 GN=CACNG6 PE=1 SV=1	CACNG6	6	1	1	2.69	946599	1.00615e+06	872610	1.14324e+06	0.238868	0.0640455	0.999753	1.19351
	sp|Q3MJ62|ZSC23_HUMAN	Zinc finger and SCAN domain-containing protein 23 OS=Homo sapiens OX=9606 GN=ZSCAN23 PE=1 SV=1	ZSCAN23	3	1	1	2.06	842531	944737	826969	919408	0.159028	0.0641144	0.999753	1.19304
	sp|P15151|PVR_HUMAN	Poliovirus receptor OS=Homo sapiens OX=9606 GN=PVR PE=1 SV=2	PVR	1	1	0	1.44	374120	400836	337347	417795	0.204037	0.064361	0.999753	1.19138
	sp|Q5VWK5|IL23R_HUMAN	Interleukin-23 receptor OS=Homo sapiens OX=9606 GN=IL23R PE=1 SV=3	IL23R	19	2	0	2.07	9.49483e+06	1.06858e+07	8.94275e+06	1.01875e+07	0.179244	0.0644077	0.999753	1.19106
	sp|P11511|CP19A_HUMAN	Aromatase OS=Homo sapiens OX=9606 GN=CYP19A1 PE=1 SV=3	CYP19A1	1	1	1	1.19	376121	339154	373948	334647	-0.154727	0.064418	0.999753	1.19099
	sp|Q05193|DYN1_HUMAN	Dynamin-1 OS=Homo sapiens OX=9606 GN=DNM1 PE=1 SV=2	DNM1	66	16	0	18.87	1.54151e+06	1.85072e+06	1.48156e+06	1.65224e+06	0.210521	0.064839	0.999753	1.18816
	sp|O95571|ETHE1_HUMAN	Persulfide dioxygenase ETHE1, mitochondrial OS=Homo sapiens OX=9606 GN=ETHE1 PE=1 SV=2	ETHE1	41	6	0	25.98	784621	889702	784703	861621	0.158117	0.0648503	0.999753	1.18809
	sp|Q9UJA3|MCM8_HUMAN	DNA helicase MCM8 OS=Homo sapiens OX=9606 GN=MCM8 PE=1 SV=2	MCM8	9	2	0	2.74	407226	747027	481702	523000	0.497001	0.064898	0.999753	1.18777
	sp|A6NLJ0|C2C4B_HUMAN	C2 calcium-dependent domain-containing protein 4B OS=Homo sapiens OX=9606 GN=C2CD4B PE=2 SV=1	C2CD4B	2	1	1	1.65	455759	315556	378589	356879	-0.307785	0.0649853	0.999753	1.18719
	sp|Q9HBG6-11|IF122_HUMAN	Isoform 11 of Intraflagellar transport protein 122 homolog OS=Homo sapiens OX=9606 GN=IFT122	IFT122	9	7	0	6.65	59616.5	73987.6	68683.6	76284.9	0.231501	0.0650746	0.999753	1.18659
	sp|P55209|NP1L1_HUMAN	Nucleosome assembly protein 1-like 1 OS=Homo sapiens OX=9606 GN=NAP1L1 PE=1 SV=1	NAP1L1	82	8	0	20.46	2.44698e+06	2.64106e+06	2.1655e+06	2.69676e+06	0.21332	0.0651354	0.999753	1.18618
	sp|Q8TBX8|PI42C_HUMAN	Phosphatidylinositol 5-phosphate 4-kinase type-2 gamma OS=Homo sapiens OX=9606 GN=PIP4K2C PE=1 SV=3	PIP4K2C	8	5	0	12.35	245832	222685	257344	226450	-0.16359	0.0654524	0.999753	1.18407
	sp|Q9H6H4|REEP4_HUMAN	Receptor expression-enhancing protein 4 OS=Homo sapiens OX=9606 GN=REEP4 PE=1 SV=1	REEP4	8	3	0	16.73	85930.4	100820	92687.9	101031	0.177438	0.0656909	0.999753	1.18249
	sp|Q9UHY7|ENOPH_HUMAN	Enolase-phosphatase E1 OS=Homo sapiens OX=9606 GN=ENOPH1 PE=1 SV=1	ENOPH1	39	6	0	37.93	505989	583955	549168	630649	0.20317	0.0657634	0.999753	1.18202
	sp|O60658|PDE8A_HUMAN	High affinity cAMP-specific and IBMX-insensitive 3',5'-cyclic phosphodiesterase 8A OS=Homo sapiens OX=9606 GN=PDE8A PE=1 SV=2	PDE8A	1	1	0	1.45	35582.6	54987.9	41531.4	44048.5	0.356417	0.0660872	0.999753	1.17988
	sp|Q5VST6|AB17B_HUMAN	Alpha/beta hydrolase domain-containing protein 17B OS=Homo sapiens OX=9606 GN=ABHD17B PE=1 SV=1	ABHD17B	4	3	0	9.37	98946.8	113080	97839.2	107493	0.164188	0.0663277	0.999753	1.17831
	sp|Q9P2N4|ATS9_HUMAN	A disintegrin and metalloproteinase with thrombospondin motifs 9 OS=Homo sapiens OX=9606 GN=ADAMTS9 PE=1 SV=4	ADAMTS9	1	1	0	0.36	459414	376445	407706	372696	-0.208443	0.0663973	0.999753	1.17785
	sp|Q9H6Q4|CIAO3_HUMAN	Cytosolic iron-sulfur assembly component 3 OS=Homo sapiens OX=9606 GN=CIAO3 PE=1 SV=1	CIAO3	16	10	0	28.36	142255	163739	140664	154295	0.168182	0.0664442	0.999753	1.17754
	sp|P14679|TYRO_HUMAN	Tyrosinase OS=Homo sapiens OX=9606 GN=TYR PE=1 SV=3	TYR	1	1	1	1.13	158520	189799	179658	221452	0.280776	0.0665652	0.999753	1.17675
	sp|Q14592|ZN460_HUMAN	Zinc finger protein 460 OS=Homo sapiens OX=9606 GN=ZNF460 PE=1 SV=2	ZNF460	2	2	0	3.74	96413.3	66931	81488.1	77164.6	-0.302603	0.0666501	0.999753	1.1762
	sp|P53999|TCP4_HUMAN	Activated RNA polymerase II transcriptional coactivator p15 OS=Homo sapiens OX=9606 GN=SUB1 PE=1 SV=3	SUB1	107	10	0	51.18	3.62139e+06	4.38569e+06	3.42526e+06	3.86014e+06	0.224351	0.0668398	0.999753	1.17496
	sp|Q96DB2|HDA11_HUMAN	Histone deacetylase 11 OS=Homo sapiens OX=9606 GN=HDAC11 PE=1 SV=1	HDAC11	1	1	0	1.73	220420	135686	147184	86667.1	-0.732023	0.0668409	0.999753	1.17496
	sp|Q8N6W0|CELF5_HUMAN	CUGBP Elav-like family member 5 OS=Homo sapiens OX=9606 GN=CELF5 PE=1 SV=1	CELF5	1	1	0	1.24	80421.2	88146.8	64425.9	89615.5	0.304219	0.0669685	0.999753	1.17413
	sp|Q96CP2|FWCH2_HUMAN	FLYWCH family member 2 OS=Homo sapiens OX=9606 GN=FLYWCH2 PE=1 SV=1	FLYWCH2	8	3	0	30	174106	156008	166706	140830	-0.200844	0.067047	0.999753	1.17362
	sp|Q9P0T4|ZN581_HUMAN	Zinc finger protein 581 OS=Homo sapiens OX=9606 GN=ZNF581 PE=1 SV=1	ZNF581	1	1	1	4.57	73538.6	40431.7	60180.1	56216.9	-0.480648	0.0674999	0.999753	1.1707
	sp|Q16799|RTN1_HUMAN	Reticulon-1 OS=Homo sapiens OX=9606 GN=RTN1 PE=1 SV=1	RTN1	6	2	0	2.06	269933	309108	251928	287240	0.192378	0.067589	0.999753	1.17012
	sp|O94868|FCSD2_HUMAN	F-BAR and double SH3 domains protein 2 OS=Homo sapiens OX=9606 GN=FCHSD2 PE=1 SV=3	FCHSD2	5	5	0	7.43	88675.7	73483.6	90065.7	82185.1	-0.201609	0.0676396	0.999753	1.1698
	sp|P04150|GCR_HUMAN	Glucocorticoid receptor OS=Homo sapiens OX=9606 GN=NR3C1 PE=1 SV=1	NR3C1	14	8	0	14.67	152634	128028	156344	141985	-0.196296	0.0677461	0.999753	1.16912
	sp|O60673|REV3L_HUMAN	DNA polymerase zeta catalytic subunit OS=Homo sapiens OX=9606 GN=REV3L PE=1 SV=2	REV3L	7	4	0	0.93	521372	627919	589896	664126	0.219632	0.0681492	0.999753	1.16654
	sp|Q15125|EBP_HUMAN	3-beta-hydroxysteroid-Delta(8),Delta(7)-isomerase OS=Homo sapiens OX=9606 GN=EBP PE=1 SV=3	EBP	2	1	0	4.35	150399	176567	163310	178380	0.17938	0.0683896	0.999753	1.16501
	sp|P0DP24|CALM2_HUMAN	Calmodulin-2 OS=Homo sapiens OX=9606 GN=CALM2 PE=1 SV=1	CALM2	94	13	0	59.06	2.14822e+07	2.29044e+07	1.82295e+07	2.43636e+07	0.255468	0.0683946	0.999753	1.16498
	sp|Q8IXB1|DJC10_HUMAN	DnaJ homolog subfamily C member 10 OS=Homo sapiens OX=9606 GN=DNAJC10 PE=1 SV=2	DNAJC10	22	7	0	9.71	119819	154131	128797	136563	0.223879	0.0684577	0.999753	1.16458
	sp|Q9P0L9|PK2L1_HUMAN	Polycystic kidney disease 2-like 1 protein OS=Homo sapiens OX=9606 GN=PKD2L1 PE=1 SV=1	PKD2L1	1	1	0	1.12	172052	110511	189390	157181	-0.453791	0.0690389	0.999753	1.16091
	sp|Q8NEN9|PDZD8_HUMAN	PDZ domain-containing protein 8 OS=Homo sapiens OX=9606 GN=PDZD8 PE=1 SV=1	PDZD8	8	5	5	5.29	47757.8	59009.2	54778.3	60219	0.22091	0.0692861	0.999753	1.15935
	sp|Q9P241|AT10D_HUMAN	Probable phospholipid-transporting ATPase VD OS=Homo sapiens OX=9606 GN=ATP10D PE=2 SV=3	ATP10D	3	2	1	0.84	224485	189940	204160	185904	-0.188113	0.0693596	0.999753	1.15889
	sp|P55083-2|MFAP4_HUMAN	Isoform 2 of Microfibril-associated glycoprotein 4 OS=Homo sapiens OX=9606 GN=MFAP4	MFAP4	1	1	1	2.51	175523	239453	139883	185436	0.427387	0.0693647	0.999753	1.15886
	sp|Q96I36|COX14_HUMAN	Cytochrome c oxidase assembly protein COX14 OS=Homo sapiens OX=9606 GN=COX14 PE=1 SV=1	COX14	5	3	0	40.34	303512	340931	280873	323413	0.185595	0.0693975	0.999753	1.15866
	sp|Q9H3R0|KDM4C_HUMAN	Lysine-specific demethylase 4C OS=Homo sapiens OX=9606 GN=KDM4C PE=1 SV=2	KDM4C	1	1	0	0.95	23914.5	30344	25095	26745.4	0.217708	0.0694441	0.999753	1.15836
	sp|Q14119|VEZF1_HUMAN	Vascular endothelial zinc finger 1 OS=Homo sapiens OX=9606 GN=VEZF1 PE=1 SV=2	VEZF1	8	3	2	5.18	110884	93948.2	119166	104664	-0.213156	0.0695311	0.999753	1.15782
	sp|Q5PRF9|SMAG2_HUMAN	Protein Smaug homolog 2 OS=Homo sapiens OX=9606 GN=SAMD4B PE=1 SV=1	SAMD4B	4	4	4	6.63	34278.5	29562.3	31538.6	28266.1	-0.185794	0.0697918	0.999753	1.1562
	sp|P07305|H10_HUMAN	Histone H1.0 OS=Homo sapiens OX=9606 GN=H1-0 PE=1 SV=3	H1-0	2	2	0	9.28	887923	748456	893739	821198	-0.18432	0.070156	0.999753	1.15394
	sp|Q9ULK6|RN150_HUMAN	RING finger protein 150 OS=Homo sapiens OX=9606 GN=RNF150 PE=1 SV=2	RNF150	1	1	0	1.37	878742	523501	564298	327683	-0.765701	0.0703515	0.999753	1.15273
	sp|Q9BUB7|TMM70_HUMAN	Transmembrane protein 70, mitochondrial OS=Homo sapiens OX=9606 GN=TMEM70 PE=1 SV=2	TMEM70	28	7	0	14.61	880390	1.08859e+06	976130	1.03974e+06	0.198664	0.0704201	0.999753	1.1523
	sp|O43151|TET3_HUMAN	Methylcytosine dioxygenase TET3 OS=Homo sapiens OX=9606 GN=TET3 PE=1 SV=4	TET3	3	3	0	1.45	86463.7	75325.4	80169.2	71262.7	-0.184429	0.0705852	0.999753	1.15129
	sp|Q9NVV0|TM38B_HUMAN	Trimeric intracellular cation channel type B OS=Homo sapiens OX=9606 GN=TMEM38B PE=1 SV=1	TMEM38B	6	4	0	19.93	108153	98085.5	105629	92725.3	-0.164467	0.0709368	0.999753	1.14913
	sp|Q9BWL3|CA043_HUMAN	Protein C1orf43 OS=Homo sapiens OX=9606 GN=C1orf43 PE=2 SV=1	C1orf43	3	1	0	2.37	701859	660296	787607	626953	-0.208594	0.0710925	0.999753	1.14818
	sp|Q9BY42|RTF2_HUMAN	Replication termination factor 2 OS=Homo sapiens OX=9606 GN=RTF2 PE=1 SV=3	RTF2	24	9	0	28.43	847841	733368	776975	683844	-0.196727	0.0714535	0.999753	1.14598
	sp|Q9BQE4|SELS_HUMAN	Selenoprotein S OS=Homo sapiens OX=9606 GN=SELENOS PE=1 SV=3	SELENOS	4	4	0	24.34	116065	102993	109273	93956	-0.195133	0.0715498	0.999753	1.14539
	sp|Q9BWD1|THIC_HUMAN	Acetyl-CoA acetyltransferase, cytosolic OS=Homo sapiens OX=9606 GN=ACAT2 PE=1 SV=2	ACAT2	42	10	0	26.7	2.09067e+06	2.40387e+06	2.1847e+06	2.36415e+06	0.157638	0.0716073	0.999753	1.14504
	sp|O95864|FADS2_HUMAN	Acyl-CoA 6-desaturase OS=Homo sapiens OX=9606 GN=FADS2 PE=1 SV=1	FADS2	22	6	0	14.86	557953	639032	600939	676546	0.183357	0.0716186	0.999753	1.14497
	sp|Q9BXS4|TMM59_HUMAN	Transmembrane protein 59 OS=Homo sapiens OX=9606 GN=TMEM59 PE=1 SV=1	TMEM59	1	1	0	7.43	24315.2	41887.8	34711.6	37763.2	0.453118	0.07195	0.999753	1.14297
	sp|Q8NCJ5|SPRY3_HUMAN	SPRY domain-containing protein 3 OS=Homo sapiens OX=9606 GN=SPRYD3 PE=1 SV=2	SPRYD3	1	1	0	3.17	157383	76776.8	128519	118790	-0.574554	0.0721874	0.999753	1.14154
	sp|P09086|PO2F2_HUMAN	POU domain, class 2, transcription factor 2 OS=Homo sapiens OX=9606 GN=POU2F2 PE=1 SV=3	POU2F2	4	2	0	4.38	103877	140273	123592	131292	0.260274	0.0722775	0.999753	1.141
	sp|Q96N11|CG026_HUMAN	Uncharacterized protein C7orf26 OS=Homo sapiens OX=9606 GN=C7orf26 PE=2 SV=1	C7orf26	3	3	0	7.79	1.35352e+06	1.16135e+06	1.2221e+06	1.01295e+06	-0.245857	0.0723372	0.999753	1.14064
	sp|Q16520|BATF_HUMAN	Basic leucine zipper transcriptional factor ATF-like OS=Homo sapiens OX=9606 GN=BATF PE=1 SV=1	BATF	1	1	1	10.4	65589.7	54921.4	70413.9	62043.6	-0.219339	0.0725001	0.999753	1.13966
	sp|P21281|VATB2_HUMAN	V-type proton ATPase subunit B, brain isoform OS=Homo sapiens OX=9606 GN=ATP6V1B2 PE=1 SV=3	ATP6V1B2	84	15	3	36.79	1.19076e+06	1.34458e+06	1.2182e+06	1.32806e+06	0.149918	0.0729475	0.999753	1.13699
	sp|P04844|RPN2_HUMAN	Dolichyl-diphosphooligosaccharide--protein glycosyltransferase subunit 2 OS=Homo sapiens OX=9606 GN=RPN2 PE=1 SV=3	RPN2	157	21	1	45.17	5.26099e+06	6.25648e+06	5.04227e+06	5.59934e+06	0.200601	0.0729533	0.999753	1.13695
	sp|Q02952|AKA12_HUMAN	A-kinase anchor protein 12 OS=Homo sapiens OX=9606 GN=AKAP12 PE=1 SV=4	AKAP12	7	1	0	0.34	7.40357e+06	5.82158e+06	6.27145e+06	5.70807e+06	-0.241303	0.0734005	0.999753	1.1343
	sp|P25391|LAMA1_HUMAN	Laminin subunit alpha-1 OS=Homo sapiens OX=9606 GN=LAMA1 PE=1 SV=2	LAMA1	3	1	1	0.2	152174	123239	204982	143368	-0.41002	0.0735298	0.999753	1.13354
	sp|O15391|TYY2_HUMAN	Transcription factor YY2 OS=Homo sapiens OX=9606 GN=YY2 PE=2 SV=1	YY2	23	3	1	8.6	330827	272569	348910	311729	-0.221009	0.0735505	0.999753	1.13341
	sp|Q99453|PHX2B_HUMAN	Paired mesoderm homeobox protein 2B OS=Homo sapiens OX=9606 GN=PHOX2B PE=1 SV=2	PHOX2B	3	1	0	3.18	135376	127157	148810	122079	-0.18801	0.073682	0.999753	1.13264
	sp|P02787|TRFE_HUMAN	Serotransferrin OS=Homo sapiens OX=9606 GN=TF PE=1 SV=3	TF	7	1	0	2.01	672914	602461	644029	571182	-0.166364	0.0736968	0.999753	1.13255
	sp|Q8N6G5|CGAT2_HUMAN	Chondroitin sulfate N-acetylgalactosaminyltransferase 2 OS=Homo sapiens OX=9606 GN=CSGALNACT2 PE=1 SV=1	CSGALNACT2	3	2	0	6.27	14845.4	16713.6	15131.4	16508.5	0.148332	0.074147	0.999753	1.12991
	tr|Q16092|Q16092_HUMAN	Factor IX protein (Fragment) OS=Homo sapiens OX=9606 GN=factor IX PE=4 SV=1	factor	1	1	1	23.99	769172	510583	539048	367173	-0.572558	0.0742853	0.999753	1.1291
	sp|Q8IYW5|RN168_HUMAN	E3 ubiquitin-protein ligase RNF168 OS=Homo sapiens OX=9606 GN=RNF168 PE=1 SV=1	RNF168	1	1	1	1.93	12816.9	11649.7	13990.2	11993.9	-0.179934	0.0743837	0.999753	1.12852
	sp|Q9HB55|CP343_HUMAN	Cytochrome P450 3A43 OS=Homo sapiens OX=9606 GN=CYP3A43 PE=1 SV=1	CYP3A43	2	1	0	1.79	120751	136201	128839	151408	0.20329	0.0744271	0.999753	1.12827
	sp|P31941|ABC3A_HUMAN	DNA dC->dU-editing enzyme APOBEC-3A OS=Homo sapiens OX=9606 GN=APOBEC3A PE=1 SV=3	APOBEC3A	4	2	0	8.04	74414.8	86725.1	81639.6	90871.5	0.187709	0.0745728	0.999753	1.12742
	sp|Q0P6H9|TMM62_HUMAN	Transmembrane protein 62 OS=Homo sapiens OX=9606 GN=TMEM62 PE=1 SV=1	TMEM62	5	2	0	3.89	47575.6	43489.6	54901.7	44295.1	-0.219627	0.0747956	0.999753	1.12612
	sp|P56937|DHB7_HUMAN	3-keto-steroid reductase/17-beta-hydroxysteroid dehydrogenase 7 OS=Homo sapiens OX=9606 GN=HSD17B7 PE=1 SV=1	HSD17B7	3	3	0	13.49	37632.3	44830.5	40983.2	43937.3	0.176463	0.0748436	0.999753	1.12585
	sp|Q96EQ0|SGTB_HUMAN	Small glutamine-rich tetratricopeptide repeat-containing protein beta OS=Homo sapiens OX=9606 GN=SGTB PE=1 SV=1	SGTB	3	3	3	9.54	75453.7	70178.6	80018.7	68739.8	-0.161876	0.0748677	0.999753	1.12571
	sp|Q99583|MNT_HUMAN	Max-binding protein MNT OS=Homo sapiens OX=9606 GN=MNT PE=1 SV=1	MNT	6	3	0	7.9	58324.6	54666.9	64412	53017.8	-0.187144	0.0752796	0.999753	1.12332
	sp|Q13442|HAP28_HUMAN	28 kDa heat- and acid-stable phosphoprotein OS=Homo sapiens OX=9606 GN=PDAP1 PE=1 SV=1	PDAP1	49	12	10	48.62	3.34647e+06	3.05976e+06	3.37295e+06	3.01301e+06	-0.146015	0.0760096	0.999753	1.11913
	sp|Q9BVL2|NUP58_HUMAN	Nucleoporin p58/p45 OS=Homo sapiens OX=9606 GN=NUP58 PE=1 SV=1	NUP58	37	10	0	16.69	798545	717589	763257	667204	-0.174128	0.0761018	0.999753	1.1186
	sp|Q6ZNB6|NFXL1_HUMAN	NF-X1-type zinc finger protein NFXL1 OS=Homo sapiens OX=9606 GN=NFXL1 PE=1 SV=2	NFXL1	7	7	2	9.11	68211.2	73820.4	65989.5	75146.3	0.150738	0.0761289	0.999753	1.11845
	sp|Q9Y237|PIN4_HUMAN	Peptidyl-prolyl cis-trans isomerase NIMA-interacting 4 OS=Homo sapiens OX=9606 GN=PIN4 PE=1 SV=1	PIN4	5	3	0	22.14	175781	146058	156508	143471	-0.196353	0.0762159	0.999753	1.11795
	sp|Q7Z5L7|PODN_HUMAN	Podocan OS=Homo sapiens OX=9606 GN=PODN PE=1 SV=2	PODN	1	1	0	1.47	23804	28173.7	26762.1	35287.5	0.321057	0.0764137	0.999753	1.11683
	sp|Q13952|NFYC_HUMAN	Nuclear transcription factor Y subunit gamma OS=Homo sapiens OX=9606 GN=NFYC PE=1 SV=3	NFYC	12	7	0	12.45	335125	483168	391504	408927	0.295322	0.0764529	0.999753	1.11661
	sp|O00479|HMGN4_HUMAN	High mobility group nucleosome-binding domain-containing protein 4 OS=Homo sapiens OX=9606 GN=HMGN4 PE=1 SV=3	HMGN4	9	3	1	18.89	6.65094e+06	4.75044e+06	5.76848e+06	5.52052e+06	-0.274441	0.0767096	0.999753	1.11515
	tr|F5GXF0|F5GXF0_HUMAN	Nuclear receptor subfamily 4 group A member 1 OS=Homo sapiens OX=9606 GN=NR4A1 PE=1 SV=1	NR4A1	1	1	0	1.07	217602	170022	230398	204943	-0.262438	0.0774443	0.999753	1.11101
	sp|P21980|TGM2_HUMAN	Protein-glutamine gamma-glutamyltransferase 2 OS=Homo sapiens OX=9606 GN=TGM2 PE=1 SV=2	TGM2	1	1	0	1.75	12056	7685.87	9971.64	9561.76	-0.355015	0.077791	0.999753	1.10907
	sp|P53803|RPAB4_HUMAN	DNA-directed RNA polymerases I, II, and III subunit RPABC4 OS=Homo sapiens OX=9606 GN=POLR2K PE=1 SV=1	POLR2K	5	3	1	43.1	154078	132895	161470	145337	-0.182621	0.0780413	0.999753	1.10768
	sp|Q9BYX7|ACTBM_HUMAN	Putative beta-actin-like protein 3 OS=Homo sapiens OX=9606 GN=POTEKP PE=5 SV=1	POTEKP	62	4	1	10.93	1.03688e+07	2.31936e+07	1.04712e+07	1.24938e+07	0.70813	0.0780649	0.999753	1.10754
	sp|Q5EBL4|RIPL1_HUMAN	RILP-like protein 1 OS=Homo sapiens OX=9606 GN=RILPL1 PE=1 SV=1	RILPL1	3	1	0	1.74	94386.4	105256	99546.9	117442	0.197875	0.0780685	0.999753	1.10752
	sp|Q10588|BST1_HUMAN	ADP-ribosyl cyclase/cyclic ADP-ribose hydrolase 2 OS=Homo sapiens OX=9606 GN=BST1 PE=1 SV=2	BST1	4	2	0	5.97	42545.3	52643.9	47948.5	51051.3	0.198864	0.0783729	0.999753	1.10583
	sp|O15553|MEFV_HUMAN	Pyrin OS=Homo sapiens OX=9606 GN=MEFV PE=1 SV=1	MEFV	2	2	0	1.66	4.12546e+06	3.5029e+06	3.66586e+06	3.1363e+06	-0.230547	0.078551	0.999753	1.10485
	sp|Q5VVJ2|MYSM1_HUMAN	Histone H2A deubiquitinase MYSM1 OS=Homo sapiens OX=9606 GN=MYSM1 PE=1 SV=1	MYSM1	11	5	1	6.28	314388	248137	305504	286432	-0.217203	0.0786201	0.999753	1.10447
	sp|Q00765|REEP5_HUMAN	Receptor expression-enhancing protein 5 OS=Homo sapiens OX=9606 GN=REEP5 PE=1 SV=3	REEP5	15	4	0	11.11	490111	592724	463576	517812	0.216938	0.078696	0.999753	1.10405
	sp|Q8IUR0|TPPC5_HUMAN	Trafficking protein particle complex subunit 5 OS=Homo sapiens OX=9606 GN=TRAPPC5 PE=1 SV=1	TRAPPC5	10	6	0	26.06	519976	569339	498914	561601	0.150799	0.0788153	0.999753	1.10339
	sp|A4UGR9|XIRP2_HUMAN	Xin actin-binding repeat-containing protein 2 OS=Homo sapiens OX=9606 GN=XIRP2 PE=1 SV=2	XIRP2	7	2	0	0.36	330145	287836	317852	295454	-0.151636	0.0789425	0.999753	1.10269
	sp|Q15583|TGIF1_HUMAN	Homeobox protein TGIF1 OS=Homo sapiens OX=9606 GN=TGIF1 PE=1 SV=3	TGIF1	2	2	1	3.24	105171	119670	105418	114290	0.151446	0.079201	0.999753	1.10127
	sp|Q8NB46|ANR52_HUMAN	Serine/threonine-protein phosphatase 6 regulatory ankyrin repeat subunit C OS=Homo sapiens OX=9606 GN=ANKRD52 PE=1 SV=3	ANKRD52	3	2	2	1.49	117089	105380	111839	89462.8	-0.237031	0.0792969	0.999753	1.10074
	sp|O14602|IF1AY_HUMAN	Eukaryotic translation initiation factor 1A, Y-chromosomal OS=Homo sapiens OX=9606 GN=EIF1AY PE=1 SV=4	EIF1AY	24	6	0	33.33	4.48334e+06	3.95026e+06	4.54882e+06	4.1649e+06	-0.154917	0.0793773	0.999753	1.1003
	sp|P13797|PLST_HUMAN	Plastin-3 OS=Homo sapiens OX=9606 GN=PLS3 PE=1 SV=4	PLS3	141	7	0	9.52	1.62303e+07	1.78441e+07	1.60469e+07	1.77938e+07	0.142921	0.0794241	0.999753	1.10005
	sp|Q5T0N1|CFA70_HUMAN	Cilia- and flagella-associated protein 70 OS=Homo sapiens OX=9606 GN=CFAP70 PE=1 SV=3	CFAP70	1	1	0	0.89	284225	267022	327944	258546	-0.216551	0.0795041	0.999753	1.09961
	sp|Q15651|HMGN3_HUMAN	High mobility group nucleosome-binding domain-containing protein 3 OS=Homo sapiens OX=9606 GN=HMGN3 PE=1 SV=2	HMGN3	5	3	0	26.26	5.17003e+06	3.73313e+06	4.41823e+06	4.23454e+06	-0.265526	0.079522	0.999753	1.09951
	sp|Q9UNE0|EDAR_HUMAN	Tumor necrosis factor receptor superfamily member EDAR OS=Homo sapiens OX=9606 GN=EDAR PE=1 SV=1	EDAR	2	1	0	1.34	677707	392236	660015	589621	-0.475824	0.0797674	0.999753	1.09817
	sp|Q96QD5|DEPD7_HUMAN	DEP domain-containing protein 7 OS=Homo sapiens OX=9606 GN=DEPDC7 PE=2 SV=1	DEPDC7	6	4	0	4.89	93770.7	102370	95743.3	110790	0.168584	0.0798706	0.999753	1.09761
	tr|A0A126LAZ2|A0A126LAZ2_HUMAN	GCR OS=Homo sapiens OX=9606 GN=U51 PE=4 SV=1	U51	2	1	0	1.99	83539.2	58056.4	64194.6	58844.5	-0.325271	0.0801275	0.999753	1.09622
	sp|P33402|GCYA2_HUMAN	Guanylate cyclase soluble subunit alpha-2 OS=Homo sapiens OX=9606 GN=GUCY1A2 PE=1 SV=1	GUCY1A2	3	1	0	0.96	38158.3	42188.6	39298	43874.3	0.151888	0.0801679	0.999753	1.096
	sp|Q9UID6|ZN639_HUMAN	Zinc finger protein 639 OS=Homo sapiens OX=9606 GN=ZNF639 PE=1 SV=1	ZNF639	1	1	0	1.44	91031.5	76943.2	83653.2	52436.6	-0.458209	0.0801709	0.999753	1.09598
	sp|P47813|IF1AX_HUMAN	Eukaryotic translation initiation factor 1A, X-chromosomal OS=Homo sapiens OX=9606 GN=EIF1AX PE=1 SV=2	EIF1AX	23	6	1	33.33	4.42374e+06	3.92641e+06	4.52522e+06	4.12046e+06	-0.153619	0.0802285	0.999753	1.09567
	sp|Q8N3Y7|RDHE2_HUMAN	Epidermal retinol dehydrogenase 2 OS=Homo sapiens OX=9606 GN=SDR16C5 PE=1 SV=2	SDR16C5	4	1	0	1.94	181665	122485	142353	134852	-0.323379	0.0803198	0.999753	1.09518
	sp|P36021|MOT8_HUMAN	Monocarboxylate transporter 8 OS=Homo sapiens OX=9606 GN=SLC16A2 PE=1 SV=2	SLC16A2	1	1	0	1.11	433976	577424	429959	469501	0.269472	0.0806288	0.999753	1.09351
	sp|P28070|PSB4_HUMAN	Proteasome subunit beta type-4 OS=Homo sapiens OX=9606 GN=PSMB4 PE=1 SV=4	PSMB4	56	8	8	31.82	1.79394e+06	2.03611e+06	1.74589e+06	1.91783e+06	0.159099	0.0806626	0.999753	1.09333
	sp|Q53H12|AGK_HUMAN	Acylglycerol kinase, mitochondrial OS=Homo sapiens OX=9606 GN=AGK PE=1 SV=2	AGK	52	13	9	29.38	858806	987304	895378	961165	0.151725	0.0807233	0.999753	1.093
	sp|Q8IYM2|SLN12_HUMAN	Schlafen family member 12 OS=Homo sapiens OX=9606 GN=SLFN12 PE=2 SV=2	SLFN12	3	1	1	1.04	137607	165304	154584	167877	0.191791	0.0809929	0.999753	1.09155
	sp|Q9BZI7|REN3B_HUMAN	Regulator of nonsense transcripts 3B OS=Homo sapiens OX=9606 GN=UPF3B PE=1 SV=1	UPF3B	17	10	0	18.22	157682	127746	147865	140379	-0.189347	0.0810516	0.999753	1.09124
	sp|P62861|RS30_HUMAN	40S ribosomal protein S30 OS=Homo sapiens OX=9606 GN=FAU PE=1 SV=1	FAU	3	2	0	28.81	315798	291280	318730	233061	-0.28411	0.0811144	0.999753	1.0909
	sp|Q9H4T2|ZSC16_HUMAN	Zinc finger and SCAN domain-containing protein 16 OS=Homo sapiens OX=9606 GN=ZSCAN16 PE=1 SV=2	ZSCAN16	1	1	1	1.72	50446.7	54822.6	49007.9	55126.4	0.14487	0.0811498	0.999753	1.09071
	sp|Q0VF49|K2012_HUMAN	Uncharacterized protein KIAA2012 OS=Homo sapiens OX=9606 GN=KIAA2012 PE=2 SV=2	KIAA2012	1	1	0	0.59	368721	319511	334575	288884	-0.209253	0.0812711	0.999753	1.09006
	sp|P0CAP1-9|MYZAP_HUMAN	Isoform 9 of Myocardial zonula adherens protein OS=Homo sapiens OX=9606 GN=MYZAP	MYZAP	1	1	1	1.45	77415.7	87555.7	78765.7	85205.9	0.14548	0.081308	0.999753	1.08987
	sp|P34741|SDC2_HUMAN	Syndecan-2 OS=Homo sapiens OX=9606 GN=SDC2 PE=1 SV=2	SDC2	9	5	0	20.4	506999	459281	498966	451747	-0.143017	0.0817735	0.999753	1.08739
	sp|Q9Y3C1|NOP16_HUMAN	Nucleolar protein 16 OS=Homo sapiens OX=9606 GN=NOP16 PE=1 SV=2	NOP16	19	5	1	34.27	619129	545636	700325	590629	-0.214037	0.0818506	0.999753	1.08698
	sp|O60494|CUBN_HUMAN	Cubilin OS=Homo sapiens OX=9606 GN=CUBN PE=1 SV=5	CUBN	1	1	0	0.17	126872	169248	156479	170621	0.270296	0.0820502	0.999753	1.08592
	sp|Q96BZ4|PLD4_HUMAN	5'-3' exonuclease PLD4 OS=Homo sapiens OX=9606 GN=PLD4 PE=2 SV=2	PLD4	26	9	0	17.59	1.35672e+06	1.49506e+06	1.39975e+06	1.57587e+06	0.155528	0.0825148	0.999753	1.08347
	sp|Q8TET4|GANC_HUMAN	Neutral alpha-glucosidase C OS=Homo sapiens OX=9606 GN=GANC PE=2 SV=3	GANC	1	1	0	0.66	156026	131292	142641	133500	-0.172275	0.0825981	0.999753	1.08303
	sp|Q96EN9|REX1B_HUMAN	Required for excision 1-B domain-containing protein OS=Homo sapiens OX=9606 GN=REX1BD PE=1 SV=1	REX1BD	1	1	0	6.47	103670	96418.3	104543	90351.1	-0.157553	0.082628	0.999753	1.08287
	sp|Q53GD3|CTL4_HUMAN	Choline transporter-like protein 4 OS=Homo sapiens OX=9606 GN=SLC44A4 PE=1 SV=2	SLC44A4	2	1	0	0.99	20821.2	24780.9	23826.7	28637.9	0.258263	0.0826441	0.999753	1.08279
	sp|P22413|ENPP1_HUMAN	Ectonucleotide pyrophosphatase/phosphodiesterase family member 1 OS=Homo sapiens OX=9606 GN=ENPP1 PE=1 SV=2	ENPP1	1	1	1	0.65	95002.1	110539	106016	130547	0.259406	0.0828592	0.999753	1.08166
	sp|P50150|GBG4_HUMAN	Guanine nucleotide-binding protein G(I)/G(S)/G(O) subunit gamma-4 OS=Homo sapiens OX=9606 GN=GNG4 PE=1 SV=1	GNG4	1	1	1	8	171340	163050	194736	152954	-0.209983	0.0830981	0.999753	1.08041
	sp|Q7Z353|HDX_HUMAN	Highly divergent homeobox OS=Homo sapiens OX=9606 GN=HDX PE=1 SV=1	HDX	2	1	0	0.87	177427	184339	150971	211327	0.270171	0.0833647	0.999753	1.07902
	sp|Q16514|TAF12_HUMAN	Transcription initiation factor TFIID subunit 12 OS=Homo sapiens OX=9606 GN=TAF12 PE=1 SV=1	TAF12	5	3	0	11.18	144872	163701	151929	165309	0.149026	0.0840122	0.999753	1.07566
	sp|Q96EX1|SIM12_HUMAN	Small integral membrane protein 12 OS=Homo sapiens OX=9606 GN=SMIM12 PE=1 SV=3	SMIM12	11	4	4	17.39	470712	438173	471463	388997	-0.190364	0.0840318	0.999753	1.07556
	sp|Q9HBK9|AS3MT_HUMAN	Arsenite methyltransferase OS=Homo sapiens OX=9606 GN=AS3MT PE=1 SV=3	AS3MT	8	2	0	4	224898	192606	200570	160992	-0.270367	0.0841128	0.999753	1.07514
	sp|P10768|ESTD_HUMAN	S-formylglutathione hydrolase OS=Homo sapiens OX=9606 GN=ESD PE=1 SV=2	ESD	88	10	0	42.55	1.2855e+06	1.42665e+06	1.20799e+06	1.36344e+06	0.162473	0.0841901	0.999753	1.07474
	sp|Q7Z7H3|CATIP_HUMAN	Ciliogenesis-associated TTC17-interacting protein OS=Homo sapiens OX=9606 GN=CATIP PE=1 SV=1	CATIP	1	1	1	1.55	156629	97971.4	117748	112422	-0.371852	0.0842801	0.999753	1.07428
	sp|Q9UI40|NCKX2_HUMAN	Sodium/potassium/calcium exchanger 2 OS=Homo sapiens OX=9606 GN=SLC24A2 PE=1 SV=1	SLC24A2	2	1	0	1.21	184936	141693	153951	143375	-0.243467	0.0844641	0.999753	1.07333
	sp|Q9H4I3|TRABD_HUMAN	TraB domain-containing protein OS=Homo sapiens OX=9606 GN=TRABD PE=1 SV=1	TRABD	9	3	0	6.38	460059	494146	459069	543005	0.172688	0.0845729	0.999753	1.07277
	sp|Q9NXK8|FXL12_HUMAN	F-box/LRR-repeat protein 12 OS=Homo sapiens OX=9606 GN=FBXL12 PE=1 SV=1	FBXL12	5	3	0	14.72	55278.9	52356.9	66491.3	49539.5	-0.251467	0.0845731	0.999753	1.07277
	sp|Q8NBJ7|SUMF2_HUMAN	Inactive C-alpha-formylglycine-generating enzyme 2 OS=Homo sapiens OX=9606 GN=SUMF2 PE=1 SV=2	SUMF2	21	8	0	26.24	531163	576325	532967	602180	0.146939	0.0846073	0.999753	1.07259
	sp|Q8N883|ZN614_HUMAN	Zinc finger protein 614 OS=Homo sapiens OX=9606 GN=ZNF614 PE=1 SV=2	ZNF614	2	1	0	1.03	68872.9	101794	65401.1	74274.8	0.373601	0.0848117	0.999753	1.07154
	sp|O95625|ZBT11_HUMAN	Zinc finger and BTB domain-containing protein 11 OS=Homo sapiens OX=9606 GN=ZBTB11 PE=1 SV=2	ZBTB11	7	5	3	4.18	94359.8	80968.3	89064.2	83592.1	-0.156147	0.0848922	0.999753	1.07113
	sp|Q9UHV7|MED13_HUMAN	Mediator of RNA polymerase II transcription subunit 13 OS=Homo sapiens OX=9606 GN=MED13 PE=1 SV=3	MED13	1	1	1	0.55	11719.7	13655	11927.9	12752.8	0.158482	0.0849179	0.999753	1.071
	sp|O00408|PDE2A_HUMAN	cGMP-dependent 3',5'-cyclic phosphodiesterase OS=Homo sapiens OX=9606 GN=PDE2A PE=1 SV=1	PDE2A	1	1	0	0.74	84962.4	117763	84483.9	92235.4	0.298815	0.0853245	0.999753	1.06893
	sp|Q9BXT6|M10L1_HUMAN	RNA helicase Mov10l1 OS=Homo sapiens OX=9606 GN=MOV10L1 PE=2 SV=1	MOV10L1	1	1	0	0.66	358441	299196	315322	216559	-0.401353	0.0853419	0.999753	1.06884
	sp|P30281|CCND3_HUMAN	G1/S-specific cyclin-D3 OS=Homo sapiens OX=9606 GN=CCND3 PE=1 SV=2	CCND3	8	3	0	9.25	101575	109593	102445	124464	0.195246	0.0857439	0.999753	1.0668
	sp|P26583|HMGB2_HUMAN	High mobility group protein B2 OS=Homo sapiens OX=9606 GN=HMGB2 PE=1 SV=2	HMGB2	121	21	0	43.06	3.15728e+07	2.84002e+07	3.16001e+07	2.89455e+07	-0.139684	0.0858352	0.999753	1.06633
	sp|Q6PCB8|EMB_HUMAN	Embigin OS=Homo sapiens OX=9606 GN=EMB PE=1 SV=1	EMB	20	8	0	25.38	564919	509253	572281	522045	-0.141105	0.086351	0.999753	1.06373
	sp|Q9HCJ6|VAT1L_HUMAN	Synaptic vesicle membrane protein VAT-1 homolog-like OS=Homo sapiens OX=9606 GN=VAT1L PE=1 SV=2	VAT1L	23	10	10	25.06	283902	313708	293516	326398	0.148612	0.0865192	0.999753	1.06289
	sp|O43677|NDUC1_HUMAN	NADH dehydrogenase [ubiquinone] 1 subunit C1, mitochondrial OS=Homo sapiens OX=9606 GN=NDUFC1 PE=1 SV=1	NDUFC1	4	1	1	13.16	138562	153446	111970	147247	0.271166	0.0867394	0.999753	1.06178
	sp|P13727|PRG2_HUMAN	Bone marrow proteoglycan OS=Homo sapiens OX=9606 GN=PRG2 PE=1 SV=2	PRG2	10	5	0	26.58	256145	275791	256875	298921	0.162654	0.08676	0.999753	1.06168
	sp|Q7L985|LIGO2_HUMAN	Leucine-rich repeat and immunoglobulin-like domain-containing nogo receptor-interacting protein 2 OS=Homo sapiens OX=9606 GN=LINGO2 PE=2 SV=1	LINGO2	6	2	2	2.81	732889	673403	794333	688482	-0.164225	0.0869243	0.999753	1.06086
	sp|P27144|KAD4_HUMAN	Adenylate kinase 4, mitochondrial OS=Homo sapiens OX=9606 GN=AK4 PE=1 SV=1	AK4	6	4	0	19.28	116765	127596	120534	142560	0.185048	0.0871128	0.999753	1.05992
	sp|O95273|CCDB1_HUMAN	Cyclin-D1-binding protein 1 OS=Homo sapiens OX=9606 GN=CCNDBP1 PE=1 SV=2	CCNDBP1	3	2	0	4.17	86641.6	68292.8	84955.2	79765.4	-0.217133	0.0871755	0.999753	1.05961
	sp|Q96Q80|DERL3_HUMAN	Derlin-3 OS=Homo sapiens OX=9606 GN=DERL3 PE=1 SV=2	DERL3	3	3	0	19.57	72707.1	82797.3	75598.1	81175.6	0.145092	0.0872591	0.999753	1.05919
	sp|P49716|CEBPD_HUMAN	CCAAT/enhancer-binding protein delta OS=Homo sapiens OX=9606 GN=CEBPD PE=1 SV=2	CEBPD	10	3	2	19.33	108704	84740.2	118053	103845	-0.27214	0.0877542	0.999753	1.05673
	sp|P50991|TCPD_HUMAN	T-complex protein 1 subunit delta OS=Homo sapiens OX=9606 GN=CCT4 PE=1 SV=4	CCT4	284	40	6	59.18	1.26037e+07	1.5019e+07	1.27353e+07	1.35975e+07	0.173728	0.0879857	0.999753	1.05559
	sp|P10155|RO60_HUMAN	60 kDa SS-A/Ro ribonucleoprotein OS=Homo sapiens OX=9606 GN=RO60 PE=1 SV=2	RO60	39	13	0	24.53	818105	966608	928545	1.06277e+06	0.217714	0.0880229	0.999753	1.0554
	sp|Q92546|RGP1_HUMAN	RAB6A-GEF complex partner protein 2 OS=Homo sapiens OX=9606 GN=RGP1 PE=1 SV=1	RGP1	1	1	1	2.05	33885.4	41663.8	30939.2	35302.3	0.244229	0.0880368	0.999753	1.05534
	tr|A4D1K4|A4D1K4_HUMAN	Family with sequence similarity 40, member B OS=Homo sapiens OX=9606 GN=FAM40B PE=3 SV=1	FAM40B	2	1	0	1.12	106598	96609.6	101766	87619.7	-0.178937	0.0883653	0.999753	1.05372
	sp|P19623|SPEE_HUMAN	Spermidine synthase OS=Homo sapiens OX=9606 GN=SRM PE=1 SV=1	SRM	122	16	1	63.91	2.48941e+06	2.72966e+06	2.53393e+06	2.81115e+06	0.141351	0.0885345	0.999753	1.05289
	sp|Q15004|PAF15_HUMAN	PCNA-associated factor OS=Homo sapiens OX=9606 GN=PCLAF PE=1 SV=1	PCLAF	12	5	0	40.54	1.06752e+06	936576	1.06764e+06	990285	-0.148651	0.0889659	0.999753	1.05078
	sp|Q9C0D0|PHAR1_HUMAN	Phosphatase and actin regulator 1 OS=Homo sapiens OX=9606 GN=PHACTR1 PE=1 SV=3	PHACTR1	2	2	0	2.41	388856	340613	354243	295269	-0.226907	0.0892896	0.999753	1.0492
	sp|Q9BWC9|CC106_HUMAN	Coiled-coil domain-containing protein 106 OS=Homo sapiens OX=9606 GN=CCDC106 PE=1 SV=1	CCDC106	2	2	2	6.43	150515	138995	149669	132476	-0.145459	0.0893077	0.999753	1.04911
	sp|Q8IY26|PLPP6_HUMAN	Phospholipid phosphatase 6 OS=Homo sapiens OX=9606 GN=PLPP6 PE=1 SV=3	PLPP6	1	1	1	3.39	83781.7	88419.3	76092.2	91897.1	0.174999	0.089568	0.999753	1.04785
	sp|P01871|IGHM_HUMAN	Immunoglobulin heavy constant mu OS=Homo sapiens OX=9606 GN=IGHM PE=1 SV=4	IGHM	2	1	0	1.77	57972.3	45166	59104	54369.8	-0.240288	0.0896325	0.999753	1.04753
	sp|Q76G19|PDZD4_HUMAN	PDZ domain-containing protein 4 OS=Homo sapiens OX=9606 GN=PDZD4 PE=1 SV=1	PDZD4	5	1	0	0.78	211300	195822	209761	182523	-0.155208	0.0897022	0.999753	1.0472
	sp|Q64LD2|WDR25_HUMAN	WD repeat-containing protein 25 OS=Homo sapiens OX=9606 GN=WDR25 PE=1 SV=3	WDR25	1	1	1	4.04	48313.4	42629.4	50662.9	45777.6	-0.163433	0.089754	0.999753	1.04695
	sp|Q86YH2|Z280B_HUMAN	Zinc finger protein 280B OS=Homo sapiens OX=9606 GN=ZNF280B PE=1 SV=2	ZNF280B	1	1	0	1.66	33872.8	11761.3	26585.3	24366.2	-0.825915	0.0899692	0.999753	1.04591
	sp|Q9NXU5|ARL15_HUMAN	ADP-ribosylation factor-like protein 15 OS=Homo sapiens OX=9606 GN=ARL15 PE=1 SV=1	ARL15	3	2	1	7.35	51831.3	59339.2	57107.4	70160.1	0.246067	0.0900556	0.999753	1.04549
	sp|Q969Q0|RL36L_HUMAN	60S ribosomal protein L36a-like OS=Homo sapiens OX=9606 GN=RPL36AL PE=1 SV=3	RPL36AL	22	5	1	30.19	4.75076e+06	3.45426e+06	4.12487e+06	3.99156e+06	-0.253588	0.0901829	0.999753	1.04488
	sp|Q658P3|STEA3_HUMAN	Metalloreductase STEAP3 OS=Homo sapiens OX=9606 GN=STEAP3 PE=1 SV=2	STEAP3	3	2	0	3.48	98148.2	104312	92161.2	107368	0.154107	0.0902311	0.999753	1.04464
	sp|Q92540|SMG7_HUMAN	Protein SMG7 OS=Homo sapiens OX=9606 GN=SMG7 PE=1 SV=2	SMG7	9	4	0	2.99	465047	395017	437873	414202	-0.157821	0.0904807	0.999753	1.04344
	sp|Q9NXR7|BABA2_HUMAN	BRISC and BRCA1-A complex member 2 OS=Homo sapiens OX=9606 GN=BABAM2 PE=1 SV=2	BABAM2	21	9	0	25.33	387196	420329	394697	451586	0.156356	0.0907415	0.999753	1.04219
	sp|P05129|KPCG_HUMAN	Protein kinase C gamma type OS=Homo sapiens OX=9606 GN=PRKCG PE=1 SV=3	PRKCG	1	1	0	1	139762	177729	158405	165290	0.204045	0.0909581	0.999753	1.04116
	sp|Q16280|CNGA2_HUMAN	Cyclic nucleotide-gated olfactory channel OS=Homo sapiens OX=9606 GN=CNGA2 PE=2 SV=2	CNGA2	6	1	1	0.9	174581	191167	149837	184126	0.214119	0.0911046	0.999753	1.04046
	sp|Q9H4G0-2|E41L1_HUMAN	Isoform 2 of Band 4.1-like protein 1 OS=Homo sapiens OX=9606 GN=EPB41L1	EPB41L1	2	1	0	1.93	48755.5	67915.1	60224.2	63047	0.272125	0.09129	0.999753	1.03958
	sp|Q9BX26|SYCP2_HUMAN	Synaptonemal complex protein 2 OS=Homo sapiens OX=9606 GN=SYCP2 PE=2 SV=2	SYCP2	1	1	1	0.46	94624	82301.1	109663	91279	-0.233009	0.0914283	0.999753	1.03892
	sp|Q9NRC8|SIR7_HUMAN	NAD-dependent protein deacetylase sirtuin-7 OS=Homo sapiens OX=9606 GN=SIRT7 PE=1 SV=1	SIRT7	3	3	1	10.5	23185	28576.8	26456.8	28110.4	0.194557	0.0914308	0.999753	1.03891
	sp|Q8IWT3|CUL9_HUMAN	Cullin-9 OS=Homo sapiens OX=9606 GN=CUL9 PE=1 SV=2	CUL9	4	2	0	1.19	57323.7	53252	56988.5	44804.6	-0.226659	0.0914694	0.999753	1.03872
	tr|A0A5F9ZGY3|A0A5F9ZGY3_HUMAN	Ankyrin-2 OS=Homo sapiens OX=9606 GN=ANK2 PE=1 SV=1	ANK2	6	2	0	0.41	315184	468506	420064	449234	0.334364	0.0915432	0.999753	1.03837
	sp|Q4ADV7|RIC1_HUMAN	Guanine nucleotide exchange factor subunit RIC1 OS=Homo sapiens OX=9606 GN=RIC1 PE=1 SV=2	RIC1	2	2	0	2.32	37554.8	24387.5	28709.5	27611.3	-0.339562	0.0916759	0.999753	1.03774
	sp|Q8IVF4|DYH10_HUMAN	Dynein heavy chain 10, axonemal OS=Homo sapiens OX=9606 GN=DNAH10 PE=1 SV=4	DNAH10	3	3	0	0.4	263020	277390	252472	331459	0.234725	0.0918704	0.999753	1.03682
	sp|Q8N0Y2|ZN444_HUMAN	Zinc finger protein 444 OS=Homo sapiens OX=9606 GN=ZNF444 PE=1 SV=1	ZNF444	1	1	0	4.59	29152.8	45973.9	41932.2	46664.8	0.405728	0.0919742	0.999753	1.03633
	sp|Q9NVR5|KTU_HUMAN	Protein kintoun OS=Homo sapiens OX=9606 GN=DNAAF2 PE=1 SV=2	DNAAF2	5	4	0	6.57	132802	110410	135613	125280	-0.190372	0.0919893	0.999753	1.03626
	sp|P45954|ACDSB_HUMAN	Short/branched chain specific acyl-CoA dehydrogenase, mitochondrial OS=Homo sapiens OX=9606 GN=ACADSB PE=1 SV=1	ACADSB	35	10	1	30.32	428066	399659	440625	387952	-0.14137	0.091996	0.999753	1.03623
	sp|Q9UBW7|ZMYM2_HUMAN	Zinc finger MYM-type protein 2 OS=Homo sapiens OX=9606 GN=ZMYM2 PE=1 SV=1	ZMYM2	30	17	13	16.34	279391	251846	277974	255642	-0.135282	0.0923571	0.999753	1.03453
	sp|Q9BSL1|UBAC1_HUMAN	Ubiquitin-associated domain-containing protein 1 OS=Homo sapiens OX=9606 GN=UBAC1 PE=1 SV=1	UBAC1	4	4	3	7.9	116910	126273	117139	132045	0.141973	0.0928088	0.999753	1.03241
	sp|Q08AG7|MZT1_HUMAN	Mitotic-spindle organizing protein 1 OS=Homo sapiens OX=9606 GN=MZT1 PE=1 SV=2	MZT1	9	2	1	26.83	235914	218638	232499	199090	-0.166762	0.0929017	0.999753	1.03198
	sp|Q8NEG2|CG057_HUMAN	Uncharacterized protein C7orf57 OS=Homo sapiens OX=9606 GN=C7orf57 PE=2 SV=3	C7orf57	3	1	0	2.37	331857	386567	272293	343045	0.276698	0.0929512	0.999753	1.03175
	sp|Q8TDN2|KCNV2_HUMAN	Potassium voltage-gated channel subfamily V member 2 OS=Homo sapiens OX=9606 GN=KCNV2 PE=1 SV=1	KCNV2	1	1	1	1.1	1.16167e+06	1.37635e+06	1.13695e+06	1.23039e+06	0.179294	0.0932936	0.999753	1.03015
	sp|Q9Y689|ARL5A_HUMAN	ADP-ribosylation factor-like protein 5A OS=Homo sapiens OX=9606 GN=ARL5A PE=1 SV=1	ARL5A	2	1	0	6.14	62022.5	57851.8	70074.6	58134	-0.184969	0.0933096	0.999753	1.03007
	sp|P52907|CAZA1_HUMAN	F-actin-capping protein subunit alpha-1 OS=Homo sapiens OX=9606 GN=CAPZA1 PE=1 SV=3	CAPZA1	152	15	11	67.13	4.61823e+06	5.11755e+06	4.66413e+06	5.07113e+06	0.134405	0.0933944	0.999753	1.02968
	sp|Q9H165|BC11A_HUMAN	B-cell lymphoma/leukemia 11A OS=Homo sapiens OX=9606 GN=BCL11A PE=1 SV=2	BCL11A	6	6	0	10.06	117325	97069.2	117028	109596	-0.184045	0.0937898	0.999753	1.02784
	sp|Q9Y6K5|OAS3_HUMAN	2'-5'-oligoadenylate synthase 3 OS=Homo sapiens OX=9606 GN=OAS3 PE=1 SV=3	OAS3	1	1	1	0.55	45632.1	55933.9	49710.3	51929.3	0.178341	0.093807	0.999753	1.02776
	sp|Q6UB99|ANR11_HUMAN	Ankyrin repeat domain-containing protein 11 OS=Homo sapiens OX=9606 GN=ANKRD11 PE=1 SV=3	ANKRD11	7	5	3	2.67	993059	842043	904700	848443	-0.165303	0.0938344	0.999753	1.02764
	sp|P55899|FCGRN_HUMAN	IgG receptor FcRn large subunit p51 OS=Homo sapiens OX=9606 GN=FCGRT PE=1 SV=1	FCGRT	11	2	0	7.4	95562.3	99865	87365.2	106967	0.177784	0.0942064	0.999753	1.02592
	sp|Q14202|ZMYM3_HUMAN	Zinc finger MYM-type protein 3 OS=Homo sapiens OX=9606 GN=ZMYM3 PE=1 SV=2	ZMYM3	27	15	0	12.19	203949	173451	190897	180794	-0.156059	0.0942493	0.999753	1.02572
	sp|Q70SY1|CR3L2_HUMAN	Cyclic AMP-responsive element-binding protein 3-like protein 2 OS=Homo sapiens OX=9606 GN=CREB3L2 PE=1 SV=3	CREB3L2	1	1	0	3.27	14372.1	12784.4	14442.5	13356.2	-0.140851	0.0942693	0.999753	1.02563
	sp|P48637|GSHB_HUMAN	Glutathione synthetase OS=Homo sapiens OX=9606 GN=GSS PE=1 SV=1	GSS	107	28	3	48.94	1.35901e+06	1.49077e+06	1.41998e+06	1.67451e+06	0.185687	0.0943108	0.999753	1.02544
	sp|P15848|ARSB_HUMAN	Arylsulfatase B OS=Homo sapiens OX=9606 GN=ARSB PE=1 SV=1	ARSB	63	16	5	33.02	714206	796395	753362	834273	0.15216	0.0943688	0.999753	1.02517
	sp|Q6ZRI6|CO039_HUMAN	Uncharacterized protein C15orf39 OS=Homo sapiens OX=9606 GN=C15orf39 PE=1 SV=3	C15orf39	3	3	0	3.72	71643.6	83679.2	79604.8	87177.9	0.177568	0.0945699	0.999753	1.02425
	sp|Q12893|TM115_HUMAN	Transmembrane protein 115 OS=Homo sapiens OX=9606 GN=TMEM115 PE=1 SV=1	TMEM115	2	2	2	7.98	167116	159301	182224	151124	-0.169539	0.0948394	0.999753	1.02301
	sp|Q8WZA1|PMGT1_HUMAN	Protein O-linked-mannose beta-1,2-N-acetylglucosaminyltransferase 1 OS=Homo sapiens OX=9606 GN=POMGNT1 PE=1 SV=2	POMGNT1	2	2	0	2.88	207475	197375	264237	185426	-0.291496	0.0949573	0.999753	1.02247
	sp|Q9UPS8|ANR26_HUMAN	Ankyrin repeat domain-containing protein 26 OS=Homo sapiens OX=9606 GN=ANKRD26 PE=1 SV=4	ANKRD26	3	2	0	0.76	319869	251843	293608	282746	-0.199673	0.0953914	0.999753	1.02049
	sp|Q8NCE0|SEN2_HUMAN	tRNA-splicing endonuclease subunit Sen2 OS=Homo sapiens OX=9606 GN=TSEN2 PE=1 SV=2	TSEN2	2	2	0	6.88	135804	110473	142927	129708	-0.218925	0.0957851	0.999753	1.0187
	sp|O95758|PTBP3_HUMAN	Polypyrimidine tract-binding protein 3 OS=Homo sapiens OX=9606 GN=PTBP3 PE=1 SV=2	PTBP3	91	8	0	10.33	9.37118e+06	1.07596e+07	9.22709e+06	9.96462e+06	0.155127	0.095878	0.999753	1.01828
	sp|Q86VD1|MORC1_HUMAN	MORC family CW-type zinc finger protein 1 OS=Homo sapiens OX=9606 GN=MORC1 PE=2 SV=2	MORC1	2	2	0	1.32	273822	294029	274282	359443	0.246414	0.0958803	0.999753	1.01827
	sp|Q9HAZ1|CLK4_HUMAN	Dual specificity protein kinase CLK4 OS=Homo sapiens OX=9606 GN=CLK4 PE=1 SV=1	CLK4	1	1	0	1.25	50137.2	36999.6	42535.9	41190.5	-0.242372	0.0959581	0.999753	1.01792
	sp|Q9NUL5|SHFL_HUMAN	Shiftless antiviral inhibitor of ribosomal frameshifting protein OS=Homo sapiens OX=9606 GN=SHFL PE=1 SV=2	SHFL	1	1	0	3.78	78159.2	69169.1	86954.3	75214.6	-0.192766	0.0960011	0.999753	1.01772
	sp|Q8N142|PURA1_HUMAN	Adenylosuccinate synthetase isozyme 1 OS=Homo sapiens OX=9606 GN=ADSS1 PE=1 SV=1	ADSS1	7	3	1	6.35	597554	632830	526357	644224	0.187134	0.0960773	0.999753	1.01738
	sp|Q9C0A6|SETD5_HUMAN	Histone-lysine N-methyltransferase SETD5 OS=Homo sapiens OX=9606 GN=SETD5 PE=1 SV=2	SETD5	4	2	0	2.15	101954	36836	79259	74264.8	-0.781316	0.0961799	0.999753	1.01692
	sp|Q9HCE6|ARGAL_HUMAN	Rho guanine nucleotide exchange factor 10-like protein OS=Homo sapiens OX=9606 GN=ARHGEF10L PE=1 SV=4	ARHGEF10L	1	1	0	0.47	196420	162557	176839	93434.5	-0.596703	0.0964563	0.999753	1.01567
	sp|Q96GX8|CP074_HUMAN	Uncharacterized protein C16orf74 OS=Homo sapiens OX=9606 GN=C16orf74 PE=1 SV=2	C16orf74	1	1	0	27.63	11339.8	13026.6	11862.4	12606.6	0.143924	0.0964979	0.999753	1.01548
	sp|Q9UBJ2|ABCD2_HUMAN	ATP-binding cassette sub-family D member 2 OS=Homo sapiens OX=9606 GN=ABCD2 PE=1 SV=1	ABCD2	1	1	0	0.81	65655.6	71592	63592.7	70504.5	0.136867	0.0965646	0.999753	1.01518
	sp|Q9Y620|RA54B_HUMAN	DNA repair and recombination protein RAD54B OS=Homo sapiens OX=9606 GN=RAD54B PE=1 SV=1	RAD54B	8	6	4	7.36	96799	104998	93256.5	104031	0.137516	0.0969375	0.999753	1.01351
	sp|O95997|PTTG1_HUMAN	Securin OS=Homo sapiens OX=9606 GN=PTTG1 PE=1 SV=1	PTTG1	4	2	0	12.38	60188.9	49680.6	53512.3	50548	-0.179515	0.0973625	0.999753	1.01161
	sp|Q7Z7M8|B3GN8_HUMAN	UDP-GlcNAc:betaGal beta-1,3-N-acetylglucosaminyltransferase 8 OS=Homo sapiens OX=9606 GN=B3GNT8 PE=1 SV=1	B3GNT8	1	1	0	5.04	13821.5	14870.9	13945.2	18081.5	0.240167	0.0976043	0.999753	1.01053
	sp|P14616|INSRR_HUMAN	Insulin receptor-related protein OS=Homo sapiens OX=9606 GN=INSRR PE=1 SV=2	INSRR	4	3	1	1.7	292009	247778	304685	278535	-0.183211	0.0977691	0.999753	1.0098
	sp|Q8TD08|MK15_HUMAN	Mitogen-activated protein kinase 15 OS=Homo sapiens OX=9606 GN=MAPK15 PE=1 SV=1	MAPK15	3	1	0	1.47	693502	542550	631654	610001	-0.202234	0.0977888	0.999753	1.00971
	sp|P00488|F13A_HUMAN	Coagulation factor XIII A chain OS=Homo sapiens OX=9606 GN=F13A1 PE=1 SV=4	F13A1	34	11	1	19.13	618263	721218	595585	649660	0.173796	0.097794	0.999753	1.00969
	sp|P50747|BPL1_HUMAN	Biotin--protein ligase OS=Homo sapiens OX=9606 GN=HLCS PE=1 SV=1	HLCS	1	1	0	1.38	41539.8	33267	36816.9	35308.4	-0.190381	0.0980411	0.999753	1.00859
	sp|O15068|MCF2L_HUMAN	Guanine nucleotide exchange factor DBS OS=Homo sapiens OX=9606 GN=MCF2L PE=1 SV=2	MCF2L	3	3	0	1.85	165018	176792	166202	195694	0.167545	0.0981499	0.999753	1.00811
	sp|Q9Y4E6|WDR7_HUMAN	WD repeat-containing protein 7 OS=Homo sapiens OX=9606 GN=WDR7 PE=1 SV=2	WDR7	30	7	0	7.18	3.98715e+07	4.3817e+07	3.66003e+07	4.18361e+07	0.164513	0.0984179	0.999753	1.00693
	sp|Q8NBZ0|IN80E_HUMAN	INO80 complex subunit E OS=Homo sapiens OX=9606 GN=INO80E PE=1 SV=1	INO80E	9	4	0	17.62	138402	153526	137435	149241	0.134256	0.0984266	0.999753	1.00689
	sp|Q9H7D7|WDR26_HUMAN	WD repeat-containing protein 26 OS=Homo sapiens OX=9606 GN=WDR26 PE=1 SV=3	WDR26	31	12	0	18.76	577886	649198	622028	701019	0.170173	0.0986028	0.999753	1.00611
	sp|P63272|SPT4H_HUMAN	Transcription elongation factor SPT4 OS=Homo sapiens OX=9606 GN=SUPT4H1 PE=1 SV=1	SUPT4H1	3	2	1	23.07	38287.4	45003.7	43128.4	47581.5	0.187468	0.0988018	0.999753	1.00524
	tr|A0A590UJQ0|A0A590UJQ0_HUMAN	Coiled-coil domain-containing protein 30 (Fragment) OS=Homo sapiens OX=9606 GN=CCDC30 PE=4 SV=1	CCDC30	1	1	0	3.55	131881	122380	129418	105217	-0.203278	0.0988116	0.999753	1.00519
	sp|O76095|JTB_HUMAN	Protein JTB OS=Homo sapiens OX=9606 GN=JTB PE=1 SV=1	JTB	2	1	0	8.9	67429.5	54850.5	56346.5	48308.8	-0.259958	0.0989401	0.999753	1.00463
	sp|Q9Y5X1|SNX9_HUMAN	Sorting nexin-9 OS=Homo sapiens OX=9606 GN=SNX9 PE=1 SV=1	SNX9	1	1	1	1.01	209508	125974	204851	187883	-0.429311	0.0990495	0.999753	1.00415
	sp|Q9Y6I8|PXMP4_HUMAN	Peroxisomal membrane protein 4 OS=Homo sapiens OX=9606 GN=PXMP4 PE=1 SV=3	PXMP4	2	1	1	4.25	63415.8	61434.2	71959.7	55343.7	-0.212286	0.0991121	0.999753	1.00387
	sp|Q96L12|CALR3_HUMAN	Calreticulin-3 OS=Homo sapiens OX=9606 GN=CALR3 PE=1 SV=2	CALR3	1	1	1	1.82	152309	196428	177985	185581	0.21365	0.0992905	0.999753	1.00309
	sp|Q96N21|AP4AT_HUMAN	AP-4 complex accessory subunit Tepsin OS=Homo sapiens OX=9606 GN=TEPSIN PE=1 SV=1	TEPSIN	1	1	0	3.24	39157.8	39847.6	30883.2	49500.9	0.352911	0.099444	0.999753	1.00242
	sp|P07355|ANXA2_HUMAN	Annexin A2 OS=Homo sapiens OX=9606 GN=ANXA2 PE=1 SV=2	ANXA2	122	25	0	59.88	1.4506e+06	1.54645e+06	1.35191e+06	2.28201e+06	0.423803	0.0994509	0.999753	1.00239
	sp|Q9NQY0|BIN3_HUMAN	Bridging integrator 3 OS=Homo sapiens OX=9606 GN=BIN3 PE=1 SV=1	BIN3	4	3	0	15.02	33107.4	40294.3	38827	43354.6	0.221273	0.0994848	0.999753	1.00224
	sp|Q92785|REQU_HUMAN	Zinc finger protein ubi-d4 OS=Homo sapiens OX=9606 GN=DPF2 PE=1 SV=2	DPF2	38	14	1	36.06	676372	609030	652492	599954	-0.136205	0.0995581	0.999753	1.00192
	sp|P52434|RPAB3_HUMAN	DNA-directed RNA polymerases I, II, and III subunit RPABC3 OS=Homo sapiens OX=9606 GN=POLR2H PE=1 SV=4	POLR2H	28	7	0	59.33	898063	1.1676e+06	954259	993799	0.218617	0.0995656	0.999753	1.00189
	sp|Q969G6|RIFK_HUMAN	Riboflavin kinase OS=Homo sapiens OX=9606 GN=RFK PE=1 SV=2	RFK	6	4	0	20	197285	181596	200214	181422	-0.13087	0.100094	0.999753	0.999594
	sp|Q9Y3C0|WASC3_HUMAN	WASH complex subunit 3 OS=Homo sapiens OX=9606 GN=WASHC3 PE=1 SV=1	WASHC3	13	5	1	31.44	119461	111030	123092	110038	-0.13366	0.10042	0.999753	0.99818
	sp|Q9Y6Q9|NCOA3_HUMAN	Nuclear receptor coactivator 3 OS=Homo sapiens OX=9606 GN=NCOA3 PE=1 SV=1	NCOA3	1	1	0	1.12	27471.4	25265.4	37942.7	25299.4	-0.352744	0.100461	0.999753	0.998
	tr|J3KP02|J3KP02_HUMAN	Leucine-, glutamate- and lysine-rich protein 1 OS=Homo sapiens OX=9606 GN=LEKR1 PE=1 SV=1	LEKR1	2	1	1	0.87	883374	853172	968268	768774	-0.191518	0.10063	0.999753	0.997273
	tr|Q92646|Q92646_HUMAN	Histone H2A OS=Homo sapiens OX=9606 GN=H2A/k PE=3 SV=1	H2A	2	1	1	8.69	50387.7	81862.1	75902.2	85758.8	0.438135	0.100634	0.999753	0.997254
	tr|Q8N3S0|Q8N3S0_HUMAN	GrpE protein homolog (Fragment) OS=Homo sapiens OX=9606 GN=DKFZp451C205 PE=2 SV=1	DKFZp451C205	1	1	0	2.59	67553	74899.2	55978.4	70348.7	0.239291	0.100638	0.999753	0.997238
	sp|Q8WYA0|IFT81_HUMAN	Intraflagellar transport protein 81 homolog OS=Homo sapiens OX=9606 GN=IFT81 PE=1 SV=1	IFT81	2	2	0	2.51	87652.4	78117.2	80987.5	69701.2	-0.191335	0.100794	0.999753	0.996567
	sp|Q58EX7|PKHG4_HUMAN	Puratrophin-1 OS=Homo sapiens OX=9606 GN=PLEKHG4 PE=1 SV=1	PLEKHG4	4	2	0	1.01	133887	156767	152962	189818	0.269525	0.100899	0.999753	0.996112
	sp|O60291|MGRN1_HUMAN	E3 ubiquitin-protein ligase MGRN1 OS=Homo sapiens OX=9606 GN=MGRN1 PE=1 SV=2	MGRN1	10	2	0	6.7	40715.5	36643.5	43249.1	38791.7	-0.15447	0.100967	0.999753	0.995822
	sp|E9PRG8|CK098_HUMAN	Uncharacterized protein C11orf98 OS=Homo sapiens OX=9606 GN=C11orf98 PE=4 SV=2	C11orf98	4	2	0	12.19	443735	377775	423195	402542	-0.152175	0.101372	0.999753	0.99408
	sp|Q6PI98|IN80C_HUMAN	INO80 complex subunit C OS=Homo sapiens OX=9606 GN=INO80C PE=1 SV=1	INO80C	4	2	0	19.27	21086.1	19507.6	24854.4	20015.7	-0.212315	0.101399	0.999753	0.993964
	sp|A2RUC4|TYW5_HUMAN	tRNA wybutosine-synthesizing protein 5 OS=Homo sapiens OX=9606 GN=TYW5 PE=1 SV=1	TYW5	3	2	0	9.84	52834.5	36322.4	50469.4	47790.3	-0.309655	0.101482	0.999753	0.993609
	sp|Q96NY9|MUS81_HUMAN	Crossover junction endonuclease MUS81 OS=Homo sapiens OX=9606 GN=MUS81 PE=1 SV=3	MUS81	2	2	1	5.44	34388	32386.1	36459.4	31720.1	-0.143712	0.101493	0.999753	0.993563
	sp|Q9BQQ3|GORS1_HUMAN	Golgi reassembly-stacking protein 1 OS=Homo sapiens OX=9606 GN=GORASP1 PE=1 SV=3	GORASP1	3	3	0	5	131084	110768	158620	128182	-0.275168	0.101494	0.999753	0.993561
	sp|Q9BUW7|CI016_HUMAN	UPF0184 protein C9orf16 OS=Homo sapiens OX=9606 GN=C9orf16 PE=1 SV=1	C9orf16	2	1	1	10.84	69223.7	73669	69127.5	82766.9	0.174793	0.101627	0.999753	0.992991
	sp|Q9UI14|PRAF1_HUMAN	Prenylated Rab acceptor protein 1 OS=Homo sapiens OX=9606 GN=RABAC1 PE=1 SV=1	RABAC1	8	3	1	15.67	124878	113971	121542	110250	-0.136264	0.101636	0.999753	0.992951
	sp|Q5SXM2|SNPC4_HUMAN	snRNA-activating protein complex subunit 4 OS=Homo sapiens OX=9606 GN=SNAPC4 PE=1 SV=1	SNAPC4	9	4	4	2.72	458535	426839	483086	427694	-0.139522	0.101701	0.999753	0.992673
	tr|Q9H7L8|Q9H7L8_HUMAN	FLJ00053 protein (Fragment) OS=Homo sapiens OX=9606 GN=FLJ00053 PE=2 SV=1	FLJ00053	7	2	0	7.9	80431.1	72736.5	79791.9	73682.8	-0.129994	0.101856	0.999753	0.992014
	sp|Q96PY6|NEK1_HUMAN	Serine/threonine-protein kinase Nek1 OS=Homo sapiens OX=9606 GN=NEK1 PE=1 SV=2	NEK1	8	1	0	0.48	2.15109e+06	1.65417e+06	1.88758e+06	1.83144e+06	-0.211263	0.101915	0.999753	0.99176
	sp|Q13615|MTMR3_HUMAN	Myotubularin-related protein 3 OS=Homo sapiens OX=9606 GN=MTMR3 PE=1 SV=3	MTMR3	6	4	0	6.18	51745.3	42280	49966.7	47644	-0.180062	0.102015	0.999753	0.991336
	sp|C9JLW8|MCRI1_HUMAN	Mapk-regulated corepressor-interacting protein 1 OS=Homo sapiens OX=9606 GN=MCRIP1 PE=1 SV=1	MCRIP1	13	5	0	56.7	597494	565249	662125	555727	-0.166382	0.102015	0.999753	0.991334
	sp|Q9P1T7|MDFIC_HUMAN	MyoD family inhibitor domain-containing protein OS=Homo sapiens OX=9606 GN=MDFIC PE=1 SV=2	MDFIC	1	1	0	6.5	36248.3	28728.3	41228.6	35388.7	-0.277898	0.102972	0.999753	0.987282
	sp|Q96BD0|SO4A1_HUMAN	Solute carrier organic anion transporter family member 4A1 OS=Homo sapiens OX=9606 GN=SLCO4A1 PE=1 SV=2	SLCO4A1	1	1	0	1.39	114400	98896.5	115053	107545	-0.153729	0.103084	0.999753	0.986807
	sp|P31641|SC6A6_HUMAN	Sodium- and chloride-dependent taurine transporter OS=Homo sapiens OX=9606 GN=SLC6A6 PE=1 SV=2	SLC6A6	2	2	0	3.39	50570	42555.1	48287.4	46099.2	-0.157925	0.103988	0.999753	0.983017
	sp|O95452|CXB6_HUMAN	Gap junction beta-6 protein OS=Homo sapiens OX=9606 GN=GJB6 PE=1 SV=2	GJB6	1	1	1	2.3	755071	664421	699389	643201	-0.15267	0.10408	0.999753	0.982633
	sp|Q8N130|NPT2C_HUMAN	Sodium-dependent phosphate transport protein 2C OS=Homo sapiens OX=9606 GN=SLC34A3 PE=1 SV=2	SLC34A3	3	2	0	2.17	285868	258829	283976	262351	-0.12881	0.104129	0.999753	0.982429
	sp|Q9HB09|B2L12_HUMAN	Bcl-2-like protein 12 OS=Homo sapiens OX=9606 GN=BCL2L12 PE=1 SV=1	BCL2L12	1	1	0	3.89	54525.8	56447.9	50420.9	63142.3	0.187283	0.104163	0.999753	0.982287
	sp|Q9H9P5-1|UNKL_HUMAN	Isoform 1 of Putative E3 ubiquitin-protein ligase UNKL OS=Homo sapiens OX=9606 GN=UNKL	UNKL	1	1	0	8.19	14412.1	10773.5	14249.5	13409.1	-0.253744	0.104303	0.999753	0.981703
	sp|Q15695|U2AFL_HUMAN	Putative U2 small nuclear ribonucleoprotein auxiliary factor 35 kDa subunit-related protein 1 OS=Homo sapiens OX=9606 GN=ZRSR2P1 PE=5 SV=2	ZRSR2P1	1	1	1	1.25	76418.4	82229.2	75398.1	113978	0.350943	0.104308	0.999753	0.981683
	sp|Q6KCM7|SCMC2_HUMAN	Calcium-binding mitochondrial carrier protein SCaMC-2 OS=Homo sapiens OX=9606 GN=SLC25A25 PE=1 SV=1	SLC25A25	1	1	0	1.71	73482.6	66716.8	90238.4	70467.7	-0.248066	0.10432	0.999753	0.981634
	sp|P43307|SSRA_HUMAN	Translocon-associated protein subunit alpha OS=Homo sapiens OX=9606 GN=SSR1 PE=1 SV=3	SSR1	46	4	0	20.98	2.59724e+06	2.92983e+06	2.8072e+06	3.11131e+06	0.161113	0.104519	0.999753	0.980805
	sp|Q8NEN0|ARMC2_HUMAN	Armadillo repeat-containing protein 2 OS=Homo sapiens OX=9606 GN=ARMC2 PE=1 SV=4	ARMC2	4	1	0	0.69	87072.4	108637	97243	100722	0.184966	0.104542	0.999753	0.980707
	sp|Q05397|FAK1_HUMAN	Focal adhesion kinase 1 OS=Homo sapiens OX=9606 GN=PTK2 PE=1 SV=2	PTK2	3	2	0	1.33	192003	250816	215569	221512	0.212369	0.104564	0.999753	0.98062
	sp|Q5GLZ8|HERC4_HUMAN	Probable E3 ubiquitin-protein ligase HERC4 OS=Homo sapiens OX=9606 GN=HERC4 PE=1 SV=1	HERC4	34	17	0	19.3	329059	362429	335569	364453	0.129237	0.104722	0.999753	0.979961
	tr|Q5T088|Q5T088_HUMAN	MORN repeat-containing protein 1 (Fragment) OS=Homo sapiens OX=9606 GN=MORN1 PE=4 SV=1	MORN1	2	2	2	3.24	700223	891316	837179	891327	0.21927	0.104799	0.999753	0.979643
	sp|Q86UK5|LBN_HUMAN	Limbin OS=Homo sapiens OX=9606 GN=EVC2 PE=1 SV=1	EVC2	6	4	0	2.14	509207	357290	544402	485495	-0.338185	0.104854	0.999753	0.979416
	sp|P13928|ANXA8_HUMAN	Annexin A8 OS=Homo sapiens OX=9606 GN=ANXA8 PE=1 SV=3	ANXA8	3	3	0	7.03	112865	126944	123155	148427	0.219436	0.104992	0.999753	0.978842
	sp|Q86W33|TPRA1_HUMAN	Transmembrane protein adipocyte-associated 1 OS=Homo sapiens OX=9606 GN=TPRA1 PE=1 SV=1	TPRA1	1	1	1	2.14	41737.4	45043.5	42908.1	51899.5	0.192226	0.105123	0.999753	0.978304
	sp|Q9NYV6|RRN3_HUMAN	RNA polymerase I-specific transcription initiation factor RRN3 OS=Homo sapiens OX=9606 GN=RRN3 PE=1 SV=1	RRN3	9	6	0	9.68	154146	132012	164929	148684	-0.186608	0.10519	0.999753	0.978027
	sp|C9JSJ3|MEIOS_HUMAN	Meiosis initiator protein OS=Homo sapiens OX=9606 GN=MEIOSIN PE=3 SV=2	MEIOSIN	1	1	0	0.94	31387.4	27145.3	38986.1	30646.8	-0.278352	0.1053	0.999753	0.977573
	sp|Q9P258|RCC2_HUMAN	Protein RCC2 OS=Homo sapiens OX=9606 GN=RCC2 PE=1 SV=2	RCC2	130	29	27	65.13	4.99784e+06	5.57033e+06	4.96071e+06	5.3553e+06	0.133439	0.10532	0.999753	0.977491
	sp|P13987|CD59_HUMAN	CD59 glycoprotein OS=Homo sapiens OX=9606 GN=CD59 PE=1 SV=1	CD59	1	1	0	6.25	188961	197704	170283	205628	0.168677	0.105513	0.999753	0.976692
	sp|Q96G25|MED8_HUMAN	Mediator of RNA polymerase II transcription subunit 8 OS=Homo sapiens OX=9606 GN=MED8 PE=1 SV=2	MED8	17	8	0	32.09	394090	423222	380182	425131	0.132053	0.105876	0.999753	0.975203
	sp|Q6PJI9|WDR59_HUMAN	GATOR complex protein WDR59 OS=Homo sapiens OX=9606 GN=WDR59 PE=1 SV=2	WDR59	1	1	0	0.82	88644	65030.2	101174	86469.4	-0.336743	0.106155	0.999753	0.974061
	sp|O14770|MEIS2_HUMAN	Homeobox protein Meis2 OS=Homo sapiens OX=9606 GN=MEIS2 PE=1 SV=2	MEIS2	2	1	0	1.68	31353.7	22771.7	26961.7	26415	-0.245474	0.106205	0.999753	0.973853
	sp|P54253|ATX1_HUMAN	Ataxin-1 OS=Homo sapiens OX=9606 GN=ATXN1 PE=1 SV=2	ATXN1	2	1	1	1.6	24767.9	25334.1	18783.5	29111.1	0.332357	0.106282	0.999753	0.973542
	sp|Q9H0A8|COMD4_HUMAN	COMM domain-containing protein 4 OS=Homo sapiens OX=9606 GN=COMMD4 PE=1 SV=1	COMMD4	13	4	0	23.11	159939	142836	157020	146668	-0.130781	0.106372	0.999753	0.973171
	sp|Q9C0D2|CE295_HUMAN	Centrosomal protein of 295 kDa OS=Homo sapiens OX=9606 GN=CEP295 PE=1 SV=4	CEP295	8	3	0	0.73	1.08779e+06	934282	963681	856802	-0.194533	0.106576	0.999753	0.972341
	sp|Q96BD8|SKA1_HUMAN	Spindle and kinetochore-associated protein 1 OS=Homo sapiens OX=9606 GN=SKA1 PE=1 SV=1	SKA1	6	4	0	13.72	85570.2	73313.4	76953.5	71249.1	-0.167074	0.106637	0.999753	0.972093
	sp|Q5K4L6|S27A3_HUMAN	Solute carrier family 27 member 3 OS=Homo sapiens OX=9606 GN=SLC27A3 PE=1 SV=4	SLC27A3	2	2	0	2.64	105197	100019	108211	81355.9	-0.242177	0.106808	0.999753	0.971398
	sp|Q9C0B1|FTO_HUMAN	Alpha-ketoglutarate-dependent dioxygenase FTO OS=Homo sapiens OX=9606 GN=FTO PE=1 SV=3	FTO	20	11	0	24.55	209981	190780	210644	194229	-0.127701	0.107146	0.999753	0.970024
	sp|Q8N608|DPP10_HUMAN	Inactive dipeptidyl peptidase 10 OS=Homo sapiens OX=9606 GN=DPP10 PE=1 SV=2	DPP10	1	1	0	0.88	100638	86128.4	89402.9	81171.5	-0.181981	0.107204	0.999753	0.969787
	sp|Q702N8|XIRP1_HUMAN	Xin actin-binding repeat-containing protein 1 OS=Homo sapiens OX=9606 GN=XIRP1 PE=1 SV=1	XIRP1	1	1	0	0.38	118299	114065	126427	102749	-0.175885	0.107352	0.999753	0.969191
	sp|Q5U649|CL060_HUMAN	Uncharacterized protein C12orf60 OS=Homo sapiens OX=9606 GN=C12orf60 PE=1 SV=2	C12orf60	3	2	2	6.94	144502	129616	145927	135229	-0.133339	0.107559	0.999753	0.968354
	sp|Q8NBR6|MINY2_HUMAN	Ubiquitin carboxyl-terminal hydrolase MINDY-2 OS=Homo sapiens OX=9606 GN=MINDY2 PE=1 SV=2	MINDY2	1	1	0	2.42	49132.6	43612.2	46149	42694.5	-0.142098	0.107624	0.999753	0.968092
	sp|Q5VUJ6|LRCH2_HUMAN	Leucine-rich repeat and calponin homology domain-containing protein 2 OS=Homo sapiens OX=9606 GN=LRCH2 PE=1 SV=2	LRCH2	4	2	0	1.96	134913	113965	127061	121602	-0.153394	0.107632	0.999753	0.96806
	sp|Q93075|TATD2_HUMAN	Putative deoxyribonuclease TATDN2 OS=Homo sapiens OX=9606 GN=TATDN2 PE=1 SV=2	TATDN2	1	1	1	1.84	18296.2	15017.1	20847.6	17929.7	-0.251231	0.107733	0.999753	0.96765
	sp|Q01664|TFAP4_HUMAN	Transcription factor AP-4 OS=Homo sapiens OX=9606 GN=TFAP4 PE=1 SV=2	TFAP4	7	4	1	15.09	68397.7	62211.5	64584.7	51839.7	-0.22695	0.107757	0.999753	0.967554
	sp|Q9UKJ3|GPTC8_HUMAN	G patch domain-containing protein 8 OS=Homo sapiens OX=9606 GN=GPATCH8 PE=1 SV=2	GPATCH8	29	16	0	12.72	212384	193309	214153	197088	-0.127786	0.107845	0.999753	0.9672
	sp|Q16678|CP1B1_HUMAN	Cytochrome P450 1B1 OS=Homo sapiens OX=9606 GN=CYP1B1 PE=1 SV=2	CYP1B1	18	7	0	13.26	310600	384180	313272	331151	0.193398	0.107977	0.999753	0.96667
	sp|Q9UHL4|DPP2_HUMAN	Dipeptidyl peptidase 2 OS=Homo sapiens OX=9606 GN=DPP7 PE=1 SV=3	DPP7	28	12	1	25.41	328305	354728	338335	394134	0.165955	0.108017	0.999753	0.966509
	sp|Q8IYQ7|THNS1_HUMAN	Threonine synthase-like 1 OS=Homo sapiens OX=9606 GN=THNSL1 PE=1 SV=2	THNSL1	17	8	5	12.25	274622	305891	266628	290306	0.139158	0.108133	0.999753	0.966044
	sp|Q52LW3|RHG29_HUMAN	Rho GTPase-activating protein 29 OS=Homo sapiens OX=9606 GN=ARHGAP29 PE=1 SV=2	ARHGAP29	13	2	1	0.95	234493	245424	211304	254135	0.166004	0.1082	0.999753	0.965773
	sp|P00491|PNPH_HUMAN	Purine nucleoside phosphorylase OS=Homo sapiens OX=9606 GN=PNP PE=1 SV=2	PNP	178	19	0	59.51	5.49864e+06	5.90054e+06	5.13732e+06	5.83685e+06	0.142973	0.108267	0.999753	0.965503
	sp|Q8IZQ1|WDFY3_HUMAN	WD repeat and FYVE domain-containing protein 3 OS=Homo sapiens OX=9606 GN=WDFY3 PE=1 SV=2	WDFY3	2	2	0	0.54	43946.4	43421.2	53992.3	35809.1	-0.304886	0.108322	0.999753	0.965282
	sp|P17936|IBP3_HUMAN	Insulin-like growth factor-binding protein 3 OS=Homo sapiens OX=9606 GN=IGFBP3 PE=1 SV=2	IGFBP3	3	1	0	3.44	144215	163247	122534	147995	0.2256	0.10834	0.999753	0.96521
	sp|P43250|GRK6_HUMAN	G protein-coupled receptor kinase 6 OS=Homo sapiens OX=9606 GN=GRK6 PE=1 SV=2	GRK6	13	4	0	10.24	98008.2	104688	95893.4	107552	0.130327	0.108487	0.999753	0.964622
	sp|Q6ZQQ6|WDR87_HUMAN	WD repeat-containing protein 87 OS=Homo sapiens OX=9606 GN=WDR87 PE=1 SV=3	WDR87	5	4	0	0.9	375356	316223	336992	318365	-0.164676	0.108497	0.999753	0.964581
	sp|P11055|MYH3_HUMAN	Myosin-3 OS=Homo sapiens OX=9606 GN=MYH3 PE=1 SV=3	MYH3	12	3	2	0.98	926532	817216	871480	814318	-0.139499	0.108522	0.999753	0.964482
	sp|Q0IIM8|TBC8B_HUMAN	TBC1 domain family member 8B OS=Homo sapiens OX=9606 GN=TBC1D8B PE=1 SV=2	TBC1D8B	1	1	0	0.62	74210	263052	85604.3	96795.3	1.00146	0.10856	0.999753	0.96433
	sp|P61129|ZC3H6_HUMAN	Zinc finger CCCH domain-containing protein 6 OS=Homo sapiens OX=9606 GN=ZC3H6 PE=1 SV=2	ZC3H6	1	1	1	0.59	188947	179262	192056	161327	-0.163727	0.108642	0.999753	0.964003
	sp|Q8N4H5|TOM5_HUMAN	Mitochondrial import receptor subunit TOM5 homolog OS=Homo sapiens OX=9606 GN=TOMM5 PE=1 SV=1	TOMM5	28	4	1	60.77	2.40592e+06	1.70334e+06	2.72979e+06	2.34228e+06	-0.359551	0.108731	0.999753	0.963647
	sp|Q9Y6A1|POMT1_HUMAN	Protein O-mannosyl-transferase 1 OS=Homo sapiens OX=9606 GN=POMT1 PE=1 SV=3	POMT1	2	1	0	1.07	292984	262338	272653	243218	-0.162104	0.108958	0.999753	0.962739
	sp|Q96RQ1|ERGI2_HUMAN	Endoplasmic reticulum-Golgi intermediate compartment protein 2 OS=Homo sapiens OX=9606 GN=ERGIC2 PE=1 SV=2	ERGIC2	3	2	0	5.57	46451.6	53873	50999.8	54594.6	0.156052	0.108959	0.999753	0.962738
	sp|Q6P1R4|DUS1L_HUMAN	tRNA-dihydrouridine(16/17) synthase [NAD(P)(+)]-like OS=Homo sapiens OX=9606 GN=DUS1L PE=1 SV=1	DUS1L	18	8	2	20.08	107137	97522.3	116147	102687	-0.156674	0.109371	0.999753	0.961098
	sp|O94880|PHF14_HUMAN	PHD finger protein 14 OS=Homo sapiens OX=9606 GN=PHF14 PE=1 SV=2	PHF14	12	8	0	10.36	274228	243828	297755	264750	-0.169503	0.109444	0.999753	0.960808
	sp|Q2TB10|ZN800_HUMAN	Zinc finger protein 800 OS=Homo sapiens OX=9606 GN=ZNF800 PE=1 SV=1	ZNF800	10	4	0	7.08	200415	184176	206833	187828	-0.130484	0.109471	0.999753	0.9607
	sp|O60907|TBL1X_HUMAN	F-box-like/WD repeat-containing protein TBL1X OS=Homo sapiens OX=9606 GN=TBL1X PE=1 SV=3	TBL1X	31	9	0	18.2	1.5241e+06	1.75147e+06	1.55172e+06	1.64251e+06	0.141326	0.109489	0.999753	0.960628
	sp|Q9H8V3|ECT2_HUMAN	Protein ECT2 OS=Homo sapiens OX=9606 GN=ECT2 PE=1 SV=4	ECT2	4	3	0	3.39	129482	150717	128162	136868	0.156954	0.109982	0.999753	0.958678
	sp|Q9NWU1|OXSM_HUMAN	3-oxoacyl-[acyl-carrier-protein] synthase, mitochondrial OS=Homo sapiens OX=9606 GN=OXSM PE=1 SV=1	OXSM	10	4	2	13.29	230317	207348	222420	206399	-0.129708	0.10999	0.999753	0.958649
	sp|P30825|SL7A1_HUMAN	High affinity cationic amino acid transporter 1 OS=Homo sapiens OX=9606 GN=SLC7A1 PE=1 SV=1	SLC7A1	11	6	6	6.84	202875	221016	210683	237389	0.147867	0.110163	0.999753	0.957966
	sp|O75191|XYLB_HUMAN	Xylulose kinase OS=Homo sapiens OX=9606 GN=XYLB PE=1 SV=3	XYLB	4	3	0	8.4	79115.5	86137.9	76015.5	83979.7	0.133217	0.110269	0.999753	0.957548
	sp|Q96PP9|GBP4_HUMAN	Guanylate-binding protein 4 OS=Homo sapiens OX=9606 GN=GBP4 PE=2 SV=2	GBP4	2	1	0	1.09	1.04329e+06	827683	991190	954836	-0.193946	0.110294	0.999753	0.957449
	sp|Q6ZRV2|FA83H_HUMAN	Protein FAM83H OS=Homo sapiens OX=9606 GN=FAM83H PE=1 SV=3	FAM83H	5	4	0	4.24	52840.7	45862.9	48326.6	45009.4	-0.153457	0.110333	0.999753	0.957294
	sp|O14782|KIF3C_HUMAN	Kinesin-like protein KIF3C OS=Homo sapiens OX=9606 GN=KIF3C PE=1 SV=3	KIF3C	3	1	1	0.76	2.2478e+06	2.11763e+06	2.62727e+06	2.12214e+06	-0.197054	0.110355	0.999753	0.957207
	sp|P53539|FOSB_HUMAN	Protein fosB OS=Homo sapiens OX=9606 GN=FOSB PE=1 SV=1	FOSB	1	1	0	3.55	29602.8	56307.3	32720.6	34527.3	0.502562	0.110851	0.999753	0.95526
	sp|Q6ISB3|GRHL2_HUMAN	Grainyhead-like protein 2 homolog OS=Homo sapiens OX=9606 GN=GRHL2 PE=1 SV=1	GRHL2	1	1	0	0.96	128495	152016	122221	133377	0.184264	0.111782	0.999753	0.951629
	sp|A6NCI4|VWA3A_HUMAN	von Willebrand factor A domain-containing protein 3A OS=Homo sapiens OX=9606 GN=VWA3A PE=2 SV=3	VWA3A	1	1	0	0.59	47588.8	46580.9	62161.9	41276.2	-0.310802	0.111832	0.999753	0.951434
	sp|O60239|3BP5_HUMAN	SH3 domain-binding protein 5 OS=Homo sapiens OX=9606 GN=SH3BP5 PE=1 SV=2	SH3BP5	1	1	1	1.54	85667.9	68957.5	72961.2	68764.2	-0.19926	0.112032	0.999753	0.950657
	sp|O15379|HDAC3_HUMAN	Histone deacetylase 3 OS=Homo sapiens OX=9606 GN=HDAC3 PE=1 SV=2	HDAC3	11	6	0	13.32	269657	305462	276649	293435	0.132427	0.11204	0.999753	0.950627
	sp|P67775|PP2AA_HUMAN	Serine/threonine-protein phosphatase 2A catalytic subunit alpha isoform OS=Homo sapiens OX=9606 GN=PPP2CA PE=1 SV=1	PPP2CA	125	17	0	59.22	1.40794e+06	1.4968e+06	1.4148e+06	1.66386e+06	0.16111	0.112131	0.999753	0.950275
	sp|Q9H3G5|CPVL_HUMAN	Probable serine carboxypeptidase CPVL OS=Homo sapiens OX=9606 GN=CPVL PE=1 SV=2	CPVL	22	8	2	17.65	486556	519895	488046	552662	0.137497	0.112199	0.999753	0.95001
	sp|Q9P0J6|RM36_HUMAN	39S ribosomal protein L36, mitochondrial OS=Homo sapiens OX=9606 GN=MRPL36 PE=1 SV=1	MRPL36	2	1	1	5.82	124242	88199	97165.7	93521.5	-0.274732	0.112236	0.999753	0.949869
	sp|Q8NEY4|VATC2_HUMAN	V-type proton ATPase subunit C 2 OS=Homo sapiens OX=9606 GN=ATP6V1C2 PE=1 SV=2	ATP6V1C2	21	10	0	22.72	158058	171490	154364	169553	0.126538	0.112333	0.999753	0.949494
	sp|P69891|HBG1_HUMAN	Hemoglobin subunit gamma-1 OS=Homo sapiens OX=9606 GN=HBG1 PE=1 SV=2	HBG1	9	2	0	12.92	88207.4	237120	95388.6	106286	0.791355	0.112437	0.999753	0.949091
	sp|Q8NA03|FSIP1_HUMAN	Fibrous sheath-interacting protein 1 OS=Homo sapiens OX=9606 GN=FSIP1 PE=2 SV=1	FSIP1	6	1	1	1.03	1.18662e+06	987032	1.00181e+06	849377	-0.251911	0.112501	0.999753	0.948842
	sp|Q9NRX5|SERC1_HUMAN	Serine incorporator 1 OS=Homo sapiens OX=9606 GN=SERINC1 PE=1 SV=1	SERINC1	6	3	3	7.06	123681	133419	126008	141051	0.136019	0.113057	0.999753	0.946702
	sp|Q9UJM8|HAOX1_HUMAN	Hydroxyacid oxidase 1 OS=Homo sapiens OX=9606 GN=HAO1 PE=1 SV=1	HAO1	3	1	0	1.89	173944	145753	157943	151226	-0.158901	0.113127	0.999753	0.946435
	sp|Q16762|THTR_HUMAN	Thiosulfate sulfurtransferase OS=Homo sapiens OX=9606 GN=TST PE=1 SV=4	TST	46	10	10	36.7	1.24114e+06	1.33618e+06	1.24784e+06	1.38487e+06	0.128379	0.113266	0.999753	0.945901
	sp|Q9GZN1|ARP6_HUMAN	Actin-related protein 6 OS=Homo sapiens OX=9606 GN=ACTR6 PE=1 SV=1	ACTR6	6	5	1	14.9	60515.7	65327.4	61248.9	67899	0.129543	0.113296	0.999753	0.945785
	sp|Q68CQ7|GL8D1_HUMAN	Glycosyltransferase 8 domain-containing protein 1 OS=Homo sapiens OX=9606 GN=GLT8D1 PE=1 SV=2	GLT8D1	14	7	2	18.06	157626	182438	165830	174066	0.140417	0.113304	0.999753	0.945756
	sp|Q96EM0|T3HPD_HUMAN	Trans-3-hydroxy-L-proline dehydratase OS=Homo sapiens OX=9606 GN=L3HYPDH PE=1 SV=2	L3HYPDH	11	5	2	13.84	146729	162743	141094	154269	0.139116	0.113316	0.999753	0.945708
	tr|A4FUW6|A4FUW6_HUMAN	LOC728395 protein OS=Homo sapiens OX=9606 GN=LOC728395 PE=2 SV=1	LOC728395	2	1	0	3.17	1.8084e+06	1.44559e+06	1.45976e+06	1.22124e+06	-0.290222	0.113959	0.999753	0.94325
	sp|Q14353|GAMT_HUMAN	Guanidinoacetate N-methyltransferase OS=Homo sapiens OX=9606 GN=GAMT PE=1 SV=1	GAMT	4	2	0	14.83	22185.9	23446.9	21971.2	29269.3	0.246764	0.114145	0.999753	0.942542
	sp|Q8TB52|FBX30_HUMAN	F-box only protein 30 OS=Homo sapiens OX=9606 GN=FBXO30 PE=1 SV=3	FBXO30	13	9	9	8.99	404738	341279	381953	366880	-0.152061	0.114177	0.999753	0.94242
	sp|Q8WTV0|SCRB1_HUMAN	Scavenger receptor class B member 1 OS=Homo sapiens OX=9606 GN=SCARB1 PE=1 SV=1	SCARB1	12	7	0	12.68	269750	295667	225902	278804	0.21795	0.114298	0.999753	0.94196
	sp|O43684|BUB3_HUMAN	Mitotic checkpoint protein BUB3 OS=Homo sapiens OX=9606 GN=BUB3 PE=1 SV=1	BUB3	56	13	0	32.93	2.99029e+06	3.27182e+06	3.02739e+06	3.28417e+06	0.123631	0.114387	0.999753	0.941625
	sp|Q9UBB4|ATX10_HUMAN	Ataxin-10 OS=Homo sapiens OX=9606 GN=ATXN10 PE=1 SV=1	ATXN10	91	20	0	36.63	1.288e+06	1.53375e+06	1.29214e+06	1.3659e+06	0.166011	0.114498	0.999753	0.941203
	sp|Q9H211|CDT1_HUMAN	DNA replication factor Cdt1 OS=Homo sapiens OX=9606 GN=CDT1 PE=1 SV=3	CDT1	2	1	1	3.11	23478.9	18979.7	24204.8	22491	-0.206426	0.114596	0.999753	0.940829
	sp|Q95460|HMR1_HUMAN	Major histocompatibility complex class I-related gene protein OS=Homo sapiens OX=9606 GN=MR1 PE=1 SV=1	MR1	1	1	0	2.05	34383.1	31703.2	34676.5	31712.3	-0.122995	0.115009	0.999753	0.939268
	sp|Q9HB29|ILRL2_HUMAN	Interleukin-1 receptor-like 2 OS=Homo sapiens OX=9606 GN=IL1RL2 PE=1 SV=2	IL1RL2	4	2	0	2.61	184201	206286	198605	219812	0.154865	0.115142	0.999753	0.938767
	sp|Q96E11|RRFM_HUMAN	Ribosome-recycling factor, mitochondrial OS=Homo sapiens OX=9606 GN=MRRF PE=1 SV=1	MRRF	22	7	0	24.04	392577	420482	383069	425569	0.12543	0.115146	0.999753	0.938753
	sp|Q13630|FCL_HUMAN	GDP-L-fucose synthase OS=Homo sapiens OX=9606 GN=GFUS PE=1 SV=1	GFUS	38	9	3	34.27	1.15481e+06	1.35251e+06	1.13886e+06	1.21497e+06	0.160658	0.115179	0.999753	0.938627
	sp|Q92643|GPI8_HUMAN	GPI-anchor transamidase OS=Homo sapiens OX=9606 GN=PIGK PE=1 SV=2	PIGK	14	5	1	13.16	252944	282482	206040	259425	0.245867	0.115183	0.999753	0.938611
	sp|Q96GJ1|TRM2_HUMAN	tRNA (uracil(54)-C(5))-methyltransferase homolog OS=Homo sapiens OX=9606 GN=TRMT2B PE=1 SV=1	TRMT2B	11	1	0	1.39	527633	486565	603268	508049	-0.182366	0.115294	0.999753	0.938195
	sp|Q07157|ZO1_HUMAN	Tight junction protein ZO-1 OS=Homo sapiens OX=9606 GN=TJP1 PE=1 SV=3	TJP1	1	1	0	0.4	988918	520626	662946	661923	-0.463915	0.115295	0.999753	0.938188
	sp|Q712K3|UB2R2_HUMAN	Ubiquitin-conjugating enzyme E2 R2 OS=Homo sapiens OX=9606 GN=UBE2R2 PE=1 SV=1	UBE2R2	12	5	4	19.33	345994	378086	344871	374269	0.122991	0.115358	0.999753	0.937952
	sp|P32970|CD70_HUMAN	CD70 antigen OS=Homo sapiens OX=9606 GN=CD70 PE=1 SV=2	CD70	10	2	0	10.88	160688	183475	177727	197228	0.170759	0.115401	0.999753	0.937791
	sp|Q13885|TBB2A_HUMAN	Tubulin beta-2A chain OS=Homo sapiens OX=9606 GN=TUBB2A PE=1 SV=1	TUBB2A	663	28	0	50.11	2.69303e+07	3.00497e+07	2.8394e+07	3.06368e+07	0.133901	0.115458	0.999753	0.937578
	sp|O75531|BAF_HUMAN	Barrier-to-autointegration factor OS=Homo sapiens OX=9606 GN=BANF1 PE=1 SV=1	BANF1	27	7	4	53.93	7.85291e+06	6.09249e+06	6.64162e+06	6.41676e+06	-0.207942	0.115558	0.999753	0.937198
	sp|Q7L3T8|SYPM_HUMAN	Probable proline--tRNA ligase, mitochondrial OS=Homo sapiens OX=9606 GN=PARS2 PE=1 SV=1	PARS2	3	2	1	6.95	25833.4	30260	26961.9	28180.6	0.145976	0.115711	0.999753	0.936624
	sp|Q17R89|RHG44_HUMAN	Rho GTPase-activating protein 44 OS=Homo sapiens OX=9606 GN=ARHGAP44 PE=1 SV=1	ARHGAP44	1	1	0	1.1	785772	848186	815113	974166	0.18372	0.115923	0.999753	0.93583
	sp|A8MYJ7|TTC34_HUMAN	Tetratricopeptide repeat protein 34 OS=Homo sapiens OX=9606 GN=TTC34 PE=2 SV=2	TTC34	1	1	0	1.24	36799.2	44345.6	43388.3	48816.3	0.219587	0.116022	0.999753	0.935461
	sp|Q96SZ6|CK5P1_HUMAN	Mitochondrial tRNA methylthiotransferase CDK5RAP1 OS=Homo sapiens OX=9606 GN=CDK5RAP1 PE=1 SV=2	CDK5RAP1	17	5	0	9.15	110055	104869	114683	99343.9	-0.138392	0.116236	0.999753	0.934661
	sp|P49207|RL34_HUMAN	60S ribosomal protein L34 OS=Homo sapiens OX=9606 GN=RPL34 PE=1 SV=3	RPL34	39	4	4	15.38	3.77369e+06	3.40148e+06	3.90675e+06	3.58793e+06	-0.136315	0.116549	0.999753	0.93349
	sp|Q9GZN7|ROGDI_HUMAN	Protein rogdi homolog OS=Homo sapiens OX=9606 GN=ROGDI PE=1 SV=1	ROGDI	1	1	0	4.53	45310.3	52229.1	51295.7	59928.2	0.214706	0.116734	0.999753	0.932801
	sp|Q93033|IGSF2_HUMAN	Immunoglobulin superfamily member 2 OS=Homo sapiens OX=9606 GN=CD101 PE=1 SV=2	CD101	3	2	0	1.86	43269	45099.1	41961.6	52915.8	0.197197	0.117086	0.999753	0.931495
	sp|Q5T8I9|HENMT_HUMAN	Small RNA 2'-O-methyltransferase OS=Homo sapiens OX=9606 GN=HENMT1 PE=1 SV=1	HENMT1	1	1	0	3.82	24405.3	21693.7	32148.3	23787.8	-0.302223	0.117314	0.999753	0.930652
	sp|Q7L9B9|EEPD1_HUMAN	Endonuclease/exonuclease/phosphatase family domain-containing protein 1 OS=Homo sapiens OX=9606 GN=EEPD1 PE=1 SV=2	EEPD1	4	3	3	8.44	63312.3	72767.9	66292.3	69636.9	0.135914	0.117364	0.999753	0.930464
	sp|Q9UI43|MRM2_HUMAN	rRNA methyltransferase 2, mitochondrial OS=Homo sapiens OX=9606 GN=MRM2 PE=1 SV=1	MRM2	7	3	2	7.72	70354.7	81574.6	79231.9	87598.3	0.179148	0.117808	0.999753	0.928825
	sp|Q9H6R3|ACSS3_HUMAN	Acyl-CoA synthetase short-chain family member 3, mitochondrial OS=Homo sapiens OX=9606 GN=ACSS3 PE=1 SV=1	ACSS3	1	1	0	1.46	53442.7	68490.9	48925	54707.5	0.259543	0.117896	0.999753	0.928502
	sp|Q9UNK0|STX8_HUMAN	Syntaxin-8 OS=Homo sapiens OX=9606 GN=STX8 PE=1 SV=2	STX8	27	9	5	36.02	352964	384118	360866	394842	0.12592	0.118041	0.999753	0.927966
	sp|Q6ZRS2|SRCAP_HUMAN	Helicase SRCAP OS=Homo sapiens OX=9606 GN=SRCAP PE=1 SV=3	SRCAP	43	14	0	4.21	375639	335796	374047	350442	-0.127903	0.118299	0.999753	0.92702
	sp|Q5T1C6|THEM4_HUMAN	Acyl-coenzyme A thioesterase THEM4 OS=Homo sapiens OX=9606 GN=THEM4 PE=1 SV=1	THEM4	10	4	1	12.92	117359	108900	143469	112684	-0.228191	0.118303	0.999753	0.927004
	sp|Q8TBY9|CF251_HUMAN	Cilia- and flagella-associated protein 251 OS=Homo sapiens OX=9606 GN=CFAP251 PE=1 SV=2	CFAP251	1	1	0	0.61	106584	119371	111693	119276	0.129107	0.118362	0.999753	0.926787
	sp|O60423|AT8B3_HUMAN	Phospholipid-transporting ATPase IK OS=Homo sapiens OX=9606 GN=ATP8B3 PE=2 SV=4	ATP8B3	1	1	0	0.62	919661	552862	862403	822912	-0.400904	0.118367	0.999753	0.92677
	sp|Q9Y5U2|TSSC4_HUMAN	Protein TSSC4 OS=Homo sapiens OX=9606 GN=TSSC4 PE=1 SV=3	TSSC4	9	3	0	9.73	112000	119456	113223	129710	0.144551	0.118416	0.999753	0.926589
	sp|Q96M89|CC138_HUMAN	Coiled-coil domain-containing protein 138 OS=Homo sapiens OX=9606 GN=CCDC138 PE=1 SV=1	CCDC138	5	2	1	2.11	193737	176283	197138	181970	-0.125859	0.118663	0.999753	0.925685
	sp|Q86VW2|ARHGP_HUMAN	Rho guanine nucleotide exchange factor 25 OS=Homo sapiens OX=9606 GN=ARHGEF25 PE=1 SV=2	ARHGEF25	1	1	0	1.21	90878.1	75174.8	90548.3	85888.7	-0.174951	0.118674	0.999753	0.925643
	sp|Q9BRL6|SRSF8_HUMAN	Serine/arginine-rich splicing factor 8 OS=Homo sapiens OX=9606 GN=SRSF8 PE=1 SV=1	SRSF8	21	4	0	13.47	5.65291e+06	5.92523e+06	5.47717e+06	6.3563e+06	0.141317	0.118772	0.999753	0.925287
	sp|Q96DY7|MTBP_HUMAN	Mdm2-binding protein OS=Homo sapiens OX=9606 GN=MTBP PE=1 SV=1	MTBP	2	2	2	2.21	81023.6	68828.1	87304	78899.9	-0.190684	0.118847	0.999753	0.925011
	sp|P62333|PRS10_HUMAN	26S proteasome regulatory subunit 10B OS=Homo sapiens OX=9606 GN=PSMC6 PE=1 SV=1	PSMC6	157	22	0	56.04	2.04566e+06	2.29644e+06	2.12798e+06	2.26178e+06	0.127404	0.118974	0.999753	0.924548
	sp|P55103|INHBC_HUMAN	Inhibin beta C chain OS=Homo sapiens OX=9606 GN=INHBC PE=2 SV=1	INHBC	1	1	1	2.27	87471.3	53415.3	78515.6	76480.5	-0.374722	0.119027	0.999753	0.924355
	sp|Q9NWZ8|GEMI8_HUMAN	Gem-associated protein 8 OS=Homo sapiens OX=9606 GN=GEMIN8 PE=1 SV=1	GEMIN8	2	2	0	6.2	147889	156912	123352	155486	0.209718	0.119611	0.999753	0.922229
	sp|Q9H6K1|ILRUN_HUMAN	Protein ILRUN OS=Homo sapiens OX=9606 GN=ILRUN PE=1 SV=2	ILRUN	6	4	0	11.74	113678	104188	111001	101931	-0.124371	0.119876	0.999753	0.921267
	sp|Q5VWC8|HACD4_HUMAN	Very-long-chain (3R)-3-hydroxyacyl-CoA dehydratase 4 OS=Homo sapiens OX=9606 GN=HACD4 PE=1 SV=1	HACD4	2	1	1	3.88	26587.5	29486.7	20178.9	27386.5	0.294968	0.119997	0.999753	0.920829
	sp|P30536|TSPO_HUMAN	Translocator protein OS=Homo sapiens OX=9606 GN=TSPO PE=1 SV=3	TSPO	7	2	0	8.28	4.03463e+06	3.71296e+06	3.88364e+06	3.47175e+06	-0.140806	0.120007	0.999753	0.920795
	sp|Q86YD1|PTOV1_HUMAN	Prostate tumor-overexpressed gene 1 protein OS=Homo sapiens OX=9606 GN=PTOV1 PE=1 SV=1	PTOV1	1	1	0	1.44	804927	929107	581317	818420	0.350251	0.120361	0.999753	0.919516
	sp|Q6DKK2|TTC19_HUMAN	Tetratricopeptide repeat protein 19, mitochondrial OS=Homo sapiens OX=9606 GN=TTC19 PE=1 SV=4	TTC19	11	7	6	19.21	175316	189445	176197	193011	0.121661	0.1205	0.999753	0.919014
	sp|P27105|STOM_HUMAN	Stomatin OS=Homo sapiens OX=9606 GN=STOM PE=1 SV=3	STOM	32	10	5	35.07	1.46596e+06	1.58767e+06	1.49571e+06	1.64523e+06	0.126264	0.120582	0.999753	0.918719
	sp|P63146|UBE2B_HUMAN	Ubiquitin-conjugating enzyme E2 B OS=Homo sapiens OX=9606 GN=UBE2B PE=1 SV=1	UBE2B	2	2	1	19.74	64829.6	52207.7	59935.3	58342.7	-0.175622	0.120595	0.999753	0.918671
	sp|P00390|GSHR_HUMAN	Glutathione reductase, mitochondrial OS=Homo sapiens OX=9606 GN=GSR PE=1 SV=2	GSR	80	21	0	49.04	2.97392e+06	2.69904e+06	2.79753e+06	2.49675e+06	-0.152011	0.120815	0.999753	0.917879
	sp|P07741|APT_HUMAN	Adenine phosphoribosyltransferase OS=Homo sapiens OX=9606 GN=APRT PE=1 SV=2	APRT	36	8	0	45	3.55538e+06	4.0207e+06	3.6086e+06	3.82121e+06	0.130015	0.120965	0.999753	0.917342
	sp|O75394|RM33_HUMAN	39S ribosomal protein L33, mitochondrial OS=Homo sapiens OX=9606 GN=MRPL33 PE=1 SV=1	MRPL33	1	1	1	21.54	66525.4	56912	83548.3	66026.7	-0.282366	0.120978	0.999753	0.917292
	sp|P09429|HMGB1_HUMAN	High mobility group protein B1 OS=Homo sapiens OX=9606 GN=HMGB1 PE=1 SV=3	HMGB1	240	25	0	41.86	4.02422e+07	3.67945e+07	3.81896e+07	3.38731e+07	-0.151129	0.12124	0.999753	0.916354
	sp|P05362|ICAM1_HUMAN	Intercellular adhesion molecule 1 OS=Homo sapiens OX=9606 GN=ICAM1 PE=1 SV=2	ICAM1	14	4	1	9.02	434641	504690	459336	479648	0.138999	0.121579	0.999753	0.915143
	sp|P49356|FNTB_HUMAN	Protein farnesyltransferase subunit beta OS=Homo sapiens OX=9606 GN=FNTB PE=1 SV=1	FNTB	5	3	0	8.7	148696	137393	162590	142808	-0.150607	0.12161	0.999753	0.915029
	sp|Q5BJH2|TM128_HUMAN	Transmembrane protein 128 OS=Homo sapiens OX=9606 GN=TMEM128 PE=1 SV=2	TMEM128	7	2	1	16.36	211629	194343	211806	195342	-0.119835	0.121803	0.999753	0.914341
	sp|Q8NEP3|DAAF1_HUMAN	Dynein assembly factor 1, axonemal OS=Homo sapiens OX=9606 GN=DNAAF1 PE=1 SV=5	DNAAF1	15	2	0	0.83	1.54073e+06	1.66376e+06	1.59059e+06	1.79346e+06	0.142006	0.121845	0.999753	0.914192
	sp|O95197|RTN3_HUMAN	Reticulon-3 OS=Homo sapiens OX=9606 GN=RTN3 PE=1 SV=2	RTN3	9	2	0	1.84	396540	403681	359766	495057	0.243143	0.121972	0.999753	0.913738
	sp|Q3ZCM7|TBB8_HUMAN	Tubulin beta-8 chain OS=Homo sapiens OX=9606 GN=TUBB8 PE=1 SV=2	TUBB8	180	12	0	20.72	2.12091e+07	2.49418e+07	2.42911e+07	2.6742e+07	0.186283	0.12202	0.999753	0.913568
	sp|Q8N3I7|BBS5_HUMAN	Bardet-Biedl syndrome 5 protein OS=Homo sapiens OX=9606 GN=BBS5 PE=1 SV=1	BBS5	1	1	0	1.76	335719	272734	271798	197216	-0.381257	0.122165	0.999753	0.913054
	sp|Q6ZTW0|TPGS1_HUMAN	Tubulin polyglutamylase complex subunit 1 OS=Homo sapiens OX=9606 GN=TPGS1 PE=1 SV=2	TPGS1	2	1	1	4.14	68647.9	83545.7	78309.4	81767.8	0.172848	0.122196	0.999753	0.912943
	sp|Q14511|CASL_HUMAN	Enhancer of filamentation 1 OS=Homo sapiens OX=9606 GN=NEDD9 PE=1 SV=1	NEDD9	3	3	0	3	61026.8	52316.4	54398.8	50556.1	-0.163937	0.122275	0.999753	0.912661
	sp|Q8N0X2|SPG16_HUMAN	Sperm-associated antigen 16 protein OS=Homo sapiens OX=9606 GN=SPAG16 PE=1 SV=2	SPAG16	3	1	0	0.95	99148.9	93633.2	98976.3	85601.5	-0.146012	0.122321	0.999753	0.912499
	sp|Q969V3|NCLN_HUMAN	Nicalin OS=Homo sapiens OX=9606 GN=NCLN PE=1 SV=2	NCLN	53	16	0	30.02	515536	566489	540163	591449	0.133418	0.122426	0.999753	0.912125
	sp|P23219|PGH1_HUMAN	Prostaglandin G/H synthase 1 OS=Homo sapiens OX=9606 GN=PTGS1 PE=1 SV=2	PTGS1	3	3	0	6.68	33231.8	41427.1	34750.1	35942.5	0.183341	0.122531	0.999753	0.911755
	sp|Q9P1Z2|CACO1_HUMAN	Calcium-binding and coiled-coil domain-containing protein 1 OS=Homo sapiens OX=9606 GN=CALCOCO1 PE=1 SV=2	CALCOCO1	13	7	0	11.72	248133	233913	266929	234020	-0.137482	0.122657	0.999753	0.911306
	sp|Q8TAV0|FA76A_HUMAN	Protein FAM76A OS=Homo sapiens OX=9606 GN=FAM76A PE=2 SV=1	FAM76A	5	4	0	11.73	210932	179109	211525	200102	-0.158017	0.122673	0.999753	0.911252
	sp|Q96C03|MID49_HUMAN	Mitochondrial dynamics protein MID49 OS=Homo sapiens OX=9606 GN=MIEF2 PE=1 SV=1	MIEF2	3	1	0	1.32	170946	182474	174887	207960	0.172017	0.12277	0.999753	0.910907
	sp|Q09666|AHNK_HUMAN	Neuroblast differentiation-associated protein AHNAK OS=Homo sapiens OX=9606 GN=AHNAK PE=1 SV=2	AHNAK	1644	327	275	72.11	1.25717e+07	1.17926e+07	1.288e+07	1.15861e+07	-0.122518	0.122882	0.999753	0.910513
	sp|P05787|K2C8_HUMAN	Keratin, type II cytoskeletal 8 OS=Homo sapiens OX=9606 GN=KRT8 PE=1 SV=7	KRT8	34	6	0	8.49	6.21722e+06	5.63156e+06	6.6202e+06	5.98294e+06	-0.144379	0.122933	0.999753	0.91033
	sp|O60232|ZNRD2_HUMAN	Protein ZNRD2 OS=Homo sapiens OX=9606 GN=ZNRD2 PE=1 SV=1	ZNRD2	12	3	1	19.09	347530	355043	315582	399198	0.184973	0.123202	0.999753	0.909381
	sp|Q6PI26|SHQ1_HUMAN	Protein SHQ1 homolog OS=Homo sapiens OX=9606 GN=SHQ1 PE=1 SV=2	SHQ1	7	5	0	7.63	188726	167194	180448	170664	-0.127599	0.123448	0.999753	0.908516
	sp|O95402|MED26_HUMAN	Mediator of RNA polymerase II transcription subunit 26 OS=Homo sapiens OX=9606 GN=MED26 PE=1 SV=2	MED26	2	2	2	4.17	136108	142184	128832	149090	0.136852	0.123532	0.999753	0.908221
	sp|Q92564|DCNL4_HUMAN	DCN1-like protein 4 OS=Homo sapiens OX=9606 GN=DCUN1D4 PE=1 SV=2	DCUN1D4	1	1	0	3.08	57993.4	68719	46643.7	58159.9	0.281581	0.123752	0.999753	0.907447
	sp|O95059|RPP14_HUMAN	Ribonuclease P protein subunit p14 OS=Homo sapiens OX=9606 GN=RPP14 PE=1 SV=3	RPP14	1	1	0	6.45	72098.7	102510	60956.8	72414	0.378099	0.123885	0.999753	0.90698
	sp|Q8IVT2|MISP_HUMAN	Mitotic interactor and substrate of PLK1 OS=Homo sapiens OX=9606 GN=MISP PE=1 SV=1	MISP	1	1	1	1.62	23419.6	16637.7	31035.1	23776.4	-0.438814	0.12414	0.999753	0.906089
	sp|Q9H467|CUED2_HUMAN	CUE domain-containing protein 2 OS=Homo sapiens OX=9606 GN=CUEDC2 PE=1 SV=1	CUEDC2	4	3	3	17.42	97855.3	104583	99195.7	111904	0.134917	0.124219	0.999753	0.905811
	tr|A0A090N8Y9|A0A090N8Y9_HUMAN	Similar to RP9 protein OS=Homo sapiens OX=9606 GN=LOC392652 PE=4 SV=1	LOC392652	2	1	0	2.07	78688.2	73371.9	76626.8	66873.5	-0.148666	0.124346	0.999753	0.90537
	sp|P51798|CLCN7_HUMAN	H(+)/Cl(-) exchange transporter 7 OS=Homo sapiens OX=9606 GN=CLCN7 PE=1 SV=2	CLCN7	18	11	0	13.04	461135	483258	454171	536103	0.15344	0.124465	0.999753	0.904953
	sp|Q9BYC9|RM20_HUMAN	39S ribosomal protein L20, mitochondrial OS=Homo sapiens OX=9606 GN=MRPL20 PE=1 SV=1	MRPL20	22	6	3	44.29	235848	270034	250190	262771	0.133034	0.124567	0.999753	0.904596
	sp|P37268|FDFT_HUMAN	Squalene synthase OS=Homo sapiens OX=9606 GN=FDFT1 PE=1 SV=1	FDFT1	101	16	0	36.21	2.8426e+06	3.14088e+06	2.98383e+06	3.2315e+06	0.1295	0.124639	0.999753	0.904347
	sp|Q2KJY2|KI26B_HUMAN	Kinesin-like protein KIF26B OS=Homo sapiens OX=9606 GN=KIF26B PE=1 SV=1	KIF26B	2	2	0	0.62	208807	201257	216260	177185	-0.170321	0.124929	0.999753	0.903337
	sp|Q9Y2G5|OFUT2_HUMAN	GDP-fucose protein O-fucosyltransferase 2 OS=Homo sapiens OX=9606 GN=POFUT2 PE=1 SV=3	POFUT2	3	3	1	6.99	67958.5	60303.2	64971.8	61433.4	-0.126606	0.125146	0.999753	0.902584
	sp|Q71RG4|TMUB2_HUMAN	Transmembrane and ubiquitin-like domain-containing protein 2 OS=Homo sapiens OX=9606 GN=TMUB2 PE=1 SV=2	TMUB2	4	2	0	8.41	82323.2	78338	88645.9	76986.8	-0.137515	0.125483	0.999753	0.901415
	sp|P21810|PGS1_HUMAN	Biglycan OS=Homo sapiens OX=9606 GN=BGN PE=1 SV=2	BGN	1	1	0	1.63	227067	147919	179719	180303	-0.306819	0.12565	0.999753	0.900837
	sp|P11169|GTR3_HUMAN	Solute carrier family 2, facilitated glucose transporter member 3 OS=Homo sapiens OX=9606 GN=SLC2A3 PE=1 SV=1	SLC2A3	17	4	1	7.66	283005	299550	285258	335566	0.15815	0.125681	0.999753	0.900729
	sp|Q8IZ21|PHAR4_HUMAN	Phosphatase and actin regulator 4 OS=Homo sapiens OX=9606 GN=PHACTR4 PE=1 SV=1	PHACTR4	8	5	0	7.69	216915	192156	236658	211556	-0.168307	0.125694	0.999753	0.900684
	sp|Q8NHM5|KDM2B_HUMAN	Lysine-specific demethylase 2B OS=Homo sapiens OX=9606 GN=KDM2B PE=1 SV=1	KDM2B	2	2	0	1.72	32010.7	31536.7	38201.9	28503.4	-0.222016	0.12594	0.999753	0.899837
	sp|Q8IWT6|LRC8A_HUMAN	Volume-regulated anion channel subunit LRRC8A OS=Homo sapiens OX=9606 GN=LRRC8A PE=1 SV=1	LRRC8A	11	5	5	6.91	84722.1	99398	97043.9	106838	0.184599	0.125965	0.999753	0.899751
	sp|P10412|H14_HUMAN	Histone H1.4 OS=Homo sapiens OX=9606 GN=H1-4 PE=1 SV=2	H1-4	178	15	5	42.92	4.795e+07	3.73391e+07	5.00306e+07	4.63654e+07	-0.235302	0.12608	0.999753	0.899353
	sp|P06576|ATPB_HUMAN	ATP synthase subunit beta, mitochondrial OS=Homo sapiens OX=9606 GN=ATP5F1B PE=1 SV=3	ATP5F1B	528	33	8	65.59	1.22853e+07	1.39461e+07	1.32628e+07	1.4145e+07	0.137915	0.126476	0.999753	0.897991
	sp|Q92747|ARC1A_HUMAN	Actin-related protein 2/3 complex subunit 1A OS=Homo sapiens OX=9606 GN=ARPC1A PE=1 SV=2	ARPC1A	16	7	1	15.13	399813	440774	387801	420380	0.128545	0.126867	0.999753	0.896651
	sp|Q9Y5Y2|NUBP2_HUMAN	Cytosolic Fe-S cluster assembly factor NUBP2 OS=Homo sapiens OX=9606 GN=NUBP2 PE=1 SV=1	NUBP2	8	5	2	22.14	260992	295023	284693	309661	0.149051	0.126888	0.999753	0.896578
	sp|P13051|UNG_HUMAN	Uracil-DNA glycosylase OS=Homo sapiens OX=9606 GN=UNG PE=1 SV=2	UNG	11	5	1	29.39	145903	129376	140216	132868	-0.125552	0.126968	0.999753	0.896304
	sp|P20810-10|ICAL_HUMAN	Isoform 10 of Calpastatin OS=Homo sapiens OX=9606 GN=CAST	CAST	50	20	0	33.42	419584	385250	401966	362574	-0.135979	0.127021	0.999753	0.896123
	sp|P49720|PSB3_HUMAN	Proteasome subunit beta type-3 OS=Homo sapiens OX=9606 GN=PSMB3 PE=1 SV=2	PSMB3	23	5	4	22.93	2.45367e+06	2.99021e+06	2.55551e+06	2.64422e+06	0.167267	0.127197	0.999753	0.895525
	sp|Q92506|DHB8_HUMAN	Estradiol 17-beta-dehydrogenase 8 OS=Homo sapiens OX=9606 GN=HSD17B8 PE=1 SV=2	HSD17B8	11	6	6	28.35	133814	154920	139634	145664	0.136143	0.12725	0.999753	0.895343
	sp|O75683|SURF6_HUMAN	Surfeit locus protein 6 OS=Homo sapiens OX=9606 GN=SURF6 PE=1 SV=3	SURF6	17	9	8	19.11	698148	612002	703379	662415	-0.138282	0.127371	0.999753	0.894929
	sp|Q86VP1|TAXB1_HUMAN	Tax1-binding protein 1 OS=Homo sapiens OX=9606 GN=TAX1BP1 PE=1 SV=2	TAX1BP1	40	18	0	23.83	287357	268775	301491	270832	-0.125583	0.127467	0.999753	0.894602
	sp|Q86V15|CASZ1_HUMAN	Zinc finger protein castor homolog 1 OS=Homo sapiens OX=9606 GN=CASZ1 PE=1 SV=4	CASZ1	8	2	0	0.68	716020	678833	773199	674438	-0.137048	0.127539	0.999753	0.894358
	sp|O75554|WBP4_HUMAN	WW domain-binding protein 4 OS=Homo sapiens OX=9606 GN=WBP4 PE=1 SV=1	WBP4	12	5	0	17.29	336524	306473	319239	290062	-0.136614	0.127575	0.999753	0.894233
	sp|Q8IX19|MCEM1_HUMAN	Mast cell-expressed membrane protein 1 OS=Homo sapiens OX=9606 GN=MCEMP1 PE=1 SV=1	MCEMP1	6	1	0	3.74	194954	247602	210075	214777	0.188412	0.127646	0.999753	0.893992
	sp|Q8WUA2|PPIL4_HUMAN	Peptidyl-prolyl cis-trans isomerase-like 4 OS=Homo sapiens OX=9606 GN=PPIL4 PE=1 SV=1	PPIL4	43	15	15	31.3	513102	452879	482537	456339	-0.130326	0.127663	0.999753	0.893936
	sp|Q9UMQ3|BARX2_HUMAN	Homeobox protein BarH-like 2 OS=Homo sapiens OX=9606 GN=BARX2 PE=1 SV=3	BARX2	1	1	1	3.58	158079	121612	138362	136409	-0.199436	0.127797	0.999753	0.893481
	sp|P54803|GALC_HUMAN	Galactocerebrosidase OS=Homo sapiens OX=9606 GN=GALC PE=1 SV=3	GALC	6	4	1	6.42	87394	91054.9	84601.9	99116.6	0.143819	0.127837	0.999753	0.893345
	sp|Q9NX38|ABITM_HUMAN	Protein Abitram OS=Homo sapiens OX=9606 GN=ABITRAM PE=1 SV=1	ABITRAM	3	1	1	5.52	115275	105370	112445	104193	-0.119789	0.128027	0.999753	0.892698
	sp|P38570|ITAE_HUMAN	Integrin alpha-E OS=Homo sapiens OX=9606 GN=ITGAE PE=1 SV=3	ITGAE	7	1	1	0.68	518925	446248	506192	484257	-0.140797	0.128264	0.999753	0.891896
	sp|O43914|TYOBP_HUMAN	TYRO protein tyrosine kinase-binding protein OS=Homo sapiens OX=9606 GN=TYROBP PE=1 SV=1	TYROBP	5	1	0	13.27	103328	88986.9	104434	98513.6	-0.149882	0.128319	0.999753	0.891709
	sp|O96014|WNT11_HUMAN	Protein Wnt-11 OS=Homo sapiens OX=9606 GN=WNT11 PE=1 SV=2	WNT11	2	1	0	1.69	166919	143099	165191	157364	-0.146082	0.12844	0.999753	0.8913
	sp|Q9H857|NT5D2_HUMAN	5'-nucleotidase domain-containing protein 2 OS=Homo sapiens OX=9606 GN=NT5DC2 PE=1 SV=1	NT5DC2	12	8	0	14.42	196051	207419	191135	214111	0.122543	0.128957	0.999753	0.889555
	sp|Q5SRI9|MANEA_HUMAN	Glycoprotein endo-alpha-1,2-mannosidase OS=Homo sapiens OX=9606 GN=MANEA PE=1 SV=1	MANEA	3	2	0	6.71	24837.9	33699.5	32727.5	35686.6	0.282532	0.129085	0.999753	0.889124
	sp|O14925|TIM23_HUMAN	Mitochondrial import inner membrane translocase subunit Tim23 OS=Homo sapiens OX=9606 GN=TIMM23 PE=1 SV=1	TIMM23	32	3	1	22.49	209823	247577	217671	226129	0.14685	0.129305	0.999753	0.888384
	sp|Q9NVC6|MED17_HUMAN	Mediator of RNA polymerase II transcription subunit 17 OS=Homo sapiens OX=9606 GN=MED17 PE=1 SV=2	MED17	13	9	0	15.98	249115	263684	240624	269347	0.122342	0.129442	0.999753	0.887926
	sp|Q96D46|NMD3_HUMAN	60S ribosomal export protein NMD3 OS=Homo sapiens OX=9606 GN=NMD3 PE=1 SV=1	NMD3	33	13	0	31.41	555134	513278	566363	519739	-0.118518	0.129534	0.999753	0.887617
	sp|Q96PM5|ZN363_HUMAN	RING finger and CHY zinc finger domain-containing protein 1 OS=Homo sapiens OX=9606 GN=RCHY1 PE=1 SV=1	RCHY1	5	2	0	6.51	70816.5	60703.6	64947.5	62201	-0.14232	0.129857	0.999753	0.886536
	sp|Q92845|KIFA3_HUMAN	Kinesin-associated protein 3 OS=Homo sapiens OX=9606 GN=KIFAP3 PE=1 SV=2	KIFAP3	5	2	0	1.01	194400	221577	197375	207692	0.131144	0.130027	0.999753	0.885967
	sp|P49441|INPP_HUMAN	Inositol polyphosphate 1-phosphatase OS=Homo sapiens OX=9606 GN=INPP1 PE=1 SV=1	INPP1	2	2	1	4.01	62007.2	69713.2	57929.9	63806	0.15419	0.130597	0.999753	0.884066
	sp|P29120|NEC1_HUMAN	Neuroendocrine convertase 1 OS=Homo sapiens OX=9606 GN=PCSK1 PE=1 SV=2	PCSK1	1	1	0	0.93	173356	131189	152974	151456	-0.208242	0.130829	0.999753	0.883297
	sp|Q96NT1|NP1L5_HUMAN	Nucleosome assembly protein 1-like 5 OS=Homo sapiens OX=9606 GN=NAP1L5 PE=1 SV=1	NAP1L5	1	1	1	3.85	134979	117320	121792	113521	-0.151873	0.130834	0.999753	0.883279
	sp|Q86UD3|MARH3_HUMAN	E3 ubiquitin-protein ligase MARCHF3 OS=Homo sapiens OX=9606 GN=MARCHF3 PE=1 SV=1	MARCHF3	2	1	1	2.77	58782.7	42833.7	72401.3	59421.1	-0.370843	0.130854	0.999753	0.883212
	sp|O95568|MET18_HUMAN	Histidine protein methyltransferase 1 homolog OS=Homo sapiens OX=9606 GN=METTL18 PE=1 SV=1	METTL18	5	2	1	3.76	202721	191166	206850	185635	-0.120393	0.13097	0.999753	0.882827
	sp|Q9BR77|CCD77_HUMAN	Coiled-coil domain-containing protein 77 OS=Homo sapiens OX=9606 GN=CCDC77 PE=1 SV=1	CCDC77	4	4	0	6.76	52970.7	45715.8	47161	43634.7	-0.162311	0.130996	0.999753	0.882741
	tr|A0A2R8Y6Z0|A0A2R8Y6Z0_HUMAN	RIMS-binding protein 2 OS=Homo sapiens OX=9606 GN=RIMBP2 PE=1 SV=1	RIMBP2	2	2	1	0.88	337192	318353	341980	305748	-0.122255	0.131085	0.999753	0.882448
	sp|Q9Y6X3|SCC4_HUMAN	MAU2 chromatid cohesion factor homolog OS=Homo sapiens OX=9606 GN=MAU2 PE=1 SV=2	MAU2	7	3	0	3.59	109401	87686.9	131094	109906	-0.286765	0.131251	0.999753	0.881899
	sp|Q5MNZ6|WIPI3_HUMAN	WD repeat domain phosphoinositide-interacting protein 3 OS=Homo sapiens OX=9606 GN=WDR45B PE=1 SV=2	WDR45B	12	5	3	11.92	169335	185858	175929	189936	0.122422	0.131484	0.999753	0.881127
	sp|O00303|EIF3F_HUMAN	Eukaryotic translation initiation factor 3 subunit F OS=Homo sapiens OX=9606 GN=EIF3F PE=1 SV=1	EIF3F	73	11	0	29.69	4.3242e+06	5.27834e+06	4.25015e+06	4.50246e+06	0.185427	0.131501	0.999753	0.88107
	sp|Q8IWT0|ARCH_HUMAN	Protein archease OS=Homo sapiens OX=9606 GN=ZBTB8OS PE=1 SV=2	ZBTB8OS	9	2	0	10.18	174716	179401	163126	198035	0.158969	0.131541	0.999753	0.88094
	sp|O75564|JERKY_HUMAN	Jerky protein homolog OS=Homo sapiens OX=9606 GN=JRK PE=1 SV=3	JRK	1	1	0	1.44	32464.5	31731.3	34565.6	25800.9	-0.227437	0.131549	0.999753	0.880913
	sp|Q15058|KIF14_HUMAN	Kinesin-like protein KIF14 OS=Homo sapiens OX=9606 GN=KIF14 PE=1 SV=1	KIF14	21	14	14	7.83	228404	256352	245855	264759	0.136704	0.131619	0.999753	0.880682
	sp|P31350|RIR2_HUMAN	Ribonucleoside-diphosphate reductase subunit M2 OS=Homo sapiens OX=9606 GN=RRM2 PE=1 SV=1	RRM2	67	16	0	42.67	1.89268e+06	2.07044e+06	1.80684e+06	1.97763e+06	0.129903	0.13167	0.999753	0.880512
	sp|Q99081|HTF4_HUMAN	Transcription factor 12 OS=Homo sapiens OX=9606 GN=TCF12 PE=1 SV=1	TCF12	2	1	0	2.35	39907.5	53651.2	50568.7	52751	0.243952	0.131782	0.999753	0.880143
	sp|Q16877|F264_HUMAN	6-phosphofructo-2-kinase/fructose-2,6-bisphosphatase 4 OS=Homo sapiens OX=9606 GN=PFKFB4 PE=1 SV=6	PFKFB4	2	2	0	4.05	67102.5	68127.1	60990	91631.3	0.304565	0.131816	0.999753	0.880033
	sp|Q15390|MTFR1_HUMAN	Mitochondrial fission regulator 1 OS=Homo sapiens OX=9606 GN=MTFR1 PE=1 SV=2	MTFR1	5	3	0	11.41	79666.9	60394.5	58736.7	39389.4	-0.488008	0.132317	0.999753	0.878384
	sp|O00257|CBX4_HUMAN	E3 SUMO-protein ligase CBX4 OS=Homo sapiens OX=9606 GN=CBX4 PE=1 SV=3	CBX4	7	5	4	10.54	103266	91493.1	122201	102275	-0.215714	0.132461	0.999753	0.877913
	sp|Q96MT7|CFA44_HUMAN	Cilia- and flagella-associated protein 44 OS=Homo sapiens OX=9606 GN=CFAP44 PE=1 SV=2	CFAP44	16	3	0	0.97	245361	227527	241516	220694	-0.11947	0.132492	0.999753	0.877811
	sp|Q92736|RYR2_HUMAN	Ryanodine receptor 2 OS=Homo sapiens OX=9606 GN=RYR2 PE=1 SV=3	RYR2	3	3	0	0.56	166170	208173	182590	185961	0.175759	0.13264	0.999753	0.877327
	tr|Q86T35|Q86T35_HUMAN	Uncharacterized protein DKFZp451A177 (Fragment) OS=Homo sapiens OX=9606 GN=DKFZp451A177 PE=2 SV=1	DKFZp451A177	2	2	0	2.56	55854	65686.4	57775	60012.1	0.144373	0.132858	0.999753	0.876612
	sp|O43402|EMC8_HUMAN	ER membrane protein complex subunit 8 OS=Homo sapiens OX=9606 GN=EMC8 PE=1 SV=1	EMC8	22	6	4	31.9	181194	196585	191722	227465	0.182124	0.132891	0.999753	0.876505
	sp|Q96FG2|ELMD3_HUMAN	ELMO domain-containing protein 3 OS=Homo sapiens OX=9606 GN=ELMOD3 PE=1 SV=2	ELMOD3	1	1	0	2.1	225416	192003	208163	200839	-0.141566	0.133136	0.999753	0.875705
	sp|Q12986|NFX1_HUMAN	Transcriptional repressor NF-X1 OS=Homo sapiens OX=9606 GN=NFX1 PE=1 SV=2	NFX1	6	5	0	5.54	80605.4	81196	60855	91179.5	0.296933	0.133294	0.999753	0.875188
	sp|O00170|AIP_HUMAN	AH receptor-interacting protein OS=Homo sapiens OX=9606 GN=AIP PE=1 SV=2	AIP	66	15	0	50.3	1.60164e+06	1.84715e+06	1.68608e+06	1.75583e+06	0.132118	0.133363	0.999753	0.874965
	sp|Q9UI32|GLSL_HUMAN	Glutaminase liver isoform, mitochondrial OS=Homo sapiens OX=9606 GN=GLS2 PE=1 SV=2	GLS2	2	2	2	2.16	46498	57216.1	48950.3	50315.7	0.169472	0.133538	0.999753	0.874396
	sp|P19419|ELK1_HUMAN	ETS domain-containing protein Elk-1 OS=Homo sapiens OX=9606 GN=ELK1 PE=1 SV=2	ELK1	1	1	0	4.21	18678.9	24799.7	24647.9	27936.1	0.294793	0.133557	0.999753	0.874335
	sp|Q9UHQ4|BAP29_HUMAN	B-cell receptor-associated protein 29 OS=Homo sapiens OX=9606 GN=BCAP29 PE=1 SV=2	BCAP29	17	7	0	16.18	505876	474746	510836	462425	-0.117636	0.133717	0.999753	0.873814
	sp|Q9HCF6|TRPM3_HUMAN	Transient receptor potential cation channel subfamily M member 3 OS=Homo sapiens OX=9606 GN=TRPM3 PE=2 SV=4	TRPM3	1	1	0	0.4	37685.1	21914.1	47199.9	38016.8	-0.547141	0.133755	0.999753	0.87369
	sp|O75436|VP26A_HUMAN	Vacuolar protein sorting-associated protein 26A OS=Homo sapiens OX=9606 GN=VPS26A PE=1 SV=2	VPS26A	63	16	0	46.79	1.4032e+06	1.5665e+06	1.45082e+06	1.53506e+06	0.120122	0.13377	0.999753	0.87364
	sp|Q9C091|GRB1L_HUMAN	GREB1-like protein OS=Homo sapiens OX=9606 GN=GREB1L PE=1 SV=2	GREB1L	3	1	0	0.36	78073.1	83068.4	75856.5	83972.1	0.118056	0.13404	0.999753	0.872767
	sp|O60831|PRAF2_HUMAN	PRA1 family protein 2 OS=Homo sapiens OX=9606 GN=PRAF2 PE=1 SV=1	PRAF2	1	1	0	3.93	1.45253e+06	1.29654e+06	1.32687e+06	1.19076e+06	-0.160023	0.134107	0.999753	0.872549
	sp|P61077|UB2D3_HUMAN	Ubiquitin-conjugating enzyme E2 D3 OS=Homo sapiens OX=9606 GN=UBE2D3 PE=1 SV=1	UBE2D3	14	4	0	28.57	1.88983e+06	2.1179e+06	1.84823e+06	1.97855e+06	0.131337	0.134552	0.999753	0.871108
	sp|P11532|DMD_HUMAN	Dystrophin OS=Homo sapiens OX=9606 GN=DMD PE=1 SV=3	DMD	4	1	0	0.16	929052	1.00423e+06	771273	951784	0.207823	0.134864	0.999753	0.870103
	sp|Q16760|DGKD_HUMAN	Diacylglycerol kinase delta OS=Homo sapiens OX=9606 GN=DGKD PE=1 SV=4	DGKD	2	1	0	0.49	172296	161973	170890	152496	-0.126722	0.134974	0.999753	0.869749
	tr|M0QZD8|M0QZD8_HUMAN	Uncharacterized protein OS=Homo sapiens OX=9606 GN=LOC400499 PE=4 SV=3	LOC400499	6	3	1	0.7	330516	344201	325964	400237	0.177338	0.135111	0.999753	0.86931
	sp|P10153|RNAS2_HUMAN	Non-secretory ribonuclease OS=Homo sapiens OX=9606 GN=RNASE2 PE=1 SV=2	RNASE2	8	4	3	21.12	116111	150631	148118	162707	0.255522	0.135125	0.999753	0.869264
	sp|Q8IWX7|UN45B_HUMAN	Protein unc-45 homolog B OS=Homo sapiens OX=9606 GN=UNC45B PE=1 SV=1	UNC45B	1	1	0	0.64	460159	314667	365134	366087	-0.272273	0.135367	0.999753	0.868486
	sp|O75131|CPNE3_HUMAN	Copine-3 OS=Homo sapiens OX=9606 GN=CPNE3 PE=1 SV=1	CPNE3	70	18	6	34.08	790433	819755	683546	839150	0.174221	0.135434	0.999753	0.868273
	sp|Q9HCL0|PCD18_HUMAN	Protocadherin-18 OS=Homo sapiens OX=9606 GN=PCDH18 PE=1 SV=3	PCDH18	2	2	0	1.23	104320	110682	105905	121622	0.142515	0.135591	0.999753	0.86777
	sp|Q9P253|VPS18_HUMAN	Vacuolar protein sorting-associated protein 18 homolog OS=Homo sapiens OX=9606 GN=VPS18 PE=1 SV=2	VPS18	20	7	6	6.99	200835	215289	208687	245312	0.166769	0.135603	0.999753	0.867731
	sp|Q8WWL2|SPIR2_HUMAN	Protein spire homolog 2 OS=Homo sapiens OX=9606 GN=SPIRE2 PE=1 SV=3	SPIRE2	2	1	0	0.98	178024	192688	159711	183261	0.156314	0.135688	0.999753	0.867457
	sp|P55145|MANF_HUMAN	Mesencephalic astrocyte-derived neurotrophic factor OS=Homo sapiens OX=9606 GN=MANF PE=1 SV=3	MANF	60	9	0	40.11	1.74103e+06	1.51322e+06	1.59489e+06	1.51463e+06	-0.138403	0.135726	0.999753	0.867337
	sp|P01833|PIGR_HUMAN	Polymeric immunoglobulin receptor OS=Homo sapiens OX=9606 GN=PIGR PE=1 SV=4	PIGR	1	1	1	0.79	233347	187099	183204	125773	-0.430653	0.135735	0.999753	0.867308
	sp|Q86WC6|PPR27_HUMAN	Protein phosphatase 1 regulatory subunit 27 OS=Homo sapiens OX=9606 GN=PPP1R27 PE=1 SV=1	PPP1R27	27	3	3	30.52	1.50675e+06	1.41711e+06	1.47891e+06	1.29177e+06	-0.141837	0.135906	0.999753	0.86676
	sp|P28066|PSA5_HUMAN	Proteasome subunit alpha type-5 OS=Homo sapiens OX=9606 GN=PSMA5 PE=1 SV=3	PSMA5	144	13	4	48.96	6.3918e+06	7.37795e+06	6.50436e+06	6.80312e+06	0.135893	0.136118	0.999753	0.866085
	sp|Q2TAA2|IAH1_HUMAN	Isoamyl acetate-hydrolyzing esterase 1 homolog OS=Homo sapiens OX=9606 GN=IAH1 PE=1 SV=1	IAH1	8	3	0	14.11	89319.5	98699.3	93726.7	100584	0.122967	0.136123	0.999753	0.866067
	sp|Q9Y5W9|SNX11_HUMAN	Sorting nexin-11 OS=Homo sapiens OX=9606 GN=SNX11 PE=1 SV=2	SNX11	6	3	0	16.3	63299.2	70087	60257.9	65646.7	0.135266	0.136366	0.999753	0.865295
	sp|Q6UWZ7|ABRX1_HUMAN	BRCA1-A complex subunit Abraxas 1 OS=Homo sapiens OX=9606 GN=ABRAXAS1 PE=1 SV=2	ABRAXAS1	2	2	0	5.62	273127	271883	307301	221511	-0.239431	0.136404	0.999753	0.865173
	sp|Q53FE4|CD017_HUMAN	Uncharacterized protein C4orf17 OS=Homo sapiens OX=9606 GN=C4orf17 PE=1 SV=3	C4orf17	1	1	1	2.23	195899	164806	166317	148295	-0.207403	0.136645	0.999753	0.864405
	sp|Q2M3W8|ZN181_HUMAN	Zinc finger protein 181 OS=Homo sapiens OX=9606 GN=ZNF181 PE=1 SV=1	ZNF181	1	1	0	1.05	1.27029e+06	1.01998e+06	1.27734e+06	1.21624e+06	-0.193667	0.13668	0.999753	0.864296
	sp|Q96PV0|SYGP1_HUMAN	Ras/Rap GTPase-activating protein SynGAP OS=Homo sapiens OX=9606 GN=SYNGAP1 PE=1 SV=4	SYNGAP1	5	2	0	1.64	291625	314822	269004	302278	0.139336	0.136712	0.999753	0.864194
	sp|P51884|LUM_HUMAN	Lumican OS=Homo sapiens OX=9606 GN=LUM PE=1 SV=2	LUM	2	2	2	5.92	75540.6	59084.5	58255.6	47932.4	-0.317934	0.136716	0.999753	0.864182
	sp|P60174|TPIS_HUMAN	Triosephosphate isomerase OS=Homo sapiens OX=9606 GN=TPI1 PE=1 SV=4	TPI1	364	25	0	93.57	1.38267e+07	1.54657e+07	1.32357e+07	1.43293e+07	0.138072	0.136735	0.999753	0.86412
	sp|O43826|G6PT1_HUMAN	Glucose-6-phosphate exchanger SLC37A4 OS=Homo sapiens OX=9606 GN=SLC37A4 PE=1 SV=1	SLC37A4	2	2	0	4.66	121615	138866	133137	141673	0.140512	0.136759	0.999753	0.864044
	sp|Q04759|KPCT_HUMAN	Protein kinase C theta type OS=Homo sapiens OX=9606 GN=PRKCQ PE=1 SV=3	PRKCQ	5	2	0	2.41	179011	157907	167496	158941	-0.128307	0.136836	0.999753	0.863799
	sp|Q8NEF9|SRFB1_HUMAN	Serum response factor-binding protein 1 OS=Homo sapiens OX=9606 GN=SRFBP1 PE=1 SV=1	SRFBP1	18	7	7	15.85	255023	238697	256679	233697	-0.115384	0.136888	0.999753	0.863635
	sp|Q9UEF7|KLOT_HUMAN	Klotho OS=Homo sapiens OX=9606 GN=KL PE=1 SV=2	KL	2	1	0	0.59	111457	125839	103852	114189	0.155995	0.136958	0.999753	0.863412
	sp|Q9BXH1|BBC3_HUMAN	Bcl-2-binding component 3, isoforms 1/2 OS=Homo sapiens OX=9606 GN=BBC3 PE=1 SV=1	BBC3	4	2	0	28.5	25872.8	31795.9	19515.4	25421.3	0.339414	0.137222	0.999753	0.862576
	sp|Q9H9Y2|RPF1_HUMAN	Ribosome production factor 1 OS=Homo sapiens OX=9606 GN=RPF1 PE=1 SV=2	RPF1	12	7	6	21.49	357694	317319	352852	334979	-0.123891	0.137327	0.999753	0.862246
	sp|Q86TZ1-2|TTC6_HUMAN	Isoform 2 of Tetratricopeptide repeat protein 6 OS=Homo sapiens OX=9606 GN=TTC6	TTC6	1	1	0	2.61	381962	356738	497672	370056	-0.263007	0.137373	0.999753	0.862099
	sp|Q99973|TEP1_HUMAN	Telomerase protein component 1 OS=Homo sapiens OX=9606 GN=TEP1 PE=1 SV=2	TEP1	2	2	0	0.99	139253	133126	140376	119430	-0.149025	0.137532	0.999753	0.861596
	sp|Q6GMV3|PTRD1_HUMAN	Putative peptidyl-tRNA hydrolase PTRHD1 OS=Homo sapiens OX=9606 GN=PTRHD1 PE=1 SV=1	PTRHD1	21	5	5	31.43	1.02753e+06	876793	1.01519e+06	971868	-0.145897	0.13789	0.999753	0.860468
	sp|Q6ZQY3|GADL1_HUMAN	Acidic amino acid decarboxylase GADL1 OS=Homo sapiens OX=9606 GN=GADL1 PE=1 SV=4	GADL1	4	1	1	1.34	83176.7	62026.1	60032.4	44573.5	-0.42643	0.138215	0.999753	0.859446
	sp|P25208|NFYB_HUMAN	Nuclear transcription factor Y subunit beta OS=Homo sapiens OX=9606 GN=NFYB PE=1 SV=2	NFYB	2	1	0	3.86	314263	200880	211719	198974	-0.367601	0.138341	0.999753	0.859049
	sp|Q96BY7|ATG2B_HUMAN	Autophagy-related protein 2 homolog B OS=Homo sapiens OX=9606 GN=ATG2B PE=1 SV=5	ATG2B	8	7	4	3.13	255726	268902	241411	272946	0.124802	0.138356	0.999753	0.859001
	sp|O60347|TBC12_HUMAN	TBC1 domain family member 12 OS=Homo sapiens OX=9606 GN=TBC1D12 PE=1 SV=3	TBC1D12	1	1	1	0.9	73614.1	72601.7	59048.5	90590.4	0.298739	0.138432	0.999753	0.858763
	sp|Q3ZCQ8|TIM50_HUMAN	Mitochondrial import inner membrane translocase subunit TIM50 OS=Homo sapiens OX=9606 GN=TIMM50 PE=1 SV=2	TIMM50	41	13	0	40.23	1.64053e+06	1.78363e+06	1.65097e+06	1.77648e+06	0.113181	0.138773	0.999753	0.857695
	sp|Q9BXK1|KLF16_HUMAN	Krueppel-like factor 16 OS=Homo sapiens OX=9606 GN=KLF16 PE=1 SV=1	KLF16	6	4	3	17.46	299486	141444	248591	249273	-0.539153	0.138831	0.999753	0.857515
	sp|Q6ZNW5|GDPP1_HUMAN	GDP-D-glucose phosphorylase 1 OS=Homo sapiens OX=9606 GN=GDPGP1 PE=1 SV=2	GDPGP1	3	2	1	7.79	33168	35919.3	34700.8	38769.9	0.137467	0.138943	0.999753	0.857165
	sp|Q8WXH0|SYNE2_HUMAN	Nesprin-2 OS=Homo sapiens OX=9606 GN=SYNE2 PE=1 SV=3	SYNE2	10	7	0	0.67	207792	196886	211137	188753	-0.119731	0.138988	0.999753	0.857022
	sp|P35913|PDE6B_HUMAN	Rod cGMP-specific 3',5'-cyclic phosphodiesterase subunit beta OS=Homo sapiens OX=9606 GN=PDE6B PE=1 SV=2	PDE6B	1	1	0	0.7	81502	89614.3	87427.5	98118.3	0.151664	0.13901	0.999753	0.856955
	sp|Q8TE23|TS1R2_HUMAN	Taste receptor type 1 member 2 OS=Homo sapiens OX=9606 GN=TAS1R2 PE=3 SV=2	TAS1R2	1	1	1	1.79	24225.8	19491.7	20842.7	20252.4	-0.177568	0.139067	0.999753	0.856776
	sp|Q969H8|MYDGF_HUMAN	Myeloid-derived growth factor OS=Homo sapiens OX=9606 GN=MYDGF PE=1 SV=1	MYDGF	68	8	2	30.63	5.03443e+06	5.44739e+06	4.97378e+06	5.38236e+06	0.113816	0.139233	0.999753	0.856257
	sp|Q5T653|RM02_HUMAN	39S ribosomal protein L2, mitochondrial OS=Homo sapiens OX=9606 GN=MRPL2 PE=1 SV=2	MRPL2	9	4	3	17.05	164599	222159	168946	174800	0.240896	0.139257	0.999753	0.856184
	sp|O43463|SUV91_HUMAN	Histone-lysine N-methyltransferase SUV39H1 OS=Homo sapiens OX=9606 GN=SUV39H1 PE=1 SV=1	SUV39H1	7	5	0	13.59	76108.3	73119.7	80445.9	70081.3	-0.128391	0.139602	0.999753	0.85511
	sp|Q7L1V2|MON1B_HUMAN	Vacuolar fusion protein MON1 homolog B OS=Homo sapiens OX=9606 GN=MON1B PE=1 SV=1	MON1B	14	3	0	8.41	32266	33478.2	31554.9	37727	0.155472	0.139644	0.999753	0.854979
	sp|Q8N129|CNPY4_HUMAN	Protein canopy homolog 4 OS=Homo sapiens OX=9606 GN=CNPY4 PE=1 SV=1	CNPY4	2	2	2	10.08	65595.7	72997.3	69807.5	74821.5	0.127156	0.139708	0.999753	0.854778
	sp|O75446|SAP30_HUMAN	Histone deacetylase complex subunit SAP30 OS=Homo sapiens OX=9606 GN=SAP30 PE=1 SV=1	SAP30	9	5	5	19.54	290214	265284	294159	273789	-0.116555	0.139907	0.999753	0.854161
	sp|Q9H0E7|UBP44_HUMAN	Ubiquitin carboxyl-terminal hydrolase 44 OS=Homo sapiens OX=9606 GN=USP44 PE=1 SV=2	USP44	1	1	0	0.84	142851	133480	137882	119591	-0.151607	0.140056	0.999753	0.853697
	sp|Q6ZUT9|DEN5B_HUMAN	DENN domain-containing protein 5B OS=Homo sapiens OX=9606 GN=DENND5B PE=1 SV=2	DENND5B	1	1	0	1.33	11111.3	10026.5	12188.4	10876.3	-0.156266	0.140062	0.999753	0.853679
	sp|Q9H7L9|SDS3_HUMAN	Sin3 histone deacetylase corepressor complex component SDS3 OS=Homo sapiens OX=9606 GN=SUDS3 PE=1 SV=2	SUDS3	19	4	0	12.5	4.26061e+06	3.76154e+06	4.04009e+06	3.85522e+06	-0.123656	0.140312	0.999753	0.852904
	sp|Q7LG56|RIR2B_HUMAN	Ribonucleoside-diphosphate reductase subunit M2 B OS=Homo sapiens OX=9606 GN=RRM2B PE=1 SV=1	RRM2B	34	9	0	21.94	1.11806e+06	1.15945e+06	1.00264e+06	1.1891e+06	0.14925	0.140588	0.999753	0.852052
	sp|O00754|MA2B1_HUMAN	Lysosomal alpha-mannosidase OS=Homo sapiens OX=9606 GN=MAN2B1 PE=1 SV=3	MAN2B1	82	20	0	19.78	1.37591e+06	1.4442e+06	1.34185e+06	1.51273e+06	0.121405	0.140801	0.999753	0.851394
	sp|P20248|CCNA2_HUMAN	Cyclin-A2 OS=Homo sapiens OX=9606 GN=CCNA2 PE=1 SV=2	CCNA2	12	7	7	19.21	228940	251046	243020	267577	0.135929	0.140832	0.999753	0.851298
	sp|Q71UI9|H2AV_HUMAN	Histone H2A.V OS=Homo sapiens OX=9606 GN=H2AZ2 PE=1 SV=3	H2AZ2	80	6	0	40.62	1.29108e+07	1.59761e+07	1.43901e+07	1.4638e+07	0.165983	0.140924	0.999753	0.851016
	tr|A0A0U1U562|A0A0U1U562_HUMAN	DNA cytosine-5 methyltransferase 2 isoform G OS=Homo sapiens OX=9606 GN=Dnmt2 PE=2 SV=1	Dnmt2	4	3	0	11.11	67110.9	59548.8	60783.2	55036	-0.157885	0.140939	0.999753	0.850969
	sp|O43781|DYRK3_HUMAN	Dual specificity tyrosine-phosphorylation-regulated kinase 3 OS=Homo sapiens OX=9606 GN=DYRK3 PE=1 SV=3	DYRK3	1	1	0	1.02	446828	407063	467520	429686	-0.128106	0.141012	0.999753	0.850744
	sp|Q9UFW8|CGBP1_HUMAN	CGG triplet repeat-binding protein 1 OS=Homo sapiens OX=9606 GN=CGGBP1 PE=1 SV=2	CGGBP1	12	3	3	19.16	335338	358271	334831	367096	0.11408	0.14129	0.999753	0.849887
	sp|Q8IZU2|WDR17_HUMAN	WD repeat-containing protein 17 OS=Homo sapiens OX=9606 GN=WDR17 PE=2 SV=2	WDR17	3	1	0	0.53	133871	106072	111582	107424	-0.195292	0.141432	0.999753	0.849451
	sp|Q9BTT4|MED10_HUMAN	Mediator of RNA polymerase II transcription subunit 10 OS=Homo sapiens OX=9606 GN=MED10 PE=1 SV=1	MED10	5	5	5	34.81	85975.6	95399.2	86413.1	91646.7	0.117442	0.141537	0.999753	0.849129
	tr|Q5TCE4|Q5TCE4_HUMAN	Molybdenum cofactor synthesis 1 (Fragment) OS=Homo sapiens OX=9606 GN=MOCS1 PE=4 SV=1	MOCS1	2	1	0	6.78	320745	274780	273016	224898	-0.251434	0.141632	0.999753	0.848838
	sp|O75747|P3C2G_HUMAN	Phosphatidylinositol 4-phosphate 3-kinase C2 domain-containing subunit gamma OS=Homo sapiens OX=9606 GN=PIK3C2G PE=1 SV=3	PIK3C2G	1	1	0	0.42	109924	71217	101730	100050	-0.325122	0.141715	0.999753	0.848584
	sp|P48723|HSP13_HUMAN	Heat shock 70 kDa protein 13 OS=Homo sapiens OX=9606 GN=HSPA13 PE=1 SV=1	HSPA13	28	9	9	22.08	371598	429962	397216	412006	0.131605	0.141759	0.999753	0.84845
	sp|P55211|CASP9_HUMAN	Caspase-9 OS=Homo sapiens OX=9606 GN=CASP9 PE=1 SV=3	CASP9	5	3	0	12.98	21273.6	26061.3	25986.6	29170.7	0.229798	0.142159	0.999753	0.847225
	sp|P02549|SPTA1_HUMAN	Spectrin alpha chain, erythrocytic 1 OS=Homo sapiens OX=9606 GN=SPTA1 PE=1 SV=5	SPTA1	3	2	0	0.54	243071	203129	239432	230367	-0.157333	0.142219	0.999753	0.847042
	sp|P31947|1433S_HUMAN	14-3-3 protein sigma OS=Homo sapiens OX=9606 GN=SFN PE=1 SV=1	SFN	66	7	1	19.35	2.51793e+07	3.19315e+07	2.12722e+07	2.49084e+07	0.285202	0.142232	0.999753	0.847004
	sp|Q9BPW9|DHRS9_HUMAN	Dehydrogenase/reductase SDR family member 9 OS=Homo sapiens OX=9606 GN=DHRS9 PE=1 SV=1	DHRS9	16	5	0	13.79	337936	368613	312422	347981	0.140436	0.142242	0.999753	0.846971
	sp|Q6ZT21|TMPPE_HUMAN	Transmembrane protein with metallophosphoesterase domain OS=Homo sapiens OX=9606 GN=TMPPE PE=1 SV=2	TMPPE	4	2	0	5.96	58662.6	77563.5	61646.1	63022.3	0.217395	0.142329	0.999753	0.846708
	sp|Q9BT17|MTG1_HUMAN	Mitochondrial ribosome-associated GTPase 1 OS=Homo sapiens OX=9606 GN=MTG1 PE=1 SV=2	MTG1	6	5	0	17.07	98023.5	84788.7	95131.3	91508.6	-0.132634	0.142395	0.999753	0.846506
	sp|P16104|H2AX_HUMAN	Histone H2AX OS=Homo sapiens OX=9606 GN=H2AX PE=1 SV=2	H2AX	46	7	4	32.86	1.93605e+07	2.07511e+07	2.02522e+07	2.44168e+07	0.184932	0.142443	0.999753	0.846358
	sp|Q8TEM1|PO210_HUMAN	Nuclear pore membrane glycoprotein 210 OS=Homo sapiens OX=9606 GN=NUP210 PE=1 SV=3	NUP210	161	34	16	21.36	1.37507e+06	1.53487e+06	1.41466e+06	1.49084e+06	0.117141	0.142476	0.999753	0.846258
	sp|Q9Y3D8|KAD6_HUMAN	Adenylate kinase isoenzyme 6 OS=Homo sapiens OX=9606 GN=AK6 PE=1 SV=1	AK6	46	9	0	65.69	395229	432573	411907	444143	0.11948	0.142693	0.999753	0.845596
	sp|Q96FI4|NEIL1_HUMAN	Endonuclease 8-like 1 OS=Homo sapiens OX=9606 GN=NEIL1 PE=1 SV=3	NEIL1	1	1	0	1.54	261163	200232	219111	216323	-0.200877	0.143159	0.999753	0.844181
	sp|Q96CM3|RUSD4_HUMAN	Mitochondrial RNA pseudouridine synthase RPUSD4 OS=Homo sapiens OX=9606 GN=RPUSD4 PE=1 SV=1	RPUSD4	6	4	0	9.55	79271.2	86552.7	83374.1	91186.4	0.127999	0.143364	0.999753	0.843561
	sp|Q8TAA3|PSMA8_HUMAN	Proteasome subunit alpha-type 8 OS=Homo sapiens OX=9606 GN=PSMA8 PE=2 SV=3	PSMA8	35	5	0	26.56	3.76533e+06	4.2236e+06	3.87778e+06	4.07331e+06	0.118334	0.143796	0.999753	0.842253
	sp|Q92871|PMM1_HUMAN	Phosphomannomutase 1 OS=Homo sapiens OX=9606 GN=PMM1 PE=1 SV=2	PMM1	5	3	3	11.83	144152	139939	164256	135230	-0.161661	0.143797	0.999753	0.84225
	sp|Q7Z4H3|HDDC2_HUMAN	5'-deoxynucleotidase HDDC2 OS=Homo sapiens OX=9606 GN=HDDC2 PE=1 SV=1	HDDC2	43	11	1	55.39	571042	649345	600603	626460	0.123098	0.144842	0.999753	0.839105
	sp|A7KAX9|RHG32_HUMAN	Rho GTPase-activating protein 32 OS=Homo sapiens OX=9606 GN=ARHGAP32 PE=1 SV=1	ARHGAP32	1	1	0	0.34	101601	104607	98312.8	120270	0.166446	0.144888	0.999753	0.838969
	sp|Q9BUE6|ISCA1_HUMAN	Iron-sulfur cluster assembly 1 homolog, mitochondrial OS=Homo sapiens OX=9606 GN=ISCA1 PE=1 SV=1	ISCA1	5	2	0	21.7	67912.7	64309.4	66489.1	55244.9	-0.172964	0.145018	0.999753	0.838578
	sp|Q7Z494|NPHP3_HUMAN	Nephrocystin-3 OS=Homo sapiens OX=9606 GN=NPHP3 PE=1 SV=1	NPHP3	4	1	0	0.45	113917	93769.2	107123	104817	-0.156092	0.145281	0.999753	0.837792
	sp|P09211|GSTP1_HUMAN	Glutathione S-transferase P OS=Homo sapiens OX=9606 GN=GSTP1 PE=1 SV=2	GSTP1	218	14	2	67.14	8.42731e+06	7.68949e+06	8.42447e+06	7.89544e+06	-0.112875	0.145533	0.999753	0.83704
	sp|Q7Z2F6|ZN720_HUMAN	Putative protein ZNF720 OS=Homo sapiens OX=9606 GN=ZNF720 PE=1 SV=1	ZNF720	1	1	0	8.73	35703.8	38603.7	27821.7	36293.8	0.248086	0.145677	0.999753	0.83661
	sp|O95025|SEM3D_HUMAN	Semaphorin-3D OS=Homo sapiens OX=9606 GN=SEMA3D PE=2 SV=2	SEMA3D	2	2	0	1.54	284937	272174	282976	228404	-0.187604	0.14575	0.999753	0.836391
	sp|P68036|UB2L3_HUMAN	Ubiquitin-conjugating enzyme E2 L3 OS=Homo sapiens OX=9606 GN=UBE2L3 PE=1 SV=1	UBE2L3	35	6	0	51.94	4.43644e+06	4.08821e+06	4.31781e+06	3.99755e+06	-0.11456	0.145769	0.999753	0.836334
	tr|A0A090N8G7|A0A090N8G7_HUMAN	Similar to RP9 protein OS=Homo sapiens OX=9606 GN=LOC402478 PE=4 SV=1	LOC402478	5	3	0	11.11	49833.5	46330.8	49073	45087.6	-0.113671	0.145863	0.999753	0.836054
	sp|Q96JE7-3|SC16B_HUMAN	Isoform 3 of Protein transport protein Sec16B OS=Homo sapiens OX=9606 GN=SEC16B	SEC16B	1	1	1	1.66	508610	425775	490005	475706	-0.149596	0.146055	0.999753	0.835485
	sp|Q6NUN7|JHY_HUMAN	Jhy protein homolog OS=Homo sapiens OX=9606 GN=JHY PE=2 SV=1	JHY	3	1	1	0.77	66937.9	61334.5	68257	63472.7	-0.115483	0.146061	0.999753	0.835466
	sp|Q9Y4F5|C170B_HUMAN	Centrosomal protein of 170 kDa protein B OS=Homo sapiens OX=9606 GN=CEP170B PE=1 SV=4	CEP170B	4	2	0	1.13	83781.1	66400.3	73457.4	72617.3	-0.176015	0.146351	0.999753	0.834605
	sp|Q9ULL5|PRR12_HUMAN	Proline-rich protein 12 OS=Homo sapiens OX=9606 GN=PRR12 PE=1 SV=3	PRR12	11	7	0	5.7	95642.4	105328	100746	108233	0.121295	0.146388	0.999753	0.834493
	sp|Q96JM7|LMBL3_HUMAN	Lethal(3)malignant brain tumor-like protein 3 OS=Homo sapiens OX=9606 GN=L3MBTL3 PE=1 SV=2	L3MBTL3	5	3	0	5.13	61480	66967.2	60670.3	65165.3	0.113224	0.146584	0.999753	0.833914
	sp|Q99571|P2RX4_HUMAN	P2X purinoceptor 4 OS=Homo sapiens OX=9606 GN=P2RX4 PE=1 SV=2	P2RX4	4	2	0	5.15	33006.9	40521.5	40198	44138	0.215409	0.146675	0.999753	0.833644
	sp|Q6GQQ9|OTU7B_HUMAN	OTU domain-containing protein 7B OS=Homo sapiens OX=9606 GN=OTUD7B PE=1 SV=1	OTUD7B	2	2	0	3.32	42750.7	42026.1	51953.5	39672.4	-0.206875	0.146756	0.999753	0.833406
	sp|P46976|GLYG_HUMAN	Glycogenin-1 OS=Homo sapiens OX=9606 GN=GYG1 PE=1 SV=4	GYG1	20	7	1	24.57	392251	376771	416797	364910	-0.124945	0.146809	0.999753	0.833247
	sp|Q8WV41|SNX33_HUMAN	Sorting nexin-33 OS=Homo sapiens OX=9606 GN=SNX33 PE=1 SV=1	SNX33	1	1	0	1.74	61051.7	65566	63966.9	74106	0.15759	0.146937	0.999753	0.832868
	sp|Q99704|DOK1_HUMAN	Docking protein 1 OS=Homo sapiens OX=9606 GN=DOK1 PE=1 SV=1	DOK1	9	5	0	19.13	95175.3	79572.2	83595.4	80425.5	-0.157047	0.146972	0.999753	0.832766
	sp|Q9UHQ9|NB5R1_HUMAN	NADH-cytochrome b5 reductase 1 OS=Homo sapiens OX=9606 GN=CYB5R1 PE=1 SV=1	CYB5R1	20	11	3	26.56	330927	303551	367470	324055	-0.152979	0.146977	0.999753	0.83275
	sp|Q9H8H3|MET7A_HUMAN	Methyltransferase-like protein 7A OS=Homo sapiens OX=9606 GN=METTL7A PE=1 SV=1	METTL7A	8	3	1	17.21	84163.5	73613.3	97586.6	84119.5	-0.203736	0.14704	0.999753	0.832565
	sp|P61803|DAD1_HUMAN	Dolichyl-diphosphooligosaccharide--protein glycosyltransferase subunit DAD1 OS=Homo sapiens OX=9606 GN=DAD1 PE=1 SV=3	DAD1	21	3	0	26.55	1.76898e+06	1.82023e+06	1.67177e+06	1.96435e+06	0.13694	0.147175	0.999753	0.832165
	sp|Q8NFH3|NUP43_HUMAN	Nucleoporin Nup43 OS=Homo sapiens OX=9606 GN=NUP43 PE=1 SV=1	NUP43	32	6	4	20	117313	126710	123543	140411	0.1479	0.14718	0.999753	0.83215
	sp|Q96HR3|MED30_HUMAN	Mediator of RNA polymerase II transcription subunit 30 OS=Homo sapiens OX=9606 GN=MED30 PE=1 SV=1	MED30	7	3	0	15.73	149283	157033	151561	181435	0.166284	0.147475	0.999753	0.831281
	sp|Q99558|M3K14_HUMAN	Mitogen-activated protein kinase kinase kinase 14 OS=Homo sapiens OX=9606 GN=MAP3K14 PE=1 SV=2	MAP3K14	1	1	1	0.63	341325	257889	256247	226097	-0.292495	0.147514	0.999753	0.831166
	sp|O15499|GSC2_HUMAN	Homeobox protein goosecoid-2 OS=Homo sapiens OX=9606 GN=GSC2 PE=1 SV=1	GSC2	1	1	1	2.93	2.1279e+06	1.42462e+06	2.10121e+06	2.01762e+06	-0.318708	0.147601	0.999753	0.830912
	sp|O75414|NDK6_HUMAN	Nucleoside diphosphate kinase 6 OS=Homo sapiens OX=9606 GN=NME6 PE=1 SV=3	NME6	7	4	0	18.28	154086	161963	155870	217790	0.277262	0.147654	0.999753	0.830755
	sp|Q7Z7J5|DPPA2_HUMAN	Developmental pluripotency-associated protein 2 OS=Homo sapiens OX=9606 GN=DPPA2 PE=1 SV=2	DPPA2	2	1	1	2.35	304924	342611	218509	304276	0.322902	0.147833	0.999753	0.830229
	sp|Q8IYA8|IHO1_HUMAN	Interactor of HORMAD1 protein 1 OS=Homo sapiens OX=9606 GN=IHO1 PE=1 SV=2	IHO1	2	1	0	1.01	84946.2	101937	85567.2	89016.6	0.160035	0.147876	0.999753	0.830103
	sp|Q9BYB0|SHAN3_HUMAN	SH3 and multiple ankyrin repeat domains protein 3 OS=Homo sapiens OX=9606 GN=SHANK3 PE=1 SV=3	SHANK3	2	2	0	0.92	204150	214813	206974	243820	0.154911	0.147881	0.999753	0.830087
	sp|Q04917|1433F_HUMAN	14-3-3 protein eta OS=Homo sapiens OX=9606 GN=YWHAH PE=1 SV=4	YWHAH	133	19	11	63.82	2.41232e+07	2.78297e+07	2.16414e+07	2.42702e+07	0.185801	0.147883	0.999753	0.830083
	sp|Q08722|CD47_HUMAN	Leukocyte surface antigen CD47 OS=Homo sapiens OX=9606 GN=CD47 PE=1 SV=1	CD47	18	3	0	8.67	508317	587372	425117	505154	0.228704	0.147963	0.999753	0.829846
	sp|Q9BZE2|PUS3_HUMAN	tRNA pseudouridine(38/39) synthase OS=Homo sapiens OX=9606 GN=PUS3 PE=1 SV=3	PUS3	6	1	1	1.46	192819	180456	187017	166127	-0.133243	0.148013	0.999753	0.829701
	sp|Q9NWT8|AKIP_HUMAN	Aurora kinase A-interacting protein OS=Homo sapiens OX=9606 GN=AURKAIP1 PE=1 SV=1	AURKAIP1	3	1	0	5.02	190736	181723	193661	172194	-0.119665	0.148156	0.999753	0.82928
	sp|Q9NX20|RM16_HUMAN	39S ribosomal protein L16, mitochondrial OS=Homo sapiens OX=9606 GN=MRPL16 PE=1 SV=1	MRPL16	21	4	2	17.53	725588	651668	698321	662673	-0.115303	0.148232	0.999753	0.829058
	sp|P12955|PEPD_HUMAN	Xaa-Pro dipeptidase OS=Homo sapiens OX=9606 GN=PEPD PE=1 SV=3	PEPD	25	9	0	20.89	579445	607414	576095	656710	0.128478	0.148278	0.999753	0.828924
	sp|Q15649|ZNHI3_HUMAN	Zinc finger HIT domain-containing protein 3 OS=Homo sapiens OX=9606 GN=ZNHIT3 PE=1 SV=2	ZNHIT3	2	2	0	10.32	211224	292963	210051	219922	0.269097	0.148411	0.999753	0.828535
	sp|Q9UK23|NAGPA_HUMAN	N-acetylglucosamine-1-phosphodiester alpha-N-acetylglucosaminidase OS=Homo sapiens OX=9606 GN=NAGPA PE=1 SV=2	NAGPA	3	3	0	6.8	94470.2	110704	105063	109293	0.142862	0.148424	0.999753	0.828496
	sp|Q8N8Q9|NIPA2_HUMAN	Magnesium transporter NIPA2 OS=Homo sapiens OX=9606 GN=NIPA2 PE=2 SV=1	NIPA2	8	4	1	8.33	250297	281363	275548	301392	0.149065	0.148649	0.999753	0.827838
	sp|P54868|HMCS2_HUMAN	Hydroxymethylglutaryl-CoA synthase, mitochondrial OS=Homo sapiens OX=9606 GN=HMGCS2 PE=1 SV=1	HMGCS2	6	2	0	3.94	192392	150393	180032	177540	-0.187707	0.149411	0.999753	0.825619
	sp|Q7Z6V5|ADAT2_HUMAN	tRNA-specific adenosine deaminase 2 OS=Homo sapiens OX=9606 GN=ADAT2 PE=1 SV=1	ADAT2	4	2	0	8.9	118080	108120	111998	102718	-0.125951	0.149561	0.999753	0.825181
	sp|O60506|HNRPQ_HUMAN	Heterogeneous nuclear ribonucleoprotein Q OS=Homo sapiens OX=9606 GN=SYNCRIP PE=1 SV=2	SYNCRIP	397	28	0	42.7	1.28734e+07	1.40123e+07	1.26523e+07	1.35966e+07	0.113069	0.149628	0.999753	0.824988
	sp|Q9BYN8|RT26_HUMAN	28S ribosomal protein S26, mitochondrial OS=Homo sapiens OX=9606 GN=MRPS26 PE=1 SV=1	MRPS26	25	9	9	29.27	838445	766554	833389	782158	-0.110429	0.150054	0.999753	0.823753
	sp|Q9NXH8|TOR4A_HUMAN	Torsin-4A OS=Homo sapiens OX=9606 GN=TOR4A PE=1 SV=2	TOR4A	9	6	6	18.2	95935.2	99812.5	93331.9	106693	0.125089	0.150105	0.999753	0.823604
	sp|O95298|NDUC2_HUMAN	NADH dehydrogenase [ubiquinone] 1 subunit C2 OS=Homo sapiens OX=9606 GN=NDUFC2 PE=1 SV=1	NDUFC2	27	6	0	28.57	902989	853203	903748	814505	-0.115909	0.150107	0.999753	0.823599
	sp|Q92734|TFG_HUMAN	Protein TFG OS=Homo sapiens OX=9606 GN=TFG PE=1 SV=2	TFG	39	9	0	27.75	809835	887045	770608	838289	0.126415	0.15012	0.999753	0.823561
	sp|O75943|RAD17_HUMAN	Cell cycle checkpoint protein RAD17 OS=Homo sapiens OX=9606 GN=RAD17 PE=1 SV=2	RAD17	7	5	0	8.81	48187.1	43477.2	48935.1	45958.2	-0.119469	0.150174	0.999753	0.823405
	sp|Q9H2W6|RM46_HUMAN	39S ribosomal protein L46, mitochondrial OS=Homo sapiens OX=9606 GN=MRPL46 PE=1 SV=1	MRPL46	21	7	4	30.11	702020	639463	649579	572667	-0.15823	0.150455	0.999753	0.822593
	sp|O75342|LX12B_HUMAN	Arachidonate 12-lipoxygenase, 12R-type OS=Homo sapiens OX=9606 GN=ALOX12B PE=1 SV=1	ALOX12B	3	2	2	2	229373	260430	260036	299291	0.19302	0.150558	0.999753	0.822296
	sp|Q00526|CDK3_HUMAN	Cyclin-dependent kinase 3 OS=Homo sapiens OX=9606 GN=CDK3 PE=1 SV=1	CDK3	13	3	0	11.15	297798	329455	323045	358072	0.147134	0.150641	0.999753	0.822058
	sp|Q9NX58|LYAR_HUMAN	Cell growth-regulating nucleolar protein OS=Homo sapiens OX=9606 GN=LYAR PE=1 SV=2	LYAR	58	16	16	33.77	671050	539266	593255	585884	-0.166729	0.150658	0.999753	0.822007
	sp|P14174|MIF_HUMAN	Macrophage migration inhibitory factor OS=Homo sapiens OX=9606 GN=MIF PE=1 SV=4	MIF	5	1	1	7.83	602627	760723	770874	888469	0.270465	0.150703	0.999753	0.821877
	sp|O60516|4EBP3_HUMAN	Eukaryotic translation initiation factor 4E-binding protein 3 OS=Homo sapiens OX=9606 GN=EIF4EBP3 PE=1 SV=1	EIF4EBP3	1	1	1	6	92067.5	104000	83203	92994.3	0.168163	0.150821	0.999753	0.821538
	sp|O00182|LEG9_HUMAN	Galectin-9 OS=Homo sapiens OX=9606 GN=LGALS9 PE=1 SV=2	LGALS9	31	7	0	20	1.16803e+06	1.21379e+06	1.07102e+06	1.23827e+06	0.132391	0.150964	0.999753	0.821127
	sp|A8K2U0|A2ML1_HUMAN	Alpha-2-macroglobulin-like protein 1 OS=Homo sapiens OX=9606 GN=A2ML1 PE=1 SV=3	A2ML1	1	1	1	0.48	118501	99951.6	109032	106429	-0.140226	0.150989	0.999753	0.821053
	sp|Q15776|ZKSC8_HUMAN	Zinc finger protein with KRAB and SCAN domains 8 OS=Homo sapiens OX=9606 GN=ZKSCAN8 PE=1 SV=2	ZKSCAN8	2	1	0	3.46	43638.4	59528.9	47354.9	47664.5	0.228696	0.15107	0.999753	0.820823
	sp|Q13753|LAMC2_HUMAN	Laminin subunit gamma-2 OS=Homo sapiens OX=9606 GN=LAMC2 PE=1 SV=2	LAMC2	1	1	0	0.59	11242.5	13797.8	14272.7	19581.2	0.375844	0.151254	0.999753	0.820293
	sp|Q96DP5|FMT_HUMAN	Methionyl-tRNA formyltransferase, mitochondrial OS=Homo sapiens OX=9606 GN=MTFMT PE=1 SV=2	MTFMT	4	2	1	6.17	45129.6	45288.7	50530.2	34461.9	-0.273534	0.151299	0.999753	0.820165
	sp|Q8ND71|GIMA8_HUMAN	GTPase IMAP family member 8 OS=Homo sapiens OX=9606 GN=GIMAP8 PE=2 SV=2	GIMAP8	16	1	0	0.9	708414	787571	754209	803446	0.122028	0.15137	0.999753	0.819961
	sp|Q9Y6R4|M3K4_HUMAN	Mitogen-activated protein kinase kinase kinase 4 OS=Homo sapiens OX=9606 GN=MAP3K4 PE=1 SV=2	MAP3K4	16	11	0	6.16	507997	449868	485822	465501	-0.118482	0.151535	0.999753	0.819486
	tr|H3BMZ5|H3BMZ5_HUMAN	Kinesin-like protein KIFC3 (Fragment) OS=Homo sapiens OX=9606 GN=KIFC3 PE=1 SV=1	KIFC3	1	1	0	11.36	1.19312e+06	998510	999061	895659	-0.20726	0.151559	0.999753	0.81942
	sp|P0DO97|CC192_HUMAN	Coiled-coil domain-containing protein 192 OS=Homo sapiens OX=9606 GN=CCDC192 PE=4 SV=1	CCDC192	1	1	0	2.05	133138	125369	129428	112734	-0.142987	0.151676	0.999753	0.819082
	sp|Q9Y5G7|PCDG6_HUMAN	Protocadherin gamma-A6 OS=Homo sapiens OX=9606 GN=PCDHGA6 PE=2 SV=1	PCDHGA6	5	1	0	0.64	541919	505830	518026	448431	-0.153782	0.151702	0.999753	0.819008
	sp|Q9P2W1|HOP2_HUMAN	Homologous-pairing protein 2 homolog OS=Homo sapiens OX=9606 GN=PSMC3IP PE=1 SV=1	PSMC3IP	14	5	0	29.03	134464	143136	134775	147836	0.111806	0.151763	0.999753	0.818834
	sp|Q11206|SIA4C_HUMAN	CMP-N-acetylneuraminate-beta-galactosamide-alpha-2,3-sialyltransferase 4 OS=Homo sapiens OX=9606 GN=ST3GAL4 PE=2 SV=1	ST3GAL4	6	5	0	15.62	64113	70361.8	67101.5	71839.3	0.116301	0.152041	0.999753	0.81804
	sp|P22732|GTR5_HUMAN	Solute carrier family 2, facilitated glucose transporter member 5 OS=Homo sapiens OX=9606 GN=SLC2A5 PE=1 SV=1	SLC2A5	14	3	0	5.59	254392	287255	275720	291818	0.128572	0.152294	0.999753	0.817317
	sp|Q5UE93|PI3R6_HUMAN	Phosphoinositide 3-kinase regulatory subunit 6 OS=Homo sapiens OX=9606 GN=PIK3R6 PE=1 SV=1	PIK3R6	2	2	2	3.18	1.57915e+06	853345	1.05644e+06	1.09835e+06	-0.415913	0.15247	0.999753	0.816816
	sp|P62714|PP2AB_HUMAN	Serine/threonine-protein phosphatase 2A catalytic subunit beta isoform OS=Homo sapiens OX=9606 GN=PPP2CB PE=1 SV=1	PPP2CB	109	17	2	59.22	1.36923e+06	1.43478e+06	1.38565e+06	1.66464e+06	0.166053	0.152645	0.999753	0.816317
	sp|Q96J94|PIWL1_HUMAN	Piwi-like protein 1 OS=Homo sapiens OX=9606 GN=PIWIL1 PE=1 SV=1	PIWIL1	2	1	0	0.7	70306.8	72991.3	60052.1	73375.7	0.171574	0.152853	0.999753	0.815725
	sp|Q99442|SEC62_HUMAN	Translocation protein SEC62 OS=Homo sapiens OX=9606 GN=SEC62 PE=1 SV=1	SEC62	23	9	0	14.54	1.21407e+06	1.09087e+06	1.12437e+06	1.04286e+06	-0.131473	0.153185	0.999753	0.814783
	sp|O95336|6PGL_HUMAN	6-phosphogluconolactonase OS=Homo sapiens OX=9606 GN=PGLS PE=1 SV=2	PGLS	77	9	2	39.53	2.71437e+06	3.05806e+06	2.94178e+06	3.12056e+06	0.128557	0.153389	0.999753	0.814207
	sp|P78357|CNTP1_HUMAN	Contactin-associated protein 1 OS=Homo sapiens OX=9606 GN=CNTNAP1 PE=1 SV=1	CNTNAP1	1	1	1	0.43	487588	515207	426703	502239	0.157316	0.153429	0.999753	0.814093
	sp|Q96N16-2|JKIP1_HUMAN	Isoform 2 of Janus kinase and microtubule-interacting protein 1 OS=Homo sapiens OX=9606 GN=JAKMIP1	JAKMIP1	4	2	0	1.56	249278	219845	230798	219811	-0.125823	0.15359	0.999753	0.813636
	sp|Q02447|SP3_HUMAN	Transcription factor Sp3 OS=Homo sapiens OX=9606 GN=SP3 PE=1 SV=3	SP3	6	4	0	5.89	221171	111136	214375	205107	-0.528301	0.15368	0.999753	0.813382
	sp|O75880|SCO1_HUMAN	Protein SCO1 homolog, mitochondrial OS=Homo sapiens OX=9606 GN=SCO1 PE=1 SV=1	SCO1	21	5	0	16.28	1.0797e+06	1.1857e+06	1.10115e+06	1.16752e+06	0.109777	0.15369	0.999753	0.813355
	sp|Q63ZY3|KANK2_HUMAN	KN motif and ankyrin repeat domain-containing protein 2 OS=Homo sapiens OX=9606 GN=KANK2 PE=1 SV=1	KANK2	3	1	0	0.82	34780.6	30805.2	34898.7	33161.9	-0.124378	0.153749	0.999753	0.813187
	sp|Q5I7T1|AG10B_HUMAN	Putative Dol-P-Glc:Glc(2)Man(9)GlcNAc(2)-PP-Dol alpha-1,2-glucosyltransferase OS=Homo sapiens OX=9606 GN=ALG10B PE=1 SV=2	ALG10B	2	1	0	1.27	184924	198593	189473	206914	0.114962	0.153768	0.999753	0.813133
	sp|Q9GZY8|MFF_HUMAN	Mitochondrial fission factor OS=Homo sapiens OX=9606 GN=MFF PE=1 SV=1	MFF	6	3	0	15.2	81110.5	103822	98477.3	101100	0.197032	0.153814	0.999753	0.813004
	sp|Q86V85|GP180_HUMAN	Integral membrane protein GPR180 OS=Homo sapiens OX=9606 GN=GPR180 PE=2 SV=1	GPR180	1	1	1	2.27	65344.1	64198.9	69487.8	56911.4	-0.156776	0.153876	0.999753	0.812829
	sp|P56537|IF6_HUMAN	Eukaryotic translation initiation factor 6 OS=Homo sapiens OX=9606 GN=EIF6 PE=1 SV=1	EIF6	84	8	4	56.73	1.85121e+06	2.01085e+06	1.73676e+06	1.90927e+06	0.127982	0.153986	0.999753	0.81252
	sp|Q14108|SCRB2_HUMAN	Lysosome membrane protein 2 OS=Homo sapiens OX=9606 GN=SCARB2 PE=1 SV=2	SCARB2	7	4	0	11.09	102070	111059	102717	109681	0.108205	0.1542	0.999753	0.811916
	sp|P31321|KAP1_HUMAN	cAMP-dependent protein kinase type I-beta regulatory subunit OS=Homo sapiens OX=9606 GN=PRKAR1B PE=1 SV=4	PRKAR1B	4	1	0	2.1	181135	148363	179789	173453	-0.169848	0.154488	0.999753	0.811105
	sp|Q9BYD2|RM09_HUMAN	39S ribosomal protein L9, mitochondrial OS=Homo sapiens OX=9606 GN=MRPL9 PE=1 SV=2	MRPL9	10	5	1	16.85	614905	774332	696939	701931	0.171443	0.154797	0.999753	0.810236
	sp|P09488|GSTM1_HUMAN	Glutathione S-transferase Mu 1 OS=Homo sapiens OX=9606 GN=GSTM1 PE=1 SV=3	GSTM1	1	1	0	7.8	22274.1	21559.7	17812	29429.2	0.338684	0.155367	0.999753	0.808641
	sp|O94768|ST17B_HUMAN	Serine/threonine-protein kinase 17B OS=Homo sapiens OX=9606 GN=STK17B PE=1 SV=1	STK17B	2	2	2	6.72	34344.4	47404.8	42309.6	42059.7	0.228204	0.155562	0.999753	0.808095
	sp|Q9Y6X8|ZHX2_HUMAN	Zinc fingers and homeoboxes protein 2 OS=Homo sapiens OX=9606 GN=ZHX2 PE=1 SV=1	ZHX2	6	4	3	4.78	54578.2	57689.7	55958.1	64766.1	0.145439	0.156789	0.999753	0.804683
	sp|Q3B820-3|F161A_HUMAN	Isoform 3 of Protein FAM161A OS=Homo sapiens OX=9606 GN=FAM161A	FAM161A	1	1	0	1.12	21530.8	26106.8	25954.5	28246.7	0.200063	0.156896	0.999753	0.804389
	sp|Q9BRT6|LLPH_HUMAN	Protein LLP homolog OS=Homo sapiens OX=9606 GN=LLPH PE=1 SV=1	LLPH	9	4	2	15.5	574864	514580	531978	497892	-0.127679	0.15711	0.999753	0.803795
	sp|Q96CG3|TIFA_HUMAN	TRAF-interacting protein with FHA domain-containing protein A OS=Homo sapiens OX=9606 GN=TIFA PE=1 SV=1	TIFA	4	3	3	15.22	103474	111669	95122.7	106187	0.134354	0.15713	0.999753	0.80374
	sp|Q96MM3|ZFP42_HUMAN	Zinc finger protein 42 homolog OS=Homo sapiens OX=9606 GN=ZFP42 PE=1 SV=2	ZFP42	6	3	1	6.77	368055	234063	379581	357472	-0.369801	0.157135	0.999753	0.803727
	sp|Q9H5V9|CX056_HUMAN	UPF0428 protein CXorf56 OS=Homo sapiens OX=9606 GN=CXorf56 PE=1 SV=1	CXorf56	9	5	0	20.72	250113	212540	234392	228902	-0.134518	0.157357	0.999753	0.803115
	sp|Q9BQA9|CYBC1_HUMAN	Cytochrome b-245 chaperone 1 OS=Homo sapiens OX=9606 GN=CYBC1 PE=1 SV=1	CYBC1	14	5	0	19.25	642902	696439	583884	656417	0.142165	0.157434	0.999753	0.802901
	sp|Q9H8H0|NOL11_HUMAN	Nucleolar protein 11 OS=Homo sapiens OX=9606 GN=NOL11 PE=1 SV=1	NOL11	54	19	7	27.54	537486	588232	521443	560161	0.116747	0.157547	0.999753	0.80259
	sp|Q13137|CACO2_HUMAN	Calcium-binding and coiled-coil domain-containing protein 2 OS=Homo sapiens OX=9606 GN=CALCOCO2 PE=1 SV=1	CALCOCO2	48	18	0	43.5	479288	444335	464576	427896	-0.113951	0.157665	0.999753	0.802265
	sp|O15498|YKT6_HUMAN	Synaptobrevin homolog YKT6 OS=Homo sapiens OX=9606 GN=YKT6 PE=1 SV=1	YKT6	43	9	3	44.44	862974	806183	866936	800462	-0.106651	0.157678	0.999753	0.80223
	sp|Q9Y2H1|ST38L_HUMAN	Serine/threonine-protein kinase 38-like OS=Homo sapiens OX=9606 GN=STK38L PE=1 SV=3	STK38L	11	8	2	18.75	113413	121225	111439	120991	0.107378	0.157837	0.999753	0.801791
	sp|P18847|ATF3_HUMAN	Cyclic AMP-dependent transcription factor ATF-3 OS=Homo sapiens OX=9606 GN=ATF3 PE=1 SV=2	ATF3	1	1	0	3.87	442545	411278	544634	438260	-0.209605	0.157898	0.999753	0.801623
	sp|Q9H9D4|ZN408_HUMAN	Zinc finger protein 408 OS=Homo sapiens OX=9606 GN=ZNF408 PE=1 SV=1	ZNF408	1	1	1	1.39	33879.3	24393.7	38015.6	34147.4	-0.314357	0.157906	0.999753	0.8016
	sp|Q9P2B4|CT2NL_HUMAN	CTTNBP2 N-terminal-like protein OS=Homo sapiens OX=9606 GN=CTTNBP2NL PE=1 SV=2	CTTNBP2NL	6	5	0	8.61	143483	173966	166322	171886	0.1627	0.158169	0.999753	0.800878
	sp|Q70HW3|SAMC_HUMAN	S-adenosylmethionine mitochondrial carrier protein OS=Homo sapiens OX=9606 GN=SLC25A26 PE=1 SV=2	SLC25A26	2	2	1	10.22	57475.5	48985.1	62861.4	57222.4	-0.183099	0.158213	0.999753	0.800758
	sp|Q8N2H3|PYRD2_HUMAN	Pyridine nucleotide-disulfide oxidoreductase domain-containing protein 2 OS=Homo sapiens OX=9606 GN=PYROXD2 PE=1 SV=2	PYROXD2	1	1	1	1.38	49453.2	60364.7	41483.1	48492.1	0.256434	0.158244	0.999753	0.800672
	sp|P36873|PP1G_HUMAN	Serine/threonine-protein phosphatase PP1-gamma catalytic subunit OS=Homo sapiens OX=9606 GN=PPP1CC PE=1 SV=1	PPP1CC	98	12	0	39.94	1.13844e+06	1.21753e+06	1.19257e+06	1.37905e+06	0.15325	0.158319	0.999753	0.800466
	sp|Q8TBM8|DJB14_HUMAN	DnaJ homolog subfamily B member 14 OS=Homo sapiens OX=9606 GN=DNAJB14 PE=1 SV=1	DNAJB14	3	3	1	6.07	95963.6	84062.9	82725.5	65816	-0.260455	0.15834	0.999753	0.80041
	sp|Q9NR23|GDF3_HUMAN	Growth/differentiation factor 3 OS=Homo sapiens OX=9606 GN=GDF3 PE=1 SV=3	GDF3	1	1	1	3.3	53532.3	40478.7	64087.1	54924.5	-0.312916	0.15839	0.999753	0.800273
	sp|P42685|FRK_HUMAN	Tyrosine-protein kinase FRK OS=Homo sapiens OX=9606 GN=FRK PE=1 SV=1	FRK	3	1	0	1.58	226854	237463	230882	293759	0.206708	0.158401	0.999753	0.800241
	sp|Q3B726|RPA43_HUMAN	DNA-directed RNA polymerase I subunit RPA43 OS=Homo sapiens OX=9606 GN=POLR1F PE=1 SV=1	POLR1F	12	5	5	15.38	549435	592397	516944	568278	0.122603	0.158405	0.999753	0.800232
	sp|Q10589|BST2_HUMAN	Bone marrow stromal antigen 2 OS=Homo sapiens OX=9606 GN=BST2 PE=1 SV=1	BST2	10	3	0	18.33	409693	367347	411832	390244	-0.11754	0.158414	0.999753	0.800208
	sp|A0A0U1RRL7|MMPOS_HUMAN	Protein MMP24OS OS=Homo sapiens OX=9606 GN=MMP24OS PE=1 SV=1	MMP24OS	2	1	1	38.02	16395.2	18733.9	18998.7	23153.6	0.23886	0.158916	0.999753	0.798832
	sp|Q9Y4K3|TRAF6_HUMAN	TNF receptor-associated factor 6 OS=Homo sapiens OX=9606 GN=TRAF6 PE=1 SV=1	TRAF6	8	6	6	12.84	81435	79478.2	89660.4	75851.3	-0.138194	0.159033	0.999753	0.798513
	sp|Q9UNW1|MINP1_HUMAN	Multiple inositol polyphosphate phosphatase 1 OS=Homo sapiens OX=9606 GN=MINPP1 PE=1 SV=1	MINPP1	9	6	0	13.35	466317	393995	423076	413090	-0.138798	0.159183	0.999753	0.798104
	sp|Q8WUF8|F172A_HUMAN	Cotranscriptional regulator FAM172A OS=Homo sapiens OX=9606 GN=FAM172A PE=1 SV=1	FAM172A	9	3	0	7.45	176506	163461	168076	151799	-0.128863	0.159423	0.999753	0.79745
	sp|P19634|SL9A1_HUMAN	Sodium/hydrogen exchanger 1 OS=Homo sapiens OX=9606 GN=SLC9A1 PE=1 SV=2	SLC9A1	5	2	2	2.21	169771	165696	185073	157321	-0.134718	0.159505	0.999753	0.797227
	sp|Q13822|ENPP2_HUMAN	Ectonucleotide pyrophosphatase/phosphodiesterase family member 2 OS=Homo sapiens OX=9606 GN=ENPP2 PE=1 SV=3	ENPP2	12	5	0	6.14	136786	164662	143571	146562	0.148668	0.159517	0.999753	0.797194
	sp|Q8ND23|CARL3_HUMAN	Capping protein, Arp2/3 and myosin-I linker protein 3 OS=Homo sapiens OX=9606 GN=CARMIL3 PE=2 SV=2	CARMIL3	4	2	1	0.87	109544	95123.2	93744.3	78173.4	-0.232847	0.159553	0.999753	0.797095
	sp|Q8N5G2|MACOI_HUMAN	Macoilin OS=Homo sapiens OX=9606 GN=MACO1 PE=1 SV=1	MACO1	19	9	2	16.26	1.71016e+06	1.58417e+06	1.70814e+06	1.59228e+06	-0.105869	0.159652	0.999753	0.796826
	tr|A0A0G2JRG0|A0A0G2JRG0_HUMAN	Glutathione S-transferase theta-1 OS=Homo sapiens OX=9606 GN=GSTT1 PE=1 SV=1	GSTT1	8	1	0	13.04	173565	158223	167920	158338	-0.109146	0.160007	0.999753	0.795861
	sp|Q96DM3|RMC1_HUMAN	Regulator of MON1-CCZ1 complex OS=Homo sapiens OX=9606 GN=RMC1 PE=1 SV=2	RMC1	15	6	0	9.59	88337.6	101213	98017.6	103507	0.13745	0.160058	0.999753	0.795722
	sp|Q6VY07|PACS1_HUMAN	Phosphofurin acidic cluster sorting protein 1 OS=Homo sapiens OX=9606 GN=PACS1 PE=1 SV=2	PACS1	2	2	0	1.56	167588	127571	170666	163128	-0.229389	0.160282	0.999753	0.795115
	sp|Q86VP3|PACS2_HUMAN	Phosphofurin acidic cluster sorting protein 2 OS=Homo sapiens OX=9606 GN=PACS2 PE=1 SV=3	PACS2	2	2	0	1.69	167588	127571	170666	163128	-0.229389	0.160282	0.999753	0.795115
	sp|Q4G0N4|NAKD2_HUMAN	NAD kinase 2, mitochondrial OS=Homo sapiens OX=9606 GN=NADK2 PE=1 SV=2	NADK2	37	13	0	33.26	224078	235445	218385	242061	0.109945	0.160755	0.999753	0.793834
	sp|Q9HC44|GPBL1_HUMAN	Vasculin-like protein 1 OS=Homo sapiens OX=9606 GN=GPBP1L1 PE=1 SV=1	GPBP1L1	1	1	0	3.59	35458.3	20645.1	34291.5	33349.6	-0.410254	0.160802	0.999753	0.793708
	sp|Q9NP61|ARFG3_HUMAN	ADP-ribosylation factor GTPase-activating protein 3 OS=Homo sapiens OX=9606 GN=ARFGAP3 PE=1 SV=1	ARFGAP3	12	5	0	11.05	230155	220501	242429	215686	-0.115226	0.16083	0.999753	0.793632
	sp|Q8TDX5-2|ACMSD_HUMAN	Isoform 2 of 2-amino-3-carboxymuconate-6-semialdehyde decarboxylase OS=Homo sapiens OX=9606 GN=ACMSD	ACMSD	1	1	0	2.16	142500	108743	143695	138107	-0.223632	0.160853	0.999753	0.793572
	sp|Q02338|BDH_HUMAN	D-beta-hydroxybutyrate dehydrogenase, mitochondrial OS=Homo sapiens OX=9606 GN=BDH1 PE=1 SV=3	BDH1	29	8	5	17.49	1.33518e+06	1.444e+06	1.33507e+06	1.42907e+06	0.105605	0.161288	0.999753	0.792399
	sp|Q9H4X1|RGCC_HUMAN	Regulator of cell cycle RGCC OS=Homo sapiens OX=9606 GN=RGCC PE=1 SV=1	RGCC	2	1	0	8.03	10673.6	11100.2	9664.61	11180	0.133333	0.161514	0.999753	0.791791
	sp|Q9HCH5|SYTL2_HUMAN	Synaptotagmin-like protein 2 OS=Homo sapiens OX=9606 GN=SYTL2 PE=1 SV=3	SYTL2	4	3	0	2.14	222849	254986	190696	220961	0.203434	0.161573	0.999753	0.79163
	sp|P0DPB6|RPAC2_HUMAN	DNA-directed RNA polymerases I and III subunit RPAC2 OS=Homo sapiens OX=9606 GN=POLR1D PE=1 SV=1	POLR1D	13	6	6	42.1	843315	872355	779189	896662	0.125717	0.161586	0.999753	0.791596
	sp|Q9Y2H0|DLGP4_HUMAN	Disks large-associated protein 4 OS=Homo sapiens OX=9606 GN=DLGAP4 PE=1 SV=3	DLGAP4	22	11	0	12	391361	364128	378612	346457	-0.116048	0.161708	0.999753	0.791268
	sp|Q9H4L5|OSBL3_HUMAN	Oxysterol-binding protein-related protein 3 OS=Homo sapiens OX=9606 GN=OSBPL3 PE=1 SV=1	OSBPL3	2	2	0	3.04	30946	21381.2	26265	26792.8	-0.252354	0.161712	0.999753	0.791259
	sp|P63098|CANB1_HUMAN	Calcineurin subunit B type 1 OS=Homo sapiens OX=9606 GN=PPP3R1 PE=1 SV=2	PPP3R1	41	7	0	49.41	995562	1.0623e+06	891158	1.01859e+06	0.143211	0.162022	0.999753	0.790425
	sp|O75843|AP1G2_HUMAN	AP-1 complex subunit gamma-like 2 OS=Homo sapiens OX=9606 GN=AP1G2 PE=1 SV=1	AP1G2	12	6	0	7.77	147487	171664	172089	192052	0.188672	0.162057	0.999753	0.790333
	sp|Q9Y4P8|WIPI2_HUMAN	WD repeat domain phosphoinositide-interacting protein 2 OS=Homo sapiens OX=9606 GN=WIPI2 PE=1 SV=1	WIPI2	11	6	0	19.16	116885	120460	115197	140222	0.163539	0.162074	0.999753	0.790287
	sp|Q5NDL2|EOGT_HUMAN	EGF domain-specific O-linked N-acetylglucosamine transferase OS=Homo sapiens OX=9606 GN=EOGT PE=1 SV=1	EOGT	10	5	0	11.76	82938	88378.3	85911.6	96873	0.132451	0.162134	0.999753	0.790125
	sp|Q96MY7|F161B_HUMAN	Protein FAM161B OS=Homo sapiens OX=9606 GN=FAM161B PE=1 SV=2	FAM161B	5	3	0	2.01	496521	451491	459921	417741	-0.137967	0.162282	0.999753	0.78973
	sp|Q8NEV4|MYO3A_HUMAN	Myosin-IIIa OS=Homo sapiens OX=9606 GN=MYO3A PE=1 SV=2	MYO3A	2	2	0	0.74	918360	758467	735914	602036	-0.282831	0.162398	0.999753	0.789418
	sp|Q7Z2W9|RM21_HUMAN	39S ribosomal protein L21, mitochondrial OS=Homo sapiens OX=9606 GN=MRPL21 PE=1 SV=2	MRPL21	7	5	0	32.68	229425	235109	211616	247732	0.131318	0.162416	0.999753	0.78937
	sp|Q8N128|F177A_HUMAN	Protein FAM177A1 OS=Homo sapiens OX=9606 GN=FAM177A1 PE=1 SV=1	FAM177A1	7	2	0	10.8	70464.3	88765.8	73821.4	74986.3	0.177849	0.162431	0.999753	0.789332
	sp|Q8NE62|CHDH_HUMAN	Choline dehydrogenase, mitochondrial OS=Homo sapiens OX=9606 GN=CHDH PE=1 SV=2	CHDH	1	1	1	1.01	259278	253549	271202	228021	-0.141219	0.162488	0.999753	0.789178
	sp|Q96NB2|SFXN2_HUMAN	Sideroflexin-2 OS=Homo sapiens OX=9606 GN=SFXN2 PE=1 SV=2	SFXN2	4	4	1	13.66	22879.7	18848.7	22026.4	21558.9	-0.155277	0.162585	0.999753	0.788919
	sp|Q96AX9-10|MIB2_HUMAN	Isoform 10 of E3 ubiquitin-protein ligase MIB2 OS=Homo sapiens OX=9606 GN=MIB2	MIB2	8	4	0	7.3	87461.6	99613	97876.8	105351	0.146923	0.162856	0.999753	0.788197
	sp|Q14849|STAR3_HUMAN	StAR-related lipid transfer protein 3 OS=Homo sapiens OX=9606 GN=STARD3 PE=1 SV=2	STARD3	5	4	0	11.01	40913.2	47784.5	46848.2	49803.2	0.15611	0.163419	0.999753	0.786698
	sp|Q9BRP8|PYM1_HUMAN	Partner of Y14 and mago OS=Homo sapiens OX=9606 GN=PYM1 PE=1 SV=1	PYM1	22	7	0	50.98	610863	536695	618395	588403	-0.129236	0.163433	0.999753	0.786659
	sp|Q13362|2A5G_HUMAN	Serine/threonine-protein phosphatase 2A 56 kDa regulatory subunit gamma isoform OS=Homo sapiens OX=9606 GN=PPP2R5C PE=1 SV=3	PPP2R5C	38	10	0	17.37	605160	573469	643018	577810	-0.115931	0.163436	0.999753	0.786652
	sp|Q13670|PM2PB_HUMAN	Putative postmeiotic segregation increased 2-like protein 11 OS=Homo sapiens OX=9606 GN=PMS2P11 PE=5 SV=1	PMS2P11	1	1	0	5.18	51971	47053.7	54683.7	50618.9	-0.127417	0.163497	0.999753	0.786491
	sp|P0DJ07|PT100_HUMAN	Protein PET100 homolog, mitochondrial OS=Homo sapiens OX=9606 GN=PET100 PE=1 SV=1	PET100	2	1	0	10.96	775301	753047	783692	570640	-0.24986	0.163678	0.999753	0.786009
	sp|Q53ET0|CRTC2_HUMAN	CREB-regulated transcription coactivator 2 OS=Homo sapiens OX=9606 GN=CRTC2 PE=1 SV=2	CRTC2	3	3	3	5.77	64658	64620.5	73281.3	57650.7	-0.173471	0.163757	0.999753	0.785799
	sp|Q14088|RB33A_HUMAN	Ras-related protein Rab-33A OS=Homo sapiens OX=9606 GN=RAB33A PE=1 SV=2	RAB33A	6	4	0	17.3	154672	128794	136153	132864	-0.149716	0.163865	0.999753	0.785515
	sp|Q9BYE7|PCGF6_HUMAN	Polycomb group RING finger protein 6 OS=Homo sapiens OX=9606 GN=PCGF6 PE=1 SV=2	PCGF6	2	2	1	10	32482.5	31350.3	35736.9	30881.1	-0.130939	0.163899	0.999753	0.785423
	sp|Q8TAP6|CEP76_HUMAN	Centrosomal protein of 76 kDa OS=Homo sapiens OX=9606 GN=CEP76 PE=1 SV=1	CEP76	10	5	0	6.83	142654	159100	149844	157010	0.112408	0.163922	0.999753	0.785362
	sp|P12111|CO6A3_HUMAN	Collagen alpha-3(VI) chain OS=Homo sapiens OX=9606 GN=COL6A3 PE=1 SV=5	COL6A3	1	1	0	0.22	46442.7	31955.4	43905.3	43499.3	-0.276398	0.164158	0.999753	0.784737
	sp|Q96PU4|UHRF2_HUMAN	E3 ubiquitin-protein ligase UHRF2 OS=Homo sapiens OX=9606 GN=UHRF2 PE=1 SV=1	UHRF2	16	9	4	12.72	411231	441835	428977	474239	0.124136	0.164252	0.999753	0.784489
	sp|P12004|PCNA_HUMAN	Proliferating cell nuclear antigen OS=Homo sapiens OX=9606 GN=PCNA PE=1 SV=1	PCNA	250	20	14	56.32	1.17508e+07	1.32218e+07	1.12954e+07	1.20613e+07	0.132402	0.164407	0.999753	0.78408
	sp|O14641|DVL2_HUMAN	Segment polarity protein dishevelled homolog DVL-2 OS=Homo sapiens OX=9606 GN=DVL2 PE=1 SV=1	DVL2	10	7	2	12.36	115550	135794	129949	134590	0.141761	0.164489	0.999753	0.783863
	sp|O96006|ZBED1_HUMAN	E3 SUMO-protein ligase ZBED1 OS=Homo sapiens OX=9606 GN=ZBED1 PE=1 SV=1	ZBED1	7	5	5	8.65	193028	225359	197846	203963	0.13367	0.164722	0.999753	0.783247
	sp|Q99595|TI17A_HUMAN	Mitochondrial import inner membrane translocase subunit Tim17-A OS=Homo sapiens OX=9606 GN=TIMM17A PE=1 SV=1	TIMM17A	3	1	0	12.86	90914	123881	119853	124049	0.248014	0.164938	0.999753	0.782679
	sp|O43488|ARK72_HUMAN	Aflatoxin B1 aldehyde reductase member 2 OS=Homo sapiens OX=9606 GN=AKR7A2 PE=1 SV=3	AKR7A2	55	8	0	26.18	1.43298e+06	1.68635e+06	1.56736e+06	1.60297e+06	0.133651	0.165064	0.999753	0.782347
	sp|Q9P2X0|DPM3_HUMAN	Dolichol-phosphate mannosyltransferase subunit 3 OS=Homo sapiens OX=9606 GN=DPM3 PE=1 SV=2	DPM3	4	2	0	23.91	392947	448495	441607	475424	0.148605	0.165353	0.999753	0.781587
	sp|Q00169|PIPNA_HUMAN	Phosphatidylinositol transfer protein alpha isoform OS=Homo sapiens OX=9606 GN=PITPNA PE=1 SV=2	PITPNA	39	14	1	40.37	1.19871e+06	1.11465e+06	1.21572e+06	1.12999e+06	-0.105199	0.165362	0.999753	0.781564
	sp|O75822|EIF3J_HUMAN	Eukaryotic translation initiation factor 3 subunit J OS=Homo sapiens OX=9606 GN=EIF3J PE=1 SV=2	EIF3J	94	19	0	54.26	3.74679e+06	3.4806e+06	3.57569e+06	3.23202e+06	-0.126054	0.165378	0.999753	0.781522
	sp|P13473|LAMP2_HUMAN	Lysosome-associated membrane glycoprotein 2 OS=Homo sapiens OX=9606 GN=LAMP2 PE=1 SV=2	LAMP2	7	3	0	6.59	140847	174672	173487	185947	0.205288	0.165395	0.999753	0.781477
	sp|Q8NCA9|ZN784_HUMAN	Zinc finger protein 784 OS=Homo sapiens OX=9606 GN=ZNF784 PE=1 SV=1	ZNF784	2	2	1	8.05	37570.1	42400.8	43004.9	52149.9	0.226334	0.1654	0.999753	0.781465
	sp|Q8TER0|SNED1_HUMAN	Sushi, nidogen and EGF-like domain-containing protein 1 OS=Homo sapiens OX=9606 GN=SNED1 PE=2 SV=2	SNED1	1	1	0	0.42	238067	188485	194406	187410	-0.194896	0.165432	0.999753	0.781382
	sp|Q96E52|OMA1_HUMAN	Metalloendopeptidase OMA1, mitochondrial OS=Homo sapiens OX=9606 GN=OMA1 PE=1 SV=1	OMA1	19	4	2	5.34	708067	779896	753887	807353	0.119124	0.165544	0.999753	0.781086
	sp|Q6UWM7|LCTL_HUMAN	Lactase-like protein OS=Homo sapiens OX=9606 GN=LCTL PE=1 SV=2	LCTL	1	1	0	1.06	121068	115321	121514	109001	-0.113473	0.165968	0.999753	0.779977
	sp|Q5T011|SZT2_HUMAN	KICSTOR complex protein SZT2 OS=Homo sapiens OX=9606 GN=SZT2 PE=1 SV=3	SZT2	1	1	0	0.17	341388	341181	290502	375228	0.18417	0.165971	0.999753	0.779968
	sp|P24158|PRTN3_HUMAN	Myeloblastin OS=Homo sapiens OX=9606 GN=PRTN3 PE=1 SV=3	PRTN3	41	4	3	19.14	2.38885e+06	2.93998e+06	3.02134e+06	3.54254e+06	0.264544	0.166196	0.999753	0.779379
	sp|Q9NUV7-2|SPTC3_HUMAN	Isoform 2 of Serine palmitoyltransferase 3 OS=Homo sapiens OX=9606 GN=SPTLC3	SPTLC3	1	1	1	7.43	226238	314466	220679	231189	0.271092	0.1662	0.999753	0.779369
	sp|Q8WXD9|CSKI1_HUMAN	Caskin-1 OS=Homo sapiens OX=9606 GN=CASKIN1 PE=1 SV=1	CASKIN1	1	1	1	0.63	58362.1	84525.7	69985.9	68306.5	0.249658	0.16632	0.999753	0.779056
	sp|P51608|MECP2_HUMAN	Methyl-CpG-binding protein 2 OS=Homo sapiens OX=9606 GN=MECP2 PE=1 SV=1	MECP2	6	4	0	12.76	60142	49484.9	53768.7	53130.6	-0.149303	0.166634	0.999753	0.778237
	sp|Q63HK5|TSH3_HUMAN	Teashirt homolog 3 OS=Homo sapiens OX=9606 GN=TSHZ3 PE=1 SV=2	TSHZ3	5	1	0	0.65	418528	298361	471427	424758	-0.31933	0.166654	0.999753	0.778185
	sp|Q9UHQ1|NARF_HUMAN	Nuclear prelamin A recognition factor OS=Homo sapiens OX=9606 GN=NARF PE=1 SV=1	NARF	7	3	0	5.7	190787	212417	181296	195219	0.130844	0.166657	0.999753	0.778178
	sp|Q9P286|PAK5_HUMAN	Serine/threonine-protein kinase PAK 5 OS=Homo sapiens OX=9606 GN=PAK5 PE=1 SV=1	PAK5	1	1	1	1.11	53543.9	39357.3	58125.7	53658.4	-0.279732	0.166664	0.999753	0.778158
	sp|Q56A73|SPIN4_HUMAN	Spindlin-4 OS=Homo sapiens OX=9606 GN=SPIN4 PE=1 SV=1	SPIN4	6	2	2	8.03	262272	283806	283698	352440	0.213432	0.166784	0.999753	0.777846
	sp|Q8IZQ5|SELH_HUMAN	Selenoprotein H OS=Homo sapiens OX=9606 GN=SELENOH PE=1 SV=2	SELENOH	2	1	0	7.38	165810	152825	171427	159246	-0.11199	0.167037	0.999753	0.777187
	sp|Q9P2J3|KLHL9_HUMAN	Kelch-like protein 9 OS=Homo sapiens OX=9606 GN=KLHL9 PE=1 SV=2	KLHL9	1	1	1	1.94	14845.5	14914.7	12416.8	16014.1	0.186882	0.167074	0.999753	0.777092
	sp|P30419|NMT1_HUMAN	Glycylpeptide N-tetradecanoyltransferase 1 OS=Homo sapiens OX=9606 GN=NMT1 PE=1 SV=2	NMT1	54	16	0	31.85	1.70093e+06	1.52495e+06	1.80708e+06	1.66978e+06	-0.135781	0.16762	0.999753	0.775673
	sp|Q9Y2S6|TMA7_HUMAN	Translation machinery-associated protein 7 OS=Homo sapiens OX=9606 GN=TMA7 PE=1 SV=1	TMA7	17	3	1	26.56	3.36396e+06	2.75235e+06	3.94158e+06	3.43736e+06	-0.243485	0.167722	0.999753	0.775409
	sp|Q9UJQ1|LAMP5_HUMAN	Lysosome-associated membrane glycoprotein 5 OS=Homo sapiens OX=9606 GN=LAMP5 PE=1 SV=1	LAMP5	12	3	0	8.21	640592	528631	597420	590230	-0.147308	0.168246	0.999753	0.774056
	sp|O43916|CHST1_HUMAN	Carbohydrate sulfotransferase 1 OS=Homo sapiens OX=9606 GN=CHST1 PE=1 SV=1	CHST1	1	1	1	2.43	136209	165261	159295	164589	0.16305	0.168265	0.999753	0.774005
	sp|Q9P013|CWC15_HUMAN	Spliceosome-associated protein CWC15 homolog OS=Homo sapiens OX=9606 GN=CWC15 PE=1 SV=2	CWC15	12	6	2	26.2	673049	658748	862985	644509	-0.22606	0.168371	0.999753	0.773732
	sp|Q13591|SEM5A_HUMAN	Semaphorin-5A OS=Homo sapiens OX=9606 GN=SEMA5A PE=1 SV=3	SEMA5A	1	1	1	0.74	312303	218865	234214	233386	-0.259008	0.168479	0.999753	0.773454
	sp|Q96M86|DNHD1_HUMAN	Dynein heavy chain domain-containing protein 1 OS=Homo sapiens OX=9606 GN=DNHD1 PE=2 SV=2	DNHD1	11	3	2	0.5	2.0199e+06	1.90832e+06	2.07305e+06	1.89642e+06	-0.105234	0.168528	0.999753	0.773327
	sp|O00214|LEG8_HUMAN	Galectin-8 OS=Homo sapiens OX=9606 GN=LGALS8 PE=1 SV=4	LGALS8	4	3	0	9.15	59126.8	63595.5	54146	60421.5	0.13166	0.168612	0.999753	0.773111
	sp|O15344|TRI18_HUMAN	E3 ubiquitin-protein ligase Midline-1 OS=Homo sapiens OX=9606 GN=MID1 PE=1 SV=1	MID1	2	1	0	0.9	382847	317884	307997	255724	-0.268298	0.168806	0.999753	0.772612
	sp|Q9Y287|ITM2B_HUMAN	Integral membrane protein 2B OS=Homo sapiens OX=9606 GN=ITM2B PE=1 SV=1	ITM2B	1	1	0	3.76	84529.4	131414	95287.9	93727.8	0.30639	0.168971	0.999753	0.772189
	sp|P16403|H12_HUMAN	Histone H1.2 OS=Homo sapiens OX=9606 GN=H1-2 PE=1 SV=2	H1-2	151	14	5	41.78	4.83231e+07	4.11521e+07	5.1892e+07	4.80483e+07	-0.171387	0.169252	0.999753	0.771466
	sp|Q9UHW5|GPN3_HUMAN	GPN-loop GTPase 3 OS=Homo sapiens OX=9606 GN=GPN3 PE=1 SV=2	GPN3	7	2	0	7.39	132592	155605	152221	160407	0.153234	0.169318	0.999753	0.771298
	sp|Q99518|FMO2_HUMAN	Dimethylaniline monooxygenase [N-oxide-forming] 2 OS=Homo sapiens OX=9606 GN=FMO2 PE=1 SV=5	FMO2	1	1	0	1.12	69475.1	63714.2	63219.1	48099.3	-0.259615	0.169363	0.999753	0.771181
	sp|P54821|PRRX1_HUMAN	Paired mesoderm homeobox protein 1 OS=Homo sapiens OX=9606 GN=PRRX1 PE=1 SV=2	PRRX1	2	1	0	2.45	2.47945e+06	2.89813e+06	1.95311e+06	2.40797e+06	0.263575	0.169548	0.999753	0.770707
	sp|Q9HCU4|CELR2_HUMAN	Cadherin EGF LAG seven-pass G-type receptor 2 OS=Homo sapiens OX=9606 GN=CELSR2 PE=1 SV=1	CELSR2	3	1	1	0.21	1.11388e+06	958880	998064	960999	-0.135385	0.169576	0.999753	0.770636
	sp|O43390|HNRPR_HUMAN	Heterogeneous nuclear ribonucleoprotein R OS=Homo sapiens OX=9606 GN=HNRNPR PE=1 SV=1	HNRNPR	227	27	0	39.97	8.92182e+06	9.48107e+06	8.67598e+06	9.44537e+06	0.105146	0.169618	0.999753	0.770529
	sp|Q9BV94|EDEM2_HUMAN	ER degradation-enhancing alpha-mannosidase-like protein 2 OS=Homo sapiens OX=9606 GN=EDEM2 PE=1 SV=2	EDEM2	1	1	0	1.56	48584.7	44554.6	45463.9	41423.3	-0.129602	0.169794	0.999753	0.770077
	sp|O15347|HMGB3_HUMAN	High mobility group protein B3 OS=Homo sapiens OX=9606 GN=HMGB3 PE=1 SV=4	HMGB3	63	15	2	41	5.4383e+06	4.95721e+06	5.08543e+06	4.70157e+06	-0.123427	0.169864	0.999753	0.769898
	sp|P46952|3HAO_HUMAN	3-hydroxyanthranilate 3,4-dioxygenase OS=Homo sapiens OX=9606 GN=HAAO PE=1 SV=2	HAAO	5	2	0	6.29	475332	378042	505801	473210	-0.213239	0.169989	0.999753	0.76958
	sp|P55884|EIF3B_HUMAN	Eukaryotic translation initiation factor 3 subunit B OS=Homo sapiens OX=9606 GN=EIF3B PE=1 SV=3	EIF3B	149	31	0	41.89	2.61609e+06	2.7888e+06	2.52342e+06	2.74664e+06	0.10726	0.170019	0.999753	0.769501
	sp|Q96T21|SEBP2_HUMAN	Selenocysteine insertion sequence-binding protein 2 OS=Homo sapiens OX=9606 GN=SECISBP2 PE=1 SV=2	SECISBP2	1	1	0	0.7	98522.4	111959	87598.7	98192.5	0.174576	0.170111	0.999753	0.769267
	sp|P15153|RAC2_HUMAN	Ras-related C3 botulinum toxin substrate 2 OS=Homo sapiens OX=9606 GN=RAC2 PE=1 SV=1	RAC2	73	8	5	33.85	3.82501e+06	4.64587e+06	4.01203e+06	4.07597e+06	0.151647	0.170131	0.999753	0.769217
	sp|Q9BRQ0|PYGO2_HUMAN	Pygopus homolog 2 OS=Homo sapiens OX=9606 GN=PYGO2 PE=1 SV=2	PYGO2	1	1	0	3.69	55278.4	60509.6	60266.3	68864.6	0.161429	0.170246	0.999753	0.768922
	tr|Q6IF40|Q6IF40_HUMAN	HCG2044305 OS=Homo sapiens OX=9606 GN=hCG_2044305 PE=4 SV=1	hCG_2044305	1	1	0	2.26	144817	155196	139039	151023	0.109575	0.170823	0.999753	0.767455
	sp|P04179|SODM_HUMAN	Superoxide dismutase [Mn], mitochondrial OS=Homo sapiens OX=9606 GN=SOD2 PE=1 SV=3	SOD2	41	5	0	19.82	1.86237e+06	2.13876e+06	2.04409e+06	2.12182e+06	0.12674	0.170831	0.999753	0.767434
	sp|Q9Y2V0|CDIN1_HUMAN	CDAN1-interacting nuclease 1 OS=Homo sapiens OX=9606 GN=CDIN1 PE=1 SV=2	CDIN1	3	1	0	2.14	270880	222844	224004	209205	-0.19011	0.170914	0.999753	0.767222
	sp|Q6RI45|BRWD3_HUMAN	Bromodomain and WD repeat-containing protein 3 OS=Homo sapiens OX=9606 GN=BRWD3 PE=1 SV=2	BRWD3	10	5	0	2.72	6.16862e+06	5.2426e+06	5.26688e+06	4.87917e+06	-0.172489	0.170984	0.999753	0.767045
	tr|D1LUZ8|D1LUZ8_HUMAN	C20orf112/RUNX1 fusion protein (Fragment) OS=Homo sapiens OX=9606 GN=C20orf112/RUNX1 fusion PE=2 SV=1	C20orf112	2	2	0	15.29	31843.4	38580.2	39262.3	44256.8	0.224811	0.171199	0.999753	0.766498
	sp|Q5I0X7|TTC32_HUMAN	Tetratricopeptide repeat protein 32 OS=Homo sapiens OX=9606 GN=TTC32 PE=1 SV=1	TTC32	1	1	1	3.97	140888	171823	142498	146548	0.163405	0.171295	0.999753	0.766256
	sp|Q6P9A3|ZN549_HUMAN	Zinc finger protein 549 OS=Homo sapiens OX=9606 GN=ZNF549 PE=1 SV=2	ZNF549	1	1	0	1.87	606155	459441	573053	569419	-0.204493	0.171578	0.999753	0.765538
	sp|Q13011|ECH1_HUMAN	Delta(3,5)-Delta(2,4)-dienoyl-CoA isomerase, mitochondrial OS=Homo sapiens OX=9606 GN=ECH1 PE=1 SV=2	ECH1	118	16	3	39.02	5.34292e+06	5.74252e+06	5.61262e+06	6.22821e+06	0.127101	0.171797	0.999753	0.764986
	sp|Q9H015|S22A4_HUMAN	Solute carrier family 22 member 4 OS=Homo sapiens OX=9606 GN=SLC22A4 PE=1 SV=3	SLC22A4	1	1	0	1.45	15973.1	18420.9	18287.8	19762.9	0.158805	0.171867	0.999753	0.764808
	sp|Q9UQL6|HDAC5_HUMAN	Histone deacetylase 5 OS=Homo sapiens OX=9606 GN=HDAC5 PE=1 SV=2	HDAC5	9	6	0	4.99	73019	80136.2	78640.1	85784.2	0.129814	0.171972	0.999753	0.764541
	sp|Q8TC29|ENKUR_HUMAN	Enkurin OS=Homo sapiens OX=9606 GN=ENKUR PE=1 SV=1	ENKUR	2	1	0	2.34	551958	551613	447674	595069	0.204853	0.171997	0.999753	0.76448
	sp|Q9Y5X0|SNX10_HUMAN	Sorting nexin-10 OS=Homo sapiens OX=9606 GN=SNX10 PE=1 SV=2	SNX10	2	2	0	8.95	67803.6	70948.6	64331	71659.3	0.110526	0.172041	0.999753	0.764369
	sp|Q9BW11-4|MAD3_HUMAN	Isoform 4 of Max dimerization protein 3 OS=Homo sapiens OX=9606 GN=MXD3	MXD3	9	1	1	1.8	301004	393393	403886	457011	0.282234	0.172116	0.999753	0.764178
	sp|Q9UBN7|HDAC6_HUMAN	Histone deacetylase 6 OS=Homo sapiens OX=9606 GN=HDAC6 PE=1 SV=2	HDAC6	7	4	0	3.29	118611	133635	133734	149270	0.165307	0.172167	0.999753	0.764051
	sp|Q8TEV9|SMCR8_HUMAN	Guanine nucleotide exchange protein SMCR8 OS=Homo sapiens OX=9606 GN=SMCR8 PE=1 SV=2	SMCR8	7	5	2	6.4	90053.7	95342	93054.2	105895	0.134407	0.172268	0.999753	0.763795
	sp|Q92995|UBP13_HUMAN	Ubiquitin carboxyl-terminal hydrolase 13 OS=Homo sapiens OX=9606 GN=USP13 PE=1 SV=2	USP13	11	7	1	12.98	132368	124843	136915	125450	-0.105306	0.172744	0.999753	0.762596
	sp|Q07820|MCL1_HUMAN	Induced myeloid leukemia cell differentiation protein Mcl-1 OS=Homo sapiens OX=9606 GN=MCL1 PE=1 SV=3	MCL1	1	1	0	8	28559.1	27056.3	27328.3	21365.4	-0.216553	0.172827	0.999753	0.762387
	sp|Q14534|ERG1_HUMAN	Squalene monooxygenase OS=Homo sapiens OX=9606 GN=SQLE PE=1 SV=3	SQLE	41	13	9	27.7	538377	591973	544665	573171	0.105254	0.173035	0.999753	0.761865
	sp|P59827|BPIB4_HUMAN	BPI fold-containing family B member 4 OS=Homo sapiens OX=9606 GN=BPIFB4 PE=2 SV=2	BPIFB4	1	1	0	0.98	64097.5	52163.8	52627.6	49624.1	-0.190999	0.173133	0.999753	0.761619
	sp|Q14CZ7|FAKD3_HUMAN	FAST kinase domain-containing protein 3, mitochondrial OS=Homo sapiens OX=9606 GN=FASTKD3 PE=1 SV=2	FASTKD3	12	5	5	8.46	82425.7	87697.2	78019.6	85665.4	0.112156	0.173197	0.999753	0.76146
	tr|D3DX41|D3DX41_HUMAN	Alpha tubulin-like, isoform CRA_a OS=Homo sapiens OX=9606 GN=MGC16703 PE=3 SV=1	MGC16703	25	3	1	5.73	2.24736e+07	2.78342e+07	2.36316e+07	2.39107e+07	0.162783	0.17327	0.999753	0.761276
	sp|P25054|APC_HUMAN	Adenomatous polyposis coli protein OS=Homo sapiens OX=9606 GN=APC PE=1 SV=2	APC	4	2	0	1.09	159196	146364	157560	148661	-0.102563	0.17362	0.999753	0.7604
	sp|Q14005|IL16_HUMAN	Pro-interleukin-16 OS=Homo sapiens OX=9606 GN=IL16 PE=1 SV=4	IL16	14	10	0	11.86	193200	173195	193221	184330	-0.112833	0.17383	0.999753	0.759874
	sp|P11387|TOP1_HUMAN	DNA topoisomerase 1 OS=Homo sapiens OX=9606 GN=TOP1 PE=1 SV=2	TOP1	129	30	0	29.28	3.07784e+06	2.52591e+06	2.77675e+06	2.75755e+06	-0.147564	0.174083	0.999753	0.759243
	sp|Q9NYK1|TLR7_HUMAN	Toll-like receptor 7 OS=Homo sapiens OX=9606 GN=TLR7 PE=1 SV=1	TLR7	5	2	2	1.33	396606	354725	393474	376621	-0.11208	0.174144	0.999753	0.759091
	sp|Q149N8|SHPRH_HUMAN	E3 ubiquitin-protein ligase SHPRH OS=Homo sapiens OX=9606 GN=SHPRH PE=1 SV=2	SHPRH	10	8	0	4.4	364018	315003	340728	332531	-0.121886	0.174169	0.999753	0.759029
	sp|P22676|CALB2_HUMAN	Calretinin OS=Homo sapiens OX=9606 GN=CALB2 PE=2 SV=2	CALB2	1	1	1	2.95	258615	196720	208128	206417	-0.203286	0.174338	0.999753	0.758608
	sp|Q5TBB1|RNH2B_HUMAN	Ribonuclease H2 subunit B OS=Homo sapiens OX=9606 GN=RNASEH2B PE=1 SV=1	RNASEH2B	47	11	0	24.68	920929	846411	930243	875184	-0.104877	0.174685	0.999753	0.757744
	sp|P98174|FGD1_HUMAN	FYVE, RhoGEF and PH domain-containing protein 1 OS=Homo sapiens OX=9606 GN=FGD1 PE=1 SV=2	FGD1	12	2	0	1.25	563234	603483	556439	598033	0.101791	0.174985	0.999753	0.757
	sp|Q9NYU2|UGGG1_HUMAN	UDP-glucose:glycoprotein glucosyltransferase 1 OS=Homo sapiens OX=9606 GN=UGGT1 PE=1 SV=3	UGGT1	154	46	0	32.15	1.1734e+06	1.27932e+06	1.17923e+06	1.24768e+06	0.103041	0.175112	0.999753	0.756684
	sp|P52739|ZN131_HUMAN	Zinc finger protein 131 OS=Homo sapiens OX=9606 GN=ZNF131 PE=1 SV=2	ZNF131	2	2	0	4.98	63301.8	61981.8	64445.8	50191.9	-0.195517	0.175145	0.999753	0.756602
	sp|P45985|MP2K4_HUMAN	Dual specificity mitogen-activated protein kinase kinase 4 OS=Homo sapiens OX=9606 GN=MAP2K4 PE=1 SV=1	MAP2K4	13	6	0	15.29	454457	394700	397908	369900	-0.154343	0.175525	0.999753	0.755662
	sp|Q15388|TOM20_HUMAN	Mitochondrial import receptor subunit TOM20 homolog OS=Homo sapiens OX=9606 GN=TOMM20 PE=1 SV=1	TOMM20	14	4	0	22.76	1.77008e+06	1.93881e+06	1.79326e+06	1.88967e+06	0.103453	0.175526	0.999753	0.75566
	sp|Q9Y3D6|FIS1_HUMAN	Mitochondrial fission 1 protein OS=Homo sapiens OX=9606 GN=FIS1 PE=1 SV=2	FIS1	18	3	3	20.39	1.17481e+06	1.03921e+06	1.28194e+06	1.17054e+06	-0.154047	0.175776	0.999753	0.755041
	sp|Q13685|AAMP_HUMAN	Angio-associated migratory cell protein OS=Homo sapiens OX=9606 GN=AAMP PE=1 SV=2	AAMP	53	11	0	32.72	668655	599738	667869	637680	-0.111831	0.175898	0.999753	0.754739
	sp|Q9BVK2|ALG8_HUMAN	Probable dolichyl pyrophosphate Glc1Man9GlcNAc2 alpha-1,3-glucosyltransferase OS=Homo sapiens OX=9606 GN=ALG8 PE=1 SV=2	ALG8	11	2	0	3.23	229513	274718	261374	267152	0.145461	0.175936	0.999753	0.754645
	sp|Q14533|KRT81_HUMAN	Keratin, type II cuticular Hb1 OS=Homo sapiens OX=9606 GN=KRT81 PE=1 SV=3	KRT81	19	2	0	3.96	5.95584e+06	5.55137e+06	6.11696e+06	5.67795e+06	-0.104452	0.176111	0.999753	0.754214
	sp|P38398|BRCA1_HUMAN	Breast cancer type 1 susceptibility protein OS=Homo sapiens OX=9606 GN=BRCA1 PE=1 SV=2	BRCA1	4	4	0	2.36	48183.2	47416	42719.3	58805.5	0.218954	0.176155	0.999753	0.754106
	sp|Q6DHV7|ADAL_HUMAN	Adenosine deaminase-like protein OS=Homo sapiens OX=9606 GN=ADAL PE=1 SV=2	ADAL	2	2	0	5.35	37188.6	32310	31881.3	28122	-0.191946	0.1762	0.999753	0.753994
	sp|Q96MT3|PRIC1_HUMAN	Prickle-like protein 1 OS=Homo sapiens OX=9606 GN=PRICKLE1 PE=1 SV=2	PRICKLE1	2	1	1	1.32	26388.7	26607.3	23590	28644.1	0.145984	0.17637	0.999753	0.753575
	sp|P40123|CAP2_HUMAN	Adenylyl cyclase-associated protein 2 OS=Homo sapiens OX=9606 GN=CAP2 PE=1 SV=1	CAP2	22	2	0	2.93	1.09039e+07	1.17072e+07	1.04672e+07	1.13349e+07	0.108721	0.176378	0.999753	0.753555
	sp|Q9Y4F4|TGRM1_HUMAN	TOG array regulator of axonemal microtubules protein 1 OS=Homo sapiens OX=9606 GN=TOGARAM1 PE=1 SV=4	TOGARAM1	1	1	0	0.58	80535.7	81636.3	106518	73848.8	-0.254437	0.176769	0.999753	0.752595
	sp|Q9NYS7|WSB2_HUMAN	WD repeat and SOCS box-containing protein 2 OS=Homo sapiens OX=9606 GN=WSB2 PE=2 SV=1	WSB2	1	1	0	1.49	656405	615217	616583	500646	-0.196998	0.176861	0.999753	0.752369
	sp|P62166|NCS1_HUMAN	Neuronal calcium sensor 1 OS=Homo sapiens OX=9606 GN=NCS1 PE=1 SV=2	NCS1	16	7	2	37.37	139830	129036	136497	128352	-0.102329	0.177097	0.999753	0.751789
	sp|Q9Y4Z0|LSM4_HUMAN	U6 snRNA-associated Sm-like protein LSm4 OS=Homo sapiens OX=9606 GN=LSM4 PE=1 SV=1	LSM4	44	7	0	41.72	1.41217e+06	1.52397e+06	1.4321e+06	1.5266e+06	0.101057	0.177179	0.999753	0.751588
	sp|Q9BQE9|BCL7B_HUMAN	B-cell CLL/lymphoma 7 protein family member B OS=Homo sapiens OX=9606 GN=BCL7B PE=1 SV=1	BCL7B	5	3	0	28.22	21444.1	15901.3	20849.6	20548.7	-0.226201	0.177219	0.999753	0.75149
	sp|Q9Y3C8|UFC1_HUMAN	Ubiquitin-fold modifier-conjugating enzyme 1 OS=Homo sapiens OX=9606 GN=UFC1 PE=1 SV=3	UFC1	30	9	1	28.74	1.35652e+06	1.48628e+06	1.39683e+06	1.47125e+06	0.103336	0.177249	0.999753	0.751415
	sp|Q8N612|F16A2_HUMAN	FTS and Hook-interacting protein OS=Homo sapiens OX=9606 GN=FAM160A2 PE=1 SV=3	FAM160A2	5	4	0	4.32	31784.3	37187.1	37612.2	41847.9	0.190222	0.177284	0.999753	0.751331
	sp|Q5T2E6|ARMD3_HUMAN	Armadillo-like helical domain-containing protein 3 OS=Homo sapiens OX=9606 GN=ARMH3 PE=1 SV=1	ARMH3	14	6	0	8.27	143757	168426	158771	162355	0.130342	0.177455	0.999753	0.750913
	sp|Q9H1P3|OSBL2_HUMAN	Oxysterol-binding protein-related protein 2 OS=Homo sapiens OX=9606 GN=OSBPL2 PE=1 SV=1	OSBPL2	3	3	0	6.46	81548	68513.7	77812.3	76530.5	-0.13761	0.177853	0.999753	0.749938
	sp|Q8NB14|UBP38_HUMAN	Ubiquitin carboxyl-terminal hydrolase 38 OS=Homo sapiens OX=9606 GN=USP38 PE=1 SV=2	USP38	3	3	0	3.26	37612.3	41608.8	41446.2	46056.4	0.148921	0.177966	0.999753	0.749662
	sp|Q9BV86|NTM1A_HUMAN	N-terminal Xaa-Pro-Lys N-methyltransferase 1 OS=Homo sapiens OX=9606 GN=NTMT1 PE=1 SV=3	NTMT1	18	5	3	25.11	524958	565052	555246	617233	0.129434	0.178195	0.999753	0.749104
	sp|Q96CX2|KCD12_HUMAN	BTB/POZ domain-containing protein KCTD12 OS=Homo sapiens OX=9606 GN=KCTD12 PE=1 SV=1	KCTD12	22	8	6	29.54	213952	225278	218310	245228	0.121076	0.178692	0.999753	0.747895
	sp|Q9H714|PACER_HUMAN	Protein associated with UVRAG as autophagy enhancer OS=Homo sapiens OX=9606 GN=RUBCNL PE=1 SV=3	RUBCNL	2	1	0	1.21	24362.1	23097.5	24248	22080.8	-0.105986	0.179053	0.999753	0.747018
	sp|Q9Y4C1|KDM3A_HUMAN	Lysine-specific demethylase 3A OS=Homo sapiens OX=9606 GN=KDM3A PE=1 SV=4	KDM3A	30	15	11	13.55	218037	201521	214536	201883	-0.10067	0.179209	0.999753	0.746641
	sp|P14136|GFAP_HUMAN	Glial fibrillary acidic protein OS=Homo sapiens OX=9606 GN=GFAP PE=1 SV=1	GFAP	19	2	0	3.47	8.37932e+06	7.83217e+06	8.55281e+06	7.94689e+06	-0.101714	0.179416	0.999753	0.746138
	sp|O00305|CACB4_HUMAN	Voltage-dependent L-type calcium channel subunit beta-4 OS=Homo sapiens OX=9606 GN=CACNB4 PE=1 SV=2	CACNB4	1	1	0	1.73	978891	898845	952157	900082	-0.102109	0.179469	0.999753	0.746011
	sp|O60294|TYW4_HUMAN	tRNA wybutosine-synthesizing protein 4 OS=Homo sapiens OX=9606 GN=LCMT2 PE=1 SV=3	LCMT2	2	1	1	2.62	36251.7	37812	37098.3	44927.7	0.168525	0.179501	0.999753	0.745934
	sp|Q99638|RAD9A_HUMAN	Cell cycle checkpoint control protein RAD9A OS=Homo sapiens OX=9606 GN=RAD9A PE=1 SV=1	RAD9A	3	2	2	6.14	33314.1	32875.1	36275.7	30599.7	-0.132312	0.179554	0.999753	0.745805
	sp|P08708|RS17_HUMAN	40S ribosomal protein S17 OS=Homo sapiens OX=9606 GN=RPS17 PE=1 SV=2	RPS17	111	7	0	48.14	5.1404e+06	4.77511e+06	4.99194e+06	4.64959e+06	-0.104423	0.179625	0.999753	0.745633
	sp|O15550|KDM6A_HUMAN	Lysine-specific demethylase 6A OS=Homo sapiens OX=9606 GN=KDM6A PE=1 SV=2	KDM6A	1	1	0	1.07	38830.1	24632.4	36567.4	36593.9	-0.327785	0.179818	0.999753	0.745167
	sp|Q6ZVZ8-2|ASB18_HUMAN	Isoform 2 of Ankyrin repeat and SOCS box protein 18 OS=Homo sapiens OX=9606 GN=ASB18	ASB18	1	1	1	1.37	644448	551567	625127	610452	-0.129399	0.179997	0.999753	0.744734
	sp|Q8IWI9|MGAP_HUMAN	MAX gene-associated protein OS=Homo sapiens OX=9606 GN=MGA PE=1 SV=4	MGA	40	28	0	9	717751	669879	722002	673624	-0.0998208	0.180062	0.999753	0.744579
	sp|Q9Y5Y6|ST14_HUMAN	Suppressor of tumorigenicity 14 protein OS=Homo sapiens OX=9606 GN=ST14 PE=1 SV=2	ST14	11	7	4	10.06	145972	155685	143092	154323	0.100978	0.18033	0.999753	0.743933
	sp|Q00613|HSF1_HUMAN	Heat shock factor protein 1 OS=Homo sapiens OX=9606 GN=HSF1 PE=1 SV=1	HSF1	9	4	0	7.75	714137	688580	791735	687741	-0.127864	0.180487	0.999753	0.743553
	sp|Q5TAP6|UT14C_HUMAN	U3 small nucleolar RNA-associated protein 14 homolog C OS=Homo sapiens OX=9606 GN=UTP14C PE=1 SV=1	UTP14C	34	9	1	12.01	311120	288489	307392	288617	-0.0999392	0.180495	0.999753	0.743535
	sp|Q96BX8|MOB3A_HUMAN	MOB kinase activator 3A OS=Homo sapiens OX=9606 GN=MOB3A PE=1 SV=1	MOB3A	13	8	2	23.04	929687	962901	846854	970082	0.123318	0.180532	0.999753	0.743446
	sp|P16402|H13_HUMAN	Histone H1.3 OS=Homo sapiens OX=9606 GN=H1-3 PE=1 SV=2	H1-3	157	16	8	47.96	4.78302e+07	4.00423e+07	5.11788e+07	4.77858e+07	-0.177682	0.180743	0.999753	0.742939
	sp|Q8TDL5|BPIB1_HUMAN	BPI fold-containing family B member 1 OS=Homo sapiens OX=9606 GN=BPIFB1 PE=1 SV=1	BPIFB1	6	2	0	2.69	421039	382405	409589	390890	-0.103132	0.180758	0.999753	0.742902
	sp|Q8WUR7|CO040_HUMAN	UPF0235 protein C15orf40 OS=Homo sapiens OX=9606 GN=C15orf40 PE=1 SV=2	C15orf40	6	2	0	19.61	61350	67985.3	64109.3	66987.7	0.105762	0.180802	0.999753	0.742797
	sp|P18124|RL7_HUMAN	60S ribosomal protein L7 OS=Homo sapiens OX=9606 GN=RPL7 PE=1 SV=1	RPL7	188	20	1	55.24	1.09729e+07	9.87564e+06	1.10131e+07	1.05019e+07	-0.110285	0.181012	0.999753	0.742293
	sp|P42574|CASP3_HUMAN	Caspase-3 OS=Homo sapiens OX=9606 GN=CASP3 PE=1 SV=2	CASP3	37	10	4	31.77	589287	628286	589746	635095	0.099664	0.181158	0.999753	0.741943
	sp|Q6ZV73|FGD6_HUMAN	FYVE, RhoGEF and PH domain-containing protein 6 OS=Homo sapiens OX=9606 GN=FGD6 PE=1 SV=2	FGD6	1	1	0	0.49	147191	107375	121723	124448	-0.211541	0.181352	0.999753	0.741479
	sp|Q9NXC2|GFOD1_HUMAN	Glucose-fructose oxidoreductase domain-containing protein 1 OS=Homo sapiens OX=9606 GN=GFOD1 PE=1 SV=1	GFOD1	3	3	0	7.18	48088.4	52947.8	53037.5	59948.4	0.157795	0.181623	0.999753	0.74083
	sp|Q99490|AGAP2_HUMAN	Arf-GAP with GTPase, ANK repeat and PH domain-containing protein 2 OS=Homo sapiens OX=9606 GN=AGAP2 PE=1 SV=2	AGAP2	9	7	1	6.29	101352	109629	108218	120186	0.132289	0.181752	0.999753	0.74052
	sp|Q13103|SPP24_HUMAN	Secreted phosphoprotein 24 OS=Homo sapiens OX=9606 GN=SPP2 PE=1 SV=1	SPP2	7	1	0	5.69	970462	1.01183e+06	968567	1.08803e+06	0.114006	0.181835	0.999753	0.740323
	sp|O95897|NOE2_HUMAN	Noelin-2 OS=Homo sapiens OX=9606 GN=OLFM2 PE=1 SV=2	OLFM2	1	1	1	1.76	474578	455274	462055	371165	-0.187957	0.181922	0.999753	0.740116
	sp|Q8N9N2|ASCC1_HUMAN	Activating signal cointegrator 1 complex subunit 1 OS=Homo sapiens OX=9606 GN=ASCC1 PE=1 SV=1	ASCC1	9	5	0	9.75	203136	228202	220327	230906	0.117762	0.181951	0.999753	0.740046
	sp|Q13825|AUHM_HUMAN	Methylglutaconyl-CoA hydratase, mitochondrial OS=Homo sapiens OX=9606 GN=AUH PE=1 SV=1	AUH	1	1	0	2.06	156445	166260	158597	172204	0.103267	0.182082	0.999753	0.739733
	sp|Q86YV0|RASL3_HUMAN	RAS protein activator like-3 OS=Homo sapiens OX=9606 GN=RASAL3 PE=1 SV=2	RASAL3	43	21	2	22.35	383668	411134	400629	439388	0.116489	0.182314	0.999753	0.739179
	sp|Q96ER9|MITOK_HUMAN	Mitochondrial potassium channel OS=Homo sapiens OX=9606 GN=CCDC51 PE=1 SV=2	CCDC51	34	10	2	27.74	417121	446882	427643	460761	0.103522	0.182552	0.999753	0.738614
	sp|O14936|CSKP_HUMAN	Peripheral plasma membrane protein CASK OS=Homo sapiens OX=9606 GN=CASK PE=1 SV=3	CASK	3	1	0	0.65	182917	154108	211806	187186	-0.212755	0.182734	0.999753	0.738181
	sp|Q8IZE3|PACE1_HUMAN	Protein-associating with the carboxyl-terminal domain of ezrin OS=Homo sapiens OX=9606 GN=SCYL3 PE=1 SV=3	SCYL3	2	1	0	1.35	19371.4	16316	25143.6	20249.6	-0.279969	0.182748	0.999753	0.738147
	sp|Q9NUQ7|UFSP2_HUMAN	Ufm1-specific protease 2 OS=Homo sapiens OX=9606 GN=UFSP2 PE=1 SV=3	UFSP2	5	2	0	7.46	30212.6	37455.6	35933.5	36568	0.167644	0.182781	0.999753	0.738068
	sp|Q6A163|K1C39_HUMAN	Keratin, type I cytoskeletal 39 OS=Homo sapiens OX=9606 GN=KRT39 PE=1 SV=2	KRT39	3	2	2	2.65	112845	192781	114001	116501	0.401957	0.182793	0.999753	0.73804
	sp|P02656|APOC3_HUMAN	Apolipoprotein C-III OS=Homo sapiens OX=9606 GN=APOC3 PE=1 SV=1	APOC3	7	1	0	16.16	109731	154552	83830.1	102521	0.392251	0.182851	0.999753	0.737903
	sp|Q9C005|DPY30_HUMAN	Protein dpy-30 homolog OS=Homo sapiens OX=9606 GN=DPY30 PE=1 SV=1	DPY30	20	6	3	40.4	1.22756e+06	1.37069e+06	1.23994e+06	1.29193e+06	0.109181	0.182876	0.999753	0.737843
	sp|Q9Y4H4|GPSM3_HUMAN	G-protein-signaling modulator 3 OS=Homo sapiens OX=9606 GN=GPSM3 PE=1 SV=1	GPSM3	5	1	1	14.37	64886.4	71883.1	73142.6	87661.3	0.204482	0.183187	0.999753	0.737106
	sp|O60518|RNBP6_HUMAN	Ran-binding protein 6 OS=Homo sapiens OX=9606 GN=RANBP6 PE=1 SV=2	RANBP6	41	9	4	6.97	2.19677e+06	2.52623e+06	2.40952e+06	2.48328e+06	0.122549	0.183263	0.999753	0.736925
	sp|Q99720|SGMR1_HUMAN	Sigma non-opioid intracellular receptor 1 OS=Homo sapiens OX=9606 GN=SIGMAR1 PE=1 SV=1	SIGMAR1	6	3	0	12.11	232890	266528	252173	259518	0.118031	0.183429	0.999753	0.736531
	sp|O14681|EI24_HUMAN	Etoposide-induced protein 2.4 homolog OS=Homo sapiens OX=9606 GN=EI24 PE=1 SV=4	EI24	2	2	0	5.29	276393	293876	223683	276286	0.196595	0.18362	0.999753	0.736081
	sp|Q9NSD4|ZN275_HUMAN	Zinc finger protein 275 OS=Homo sapiens OX=9606 GN=ZNF275 PE=1 SV=2	ZNF275	1	1	0	2.33	65278.9	80477.7	64140.8	66529.8	0.177366	0.183726	0.999753	0.735829
	sp|Q96QD8|S38A2_HUMAN	Sodium-coupled neutral amino acid transporter 2 OS=Homo sapiens OX=9606 GN=SLC38A2 PE=1 SV=2	SLC38A2	17	3	0	8.7	522868	573644	489975	531319	0.125289	0.184066	0.999753	0.735028
	sp|Q96DN5|TBC31_HUMAN	TBC1 domain family member 31 OS=Homo sapiens OX=9606 GN=TBC1D31 PE=1 SV=2	TBC1D31	3	3	0	2.25	29534.4	26657.2	31936.6	29288.8	-0.136366	0.184072	0.999753	0.735013
	sp|Q13889|TF2H3_HUMAN	General transcription factor IIH subunit 3 OS=Homo sapiens OX=9606 GN=GTF2H3 PE=1 SV=2	GTF2H3	14	5	0	21.75	285188	274370	306453	272288	-0.113161	0.184092	0.999753	0.734965
	sp|P32942|ICAM3_HUMAN	Intercellular adhesion molecule 3 OS=Homo sapiens OX=9606 GN=ICAM3 PE=1 SV=2	ICAM3	32	7	2	12.25	840659	893956	869766	960480	0.115906	0.184261	0.999753	0.734566
	sp|Q96K31|CH076_HUMAN	Uncharacterized protein C8orf76 OS=Homo sapiens OX=9606 GN=C8orf76 PE=2 SV=1	C8orf76	1	1	0	2.11	53171	46808.7	46027.7	40281.3	-0.188127	0.184389	0.999753	0.734265
	sp|Q99470|SDF2_HUMAN	Stromal cell-derived factor 2 OS=Homo sapiens OX=9606 GN=SDF2 PE=1 SV=2	SDF2	2	2	2	13.74	88093.7	86726.9	93857.7	80088.8	-0.125717	0.184599	0.999753	0.73377
	sp|Q9NYB0|TE2IP_HUMAN	Telomeric repeat-binding factor 2-interacting protein 1 OS=Homo sapiens OX=9606 GN=TERF2IP PE=1 SV=1	TERF2IP	31	14	1	41.6	421922	397727	406808	363864	-0.123075	0.184613	0.999753	0.733739
	sp|Q9HAQ2|KIF9_HUMAN	Kinesin-like protein KIF9 OS=Homo sapiens OX=9606 GN=KIF9 PE=1 SV=4	KIF9	1	1	0	1.14	134803	140664	126440	141138	0.110023	0.184639	0.999753	0.733676
	sp|Q92599|SEPT8_HUMAN	Septin-8 OS=Homo sapiens OX=9606 GN=SEPTIN8 PE=1 SV=4	SEPTIN8	18	5	0	10.97	772038	950554	806982	815266	0.157415	0.184666	0.999753	0.733612
	sp|Q9HBI1-2|PARVB_HUMAN	Isoform 2 of Beta-parvin OS=Homo sapiens OX=9606 GN=PARVB	PARVB	2	2	1	4.79	90661	97621.2	83671.7	92258	0.123823	0.185077	0.999753	0.732647
	sp|P03951|FA11_HUMAN	Coagulation factor XI OS=Homo sapiens OX=9606 GN=F11 PE=1 SV=1	F11	1	1	1	0.96	799978	403135	371971	307598	-0.63142	0.185265	0.999753	0.732206
	sp|Q8NI38-2|IKBD_HUMAN	Isoform 2 of NF-kappa-B inhibitor delta OS=Homo sapiens OX=9606 GN=NFKBID	NFKBID	2	1	0	1.29	1.36678e+06	1.41114e+06	1.38943e+06	1.91473e+06	0.254366	0.185351	0.999753	0.732005
	sp|Q5T3I0|GPTC4_HUMAN	G patch domain-containing protein 4 OS=Homo sapiens OX=9606 GN=GPATCH4 PE=1 SV=2	GPATCH4	18	9	0	19.28	286140	262024	275498	261051	-0.102365	0.185483	0.999753	0.731696
	sp|P30533|AMRP_HUMAN	Alpha-2-macroglobulin receptor-associated protein OS=Homo sapiens OX=9606 GN=LRPAP1 PE=1 SV=1	LRPAP1	46	16	7	37.25	983007	889746	942363	901643	-0.103767	0.185664	0.999753	0.731272
	sp|Q9NRP4|SDHF3_HUMAN	Succinate dehydrogenase assembly factor 3, mitochondrial OS=Homo sapiens OX=9606 GN=SDHAF3 PE=1 SV=1	SDHAF3	12	4	2	29.6	240597	225920	241300	224260	-0.0982315	0.185702	0.999753	0.731184
	sp|Q16822|PCKGM_HUMAN	Phosphoenolpyruvate carboxykinase [GTP], mitochondrial OS=Homo sapiens OX=9606 GN=PCK2 PE=1 SV=4	PCK2	53	13	0	26.72	504815	529092	509579	568256	0.112498	0.18583	0.999753	0.730883
	sp|Q56VL3|OCAD2_HUMAN	OCIA domain-containing protein 2 OS=Homo sapiens OX=9606 GN=OCIAD2 PE=1 SV=1	OCIAD2	13	6	5	36.36	182761	187248	176050	202501	0.118468	0.185833	0.999753	0.730876
	sp|Q8NC44|RETR2_HUMAN	Reticulophagy regulator 2 OS=Homo sapiens OX=9606 GN=RETREG2 PE=1 SV=3	RETREG2	6	2	0	7.37	111638	97729	97905.9	90591.1	-0.152	0.18594	0.999753	0.730627
	sp|Q6PJG2|MDEAS_HUMAN	Mitotic deacetylase-associated SANT domain protein OS=Homo sapiens OX=9606 GN=MIDEAS PE=1 SV=2	MIDEAS	15	6	0	7.85	150686	145563	170376	146093	-0.135864	0.186043	0.999753	0.730387
	sp|Q8N2K0|ABD12_HUMAN	Lysophosphatidylserine lipase ABHD12 OS=Homo sapiens OX=9606 GN=ABHD12 PE=1 SV=2	ABHD12	17	7	0	22.86	433834	467380	447014	477915	0.101944	0.186373	0.999753	0.729616
	sp|Q9H4P4|RNF41_HUMAN	E3 ubiquitin-protein ligase NRDP1 OS=Homo sapiens OX=9606 GN=RNF41 PE=1 SV=2	RNF41	6	2	0	8.83	353036	320179	320625	288920	-0.145578	0.186423	0.999753	0.729501
	sp|Q9UGN4|CLM8_HUMAN	CMRF35-like molecule 8 OS=Homo sapiens OX=9606 GN=CD300A PE=1 SV=2	CD300A	4	3	0	12.37	42154.6	51536.3	43736	44297	0.154144	0.186696	0.999753	0.728864
	sp|P24298|ALAT1_HUMAN	Alanine aminotransferase 1 OS=Homo sapiens OX=9606 GN=GPT PE=1 SV=3	GPT	2	1	0	3.63	46529.2	52691.1	53681.5	61597.9	0.188938	0.187189	0.999753	0.727721
	sp|Q9BXT8|RNF17_HUMAN	RING finger protein 17 OS=Homo sapiens OX=9606 GN=RNF17 PE=1 SV=3	RNF17	1	1	0	0.43	91726.3	101236	96463.6	101080	0.104878	0.187421	0.999753	0.727183
	sp|Q9P2S6|ANKY1_HUMAN	Ankyrin repeat and MYND domain-containing protein 1 OS=Homo sapiens OX=9606 GN=ANKMY1 PE=2 SV=2	ANKMY1	1	1	0	1.06	108574	97483.2	131784	110849	-0.202515	0.18743	0.999753	0.72716
	sp|Q9UPS6|SET1B_HUMAN	Histone-lysine N-methyltransferase SETD1B OS=Homo sapiens OX=9606 GN=SETD1B PE=1 SV=3	SETD1B	5	4	0	1.58	121790	109281	121665	116564	-0.109069	0.188178	0.999753	0.72543
	sp|Q9HCR9|PDE11_HUMAN	Dual 3',5'-cyclic-AMP and -GMP phosphodiesterase 11A OS=Homo sapiens OX=9606 GN=PDE11A PE=1 SV=2	PDE11A	2	2	0	1.71	894911	895159	976975	794265	-0.149151	0.188178	0.999753	0.72543
	sp|Q9BZE9|ASPC1_HUMAN	Tether containing UBX domain for GLUT4 OS=Homo sapiens OX=9606 GN=ASPSCR1 PE=1 SV=1	ASPSCR1	15	10	0	24.95	141014	133197	159860	139286	-0.140519	0.188406	0.999753	0.724906
	sp|P02790|HEMO_HUMAN	Hemopexin OS=Homo sapiens OX=9606 GN=HPX PE=1 SV=2	HPX	1	1	0	1.3	168769	151516	145363	90128.4	-0.422593	0.188601	0.999753	0.724457
	sp|Q13042|CDC16_HUMAN	Cell division cycle protein 16 homolog OS=Homo sapiens OX=9606 GN=CDC16 PE=1 SV=2	CDC16	40	15	0	24.52	548818	506047	542629	513549	-0.0982607	0.188646	0.999753	0.724353
	sp|Q9NVA1|UQCC1_HUMAN	Ubiquinol-cytochrome-c reductase complex assembly factor 1 OS=Homo sapiens OX=9606 GN=UQCC1 PE=1 SV=3	UQCC1	17	6	0	21.4	340996	355831	320645	356847	0.107885	0.188842	0.999753	0.723902
	sp|P17661|DESM_HUMAN	Desmin OS=Homo sapiens OX=9606 GN=DES PE=1 SV=3	DES	54	5	1	8.51	8.66694e+06	8.15984e+06	9.38836e+06	8.46709e+06	-0.117995	0.188951	0.999753	0.72365
	sp|O00743|PPP6_HUMAN	Serine/threonine-protein phosphatase 6 catalytic subunit OS=Homo sapiens OX=9606 GN=PPP6C PE=1 SV=1	PPP6C	34	11	0	34.75	1.37781e+06	1.4911e+06	1.42761e+06	1.51905e+06	0.101787	0.18906	0.999753	0.7234
	sp|Q8N398|VW5B2_HUMAN	von Willebrand factor A domain-containing protein 5B2 OS=Homo sapiens OX=9606 GN=VWA5B2 PE=2 SV=3	VWA5B2	2	1	1	0.64	75701.5	65472.2	82724.4	76128.9	-0.164654	0.189064	0.999753	0.723392
	sp|P62330|ARF6_HUMAN	ADP-ribosylation factor 6 OS=Homo sapiens OX=9606 GN=ARF6 PE=1 SV=2	ARF6	5	2	1	14.86	104487	96956.9	104070	97979.7	-0.0974542	0.189232	0.999753	0.723005
	sp|Q3MIX3|ADCK5_HUMAN	Uncharacterized aarF domain-containing protein kinase 5 OS=Homo sapiens OX=9606 GN=ADCK5 PE=1 SV=3	ADCK5	4	3	3	7.07	18185.6	18804.1	18611.1	25705.6	0.257086	0.189314	0.999753	0.722818
	sp|A4D0V7|CPED1_HUMAN	Cadherin-like and PC-esterase domain-containing protein 1 OS=Homo sapiens OX=9606 GN=CPED1 PE=2 SV=1	CPED1	2	1	0	0.68	147880	145215	129893	171442	0.187075	0.18941	0.999753	0.722597
	sp|Q8IYW4|ENTD1_HUMAN	ENTH domain-containing protein 1 OS=Homo sapiens OX=9606 GN=ENTHD1 PE=1 SV=1	ENTHD1	1	1	1	1.32	251504	192835	188484	173082	-0.2531	0.18952	0.999753	0.722344
	sp|Q8TBP6|S2540_HUMAN	Solute carrier family 25 member 40 OS=Homo sapiens OX=9606 GN=SLC25A40 PE=1 SV=1	SLC25A40	3	2	1	6.21	74029.6	70578.1	73431.6	66298.4	-0.108153	0.189585	0.999753	0.722197
	sp|O14893|GEMI2_HUMAN	Gem-associated protein 2 OS=Homo sapiens OX=9606 GN=GEMIN2 PE=1 SV=1	GEMIN2	16	6	0	17.14	309030	278471	286249	270854	-0.114987	0.189631	0.999753	0.72209
	sp|P09493|TPM1_HUMAN	Tropomyosin alpha-1 chain OS=Homo sapiens OX=9606 GN=TPM1 PE=1 SV=2	TPM1	24	4	0	12.32	2.36191e+06	3.47313e+06	2.10861e+06	2.29625e+06	0.339635	0.18966	0.999753	0.722024
	sp|Q96DL1|NXPE2_HUMAN	NXPE family member 2 OS=Homo sapiens OX=9606 GN=NXPE2 PE=1 SV=2	NXPE2	2	1	0	1.25	72732.1	83746.2	58677.9	70257.2	0.23163	0.189788	0.999753	0.721732
	sp|Q53GL0|PKHO1_HUMAN	Pleckstrin homology domain-containing family O member 1 OS=Homo sapiens OX=9606 GN=PLEKHO1 PE=1 SV=2	PLEKHO1	2	1	0	1.47	238559	228695	264429	231973	-0.124922	0.189822	0.999753	0.721654
	sp|Q9UIC8|LCMT1_HUMAN	Leucine carboxyl methyltransferase 1 OS=Homo sapiens OX=9606 GN=LCMT1 PE=1 SV=2	LCMT1	8	4	0	10.78	195496	175426	176856	163739	-0.133728	0.190008	0.999753	0.721229
	sp|O00470|MEIS1_HUMAN	Homeobox protein Meis1 OS=Homo sapiens OX=9606 GN=MEIS1 PE=1 SV=1	MEIS1	3	2	0	8.97	19122.1	18128.7	19897.3	18233.5	-0.101476	0.190236	0.999753	0.720708
	sp|Q9H5X1|CIA2A_HUMAN	Cytosolic iron-sulfur assembly component 2A OS=Homo sapiens OX=9606 GN=CIAO2A PE=1 SV=1	CIAO2A	10	2	0	12.5	158517	188127	191964	212694	0.197503	0.190395	0.999753	0.720343
	sp|Q8NFH8|REPS2_HUMAN	RalBP1-associated Eps domain-containing protein 2 OS=Homo sapiens OX=9606 GN=REPS2 PE=1 SV=2	REPS2	10	2	0	2.73	310542	300568	312398	272694	-0.121597	0.190732	0.999753	0.719576
	sp|Q9HCD6|TANC2_HUMAN	Protein TANC2 OS=Homo sapiens OX=9606 GN=TANC2 PE=1 SV=3	TANC2	1	1	0	0.9	11019.1	8770.88	8575.56	7843.04	-0.229017	0.190781	0.999753	0.719465
	sp|P49327|FAS_HUMAN	Fatty acid synthase OS=Homo sapiens OX=9606 GN=FASN PE=1 SV=3	FASN	608	101	93	40.86	6.88767e+06	7.46942e+06	7.07632e+06	7.48281e+06	0.0987814	0.190884	0.999753	0.719231
	sp|Q8IZC4|RTKN2_HUMAN	Rhotekin-2 OS=Homo sapiens OX=9606 GN=RTKN2 PE=2 SV=1	RTKN2	1	1	0	0.99	571690	506079	667427	582949	-0.185555	0.19111	0.999753	0.718717
	sp|O60493|SNX3_HUMAN	Sorting nexin-3 OS=Homo sapiens OX=9606 GN=SNX3 PE=1 SV=3	SNX3	81	11	0	64.81	3.36226e+06	3.61837e+06	3.17264e+06	3.445e+06	0.112363	0.191133	0.999753	0.718663
	sp|Q9P281|BAHC1_HUMAN	BAH and coiled-coil domain-containing protein 1 OS=Homo sapiens OX=9606 GN=BAHCC1 PE=1 SV=4	BAHCC1	1	1	0	0.27	203472	209239	233472	167024	-0.221436	0.191416	0.999753	0.718021
	sp|P23511|NFYA_HUMAN	Nuclear transcription factor Y subunit alpha OS=Homo sapiens OX=9606 GN=NFYA PE=1 SV=2	NFYA	1	1	0	1.73	989651	650681	643317	608665	-0.342426	0.191931	0.999753	0.716855
	sp|Q6ZVM7|TM1L2_HUMAN	TOM1-like protein 2 OS=Homo sapiens OX=9606 GN=TOM1L2 PE=1 SV=1	TOM1L2	1	1	0	1.78	50398.2	42244.9	49295.9	48357.2	-0.141167	0.192049	0.999753	0.716588
	sp|O43824|GTPB6_HUMAN	Putative GTP-binding protein 6 OS=Homo sapiens OX=9606 GN=GTPBP6 PE=2 SV=4	GTPBP6	5	3	3	6.01	130557	135488	127065	141326	0.103471	0.192055	0.999753	0.716574
	sp|Q13347|EIF3I_HUMAN	Eukaryotic translation initiation factor 3 subunit I OS=Homo sapiens OX=9606 GN=EIF3I PE=1 SV=1	EIF3I	115	20	20	65.23	5.21877e+06	5.72208e+06	4.99371e+06	5.33768e+06	0.114466	0.192415	0.999753	0.71576
	sp|O43583|DENR_HUMAN	Density-regulated protein OS=Homo sapiens OX=9606 GN=DENR PE=1 SV=2	DENR	24	6	6	29.8	242737	234218	239351	202750	-0.145482	0.192466	0.999753	0.715645
	sp|Q8WWN9|ICEF1_HUMAN	Interactor protein for cytohesin exchange factors 1 OS=Homo sapiens OX=9606 GN=IPCEF1 PE=1 SV=1	IPCEF1	1	1	0	1.6	94801.3	109938	102136	103889	0.119127	0.192826	0.999753	0.714835
	sp|Q14145|KEAP1_HUMAN	Kelch-like ECH-associated protein 1 OS=Homo sapiens OX=9606 GN=KEAP1 PE=1 SV=2	KEAP1	34	10	5	18.27	426444	452358	428093	461938	0.0974419	0.192839	0.999753	0.714805
	sp|O60220|TIM8A_HUMAN	Mitochondrial import inner membrane translocase subunit Tim8 A OS=Homo sapiens OX=9606 GN=TIMM8A PE=1 SV=1	TIMM8A	21	5	2	55.66	1.47472e+06	1.31643e+06	1.47794e+06	1.41887e+06	-0.111329	0.193158	0.999753	0.714088
	sp|Q2PZI1|D19L1_HUMAN	Probable C-mannosyltransferase DPY19L1 OS=Homo sapiens OX=9606 GN=DPY19L1 PE=2 SV=1	DPY19L1	3	2	0	3.11	56895.1	57293.8	54015.2	65598.8	0.145188	0.193241	0.999753	0.7139
	sp|P00558|PGK1_HUMAN	Phosphoglycerate kinase 1 OS=Homo sapiens OX=9606 GN=PGK1 PE=1 SV=3	PGK1	611	38	0	76.98	2.26604e+07	2.71256e+07	2.30924e+07	2.35488e+07	0.14386	0.193289	0.999753	0.713792
	sp|Q01415|GALK2_HUMAN	N-acetylgalactosamine kinase OS=Homo sapiens OX=9606 GN=GALK2 PE=1 SV=1	GALK2	23	9	0	19.43	336608	391477	387593	408200	0.146296	0.193467	0.999753	0.713393
	sp|P49247|RPIA_HUMAN	Ribose-5-phosphate isomerase OS=Homo sapiens OX=9606 GN=RPIA PE=1 SV=3	RPIA	19	7	7	23.15	523239	536701	496577	563911	0.11005	0.193692	0.999753	0.712888
	sp|Q8N9E0|F133A_HUMAN	Protein FAM133A OS=Homo sapiens OX=9606 GN=FAM133A PE=1 SV=1	FAM133A	4	1	0	3.23	160896	230445	164758	166013	0.264619	0.193755	0.999753	0.712746
	sp|P27487|DPP4_HUMAN	Dipeptidyl peptidase 4 OS=Homo sapiens OX=9606 GN=DPP4 PE=1 SV=2	DPP4	1	1	1	0.78	211595	185651	182940	164415	-0.171372	0.194006	0.999753	0.712186
	sp|Q9UQ16|DYN3_HUMAN	Dynamin-3 OS=Homo sapiens OX=9606 GN=DNM3 PE=1 SV=4	DNM3	55	13	0	9.78	1.5769e+06	1.69838e+06	1.56979e+06	1.66689e+06	0.0968218	0.194254	0.999753	0.711631
	sp|P02771|FETA_HUMAN	Alpha-fetoprotein OS=Homo sapiens OX=9606 GN=AFP PE=1 SV=1	AFP	10	2	0	2.96	407520	333578	310059	232543	-0.351945	0.194645	0.999753	0.710756
	sp|Q96T88|UHRF1_HUMAN	E3 ubiquitin-protein ligase UHRF1 OS=Homo sapiens OX=9606 GN=UHRF1 PE=1 SV=1	UHRF1	99	34	0	44.14	3.01973e+06	3.20662e+06	3.14085e+06	3.47931e+06	0.11714	0.194922	0.999753	0.71014
	sp|Q9HCZ1|ZN334_HUMAN	Zinc finger protein 334 OS=Homo sapiens OX=9606 GN=ZNF334 PE=1 SV=2	ZNF334	5	1	0	1.03	128729	109194	146168	131649	-0.194191	0.194926	0.999753	0.710131
	sp|Q2VYF4|LETM2_HUMAN	LETM1 domain-containing protein LETM2, mitochondrial OS=Homo sapiens OX=9606 GN=LETM2 PE=2 SV=2	LETM2	1	1	0	1.22	1.17698e+06	955709	1.27077e+06	1.18962e+06	-0.197824	0.195304	0.999753	0.709289
	sp|P53355|DAPK1_HUMAN	Death-associated protein kinase 1 OS=Homo sapiens OX=9606 GN=DAPK1 PE=1 SV=6	DAPK1	11	3	0	1.47	872882	808484	841483	790059	-0.10077	0.195383	0.999753	0.709114
	sp|Q9HAF1|EAF6_HUMAN	Chromatin modification-related protein MEAF6 OS=Homo sapiens OX=9606 GN=MEAF6 PE=1 SV=1	MEAF6	7	5	0	18.85	263779	234833	277533	260699	-0.128984	0.195411	0.999753	0.70905
	sp|Q96IG2|FXL20_HUMAN	F-box/LRR-repeat protein 20 OS=Homo sapiens OX=9606 GN=FBXL20 PE=1 SV=2	FBXL20	2	2	0	3.44	75342.7	73468.7	63934.5	85722.9	0.193375	0.195477	0.999753	0.708903
	sp|O14732|IMPA2_HUMAN	Inositol monophosphatase 2 OS=Homo sapiens OX=9606 GN=IMPA2 PE=1 SV=1	IMPA2	7	4	0	12.5	265865	250355	275964	255012	-0.100318	0.195579	0.999753	0.708679
	sp|O15050|TRNK1_HUMAN	TPR and ankyrin repeat-containing protein 1 OS=Homo sapiens OX=9606 GN=TRANK1 PE=2 SV=4	TRANK1	1	1	0	0.21	1.30705e+06	769821	1.3094e+06	1.28617e+06	-0.39477	0.195595	0.999753	0.708643
	sp|Q9H0T7-2|RAB17_HUMAN	Isoform 2 of Ras-related protein Rab-17 OS=Homo sapiens OX=9606 GN=RAB17	RAB17	10	2	2	7.06	1.4169e+06	1.1768e+06	1.45039e+06	1.39742e+06	-0.16077	0.195607	0.999753	0.708616
	sp|Q6P9H5|GIMA6_HUMAN	GTPase IMAP family member 6 OS=Homo sapiens OX=9606 GN=GIMAP6 PE=2 SV=1	GIMAP6	1	1	0	2.05	317600	205249	347628	325279	-0.362853	0.195709	0.999753	0.70839
	sp|Q9BX66-12|SRBS1_HUMAN	Isoform 12 of Sorbin and SH3 domain-containing protein 1 OS=Homo sapiens OX=9606 GN=SORBS1	SORBS1	2	1	1	0.62	245951	167694	223261	228430	-0.259758	0.195752	0.999753	0.708294
	sp|Q15072|OZF_HUMAN	Zinc finger protein OZF OS=Homo sapiens OX=9606 GN=ZNF146 PE=1 SV=2	ZNF146	4	2	1	6.85	41103.8	33063.8	40462.2	39815.7	-0.168629	0.195821	0.999753	0.708141
	sp|Q4FZB7|KMT5B_HUMAN	Histone-lysine N-methyltransferase KMT5B OS=Homo sapiens OX=9606 GN=KMT5B PE=1 SV=5	KMT5B	1	1	0	0.9	112139	124740	129988	175085	0.291656	0.196056	0.999753	0.70762
	sp|Q02156|KPCE_HUMAN	Protein kinase C epsilon type OS=Homo sapiens OX=9606 GN=PRKCE PE=1 SV=1	PRKCE	15	3	1	3.12	1.38257e+06	1.51214e+06	1.50936e+06	1.66811e+06	0.136753	0.196122	0.999753	0.707474
	sp|O76096|CYTF_HUMAN	Cystatin-F OS=Homo sapiens OX=9606 GN=CST7 PE=1 SV=1	CST7	12	3	3	17.24	576727	665310	643601	663895	0.125462	0.196352	0.999753	0.706965
	sp|Q8NFV4|ABHDB_HUMAN	Protein ABHD11 OS=Homo sapiens OX=9606 GN=ABHD11 PE=1 SV=1	ABHD11	14	5	0	20.32	123901	133338	129760	139932	0.107388	0.196446	0.999753	0.706757
	sp|P55055|NR1H2_HUMAN	Oxysterols receptor LXR-beta OS=Homo sapiens OX=9606 GN=NR1H2 PE=1 SV=2	NR1H2	4	3	0	8.04	55785.5	48692.4	58905.6	55453	-0.141666	0.196459	0.999753	0.706729
	sp|Q8N283|ANR35_HUMAN	Ankyrin repeat domain-containing protein 35 OS=Homo sapiens OX=9606 GN=ANKRD35 PE=2 SV=2	ANKRD35	1	1	1	0.6	87355	53437.8	63726	67853.1	-0.309249	0.196816	0.999753	0.705939
	sp|Q9NR77|PXMP2_HUMAN	Peroxisomal membrane protein 2 OS=Homo sapiens OX=9606 GN=PXMP2 PE=1 SV=3	PXMP2	2	1	0	5.13	242656	277700	284564	323261	0.189277	0.196949	0.999753	0.705646
	sp|B2RTY4|MYO9A_HUMAN	Unconventional myosin-IXa OS=Homo sapiens OX=9606 GN=MYO9A PE=1 SV=2	MYO9A	2	2	0	0.94	78054.4	58231.5	75814.5	75397.3	-0.215321	0.197105	0.999753	0.705301
	sp|O95503|CBX6_HUMAN	Chromobox protein homolog 6 OS=Homo sapiens OX=9606 GN=CBX6 PE=1 SV=1	CBX6	6	5	3	14.81	43954.2	52342.6	53989.2	60742.3	0.211007	0.197504	0.999753	0.704425
	sp|O14548|COX7R_HUMAN	Cytochrome c oxidase subunit 7A-related protein, mitochondrial OS=Homo sapiens OX=9606 GN=COX7A2L PE=1 SV=2	COX7A2L	13	4	0	33.33	652240	682453	629462	689922	0.0988198	0.197528	0.999753	0.704372
	sp|O95749|GGPPS_HUMAN	Geranylgeranyl pyrophosphate synthase OS=Homo sapiens OX=9606 GN=GGPS1 PE=1 SV=1	GGPS1	6	3	1	9.67	138865	155611	145087	149641	0.104428	0.197544	0.999753	0.704337
	sp|Q9BY50|SC11C_HUMAN	Signal peptidase complex catalytic subunit SEC11C OS=Homo sapiens OX=9606 GN=SEC11C PE=1 SV=3	SEC11C	17	6	6	32.29	316045	374018	373022	393389	0.159837	0.197552	0.999753	0.70432
	sp|Q6JBY9|CPZIP_HUMAN	CapZ-interacting protein OS=Homo sapiens OX=9606 GN=RCSD1 PE=1 SV=1	RCSD1	62	21	8	69.71	1.69609e+06	1.54156e+06	1.73288e+06	1.64321e+06	-0.10724	0.197604	0.999753	0.704204
	sp|Q4G148|GXLT1_HUMAN	Glucoside xylosyltransferase 1 OS=Homo sapiens OX=9606 GN=GXYLT1 PE=1 SV=2	GXYLT1	3	2	0	4.55	98254.9	93468.3	118067	98077.9	-0.169827	0.197755	0.999753	0.703872
	sp|Q8IYL2|TRM44_HUMAN	Probable tRNA (uracil-O(2)-)-methyltransferase OS=Homo sapiens OX=9606 GN=TRMT44 PE=1 SV=2	TRMT44	2	2	0	1.85	45489.6	43074.9	47448.2	43612.9	-0.100144	0.198241	0.999753	0.702806
	sp|O14880|MGST3_HUMAN	Microsomal glutathione S-transferase 3 OS=Homo sapiens OX=9606 GN=MGST3 PE=1 SV=1	MGST3	3	2	0	13.81	25220.2	28316.2	27983.9	29732.4	0.127245	0.198487	0.999753	0.702268
	sp|Q9Y3A4|RRP7A_HUMAN	Ribosomal RNA-processing protein 7 homolog A OS=Homo sapiens OX=9606 GN=RRP7A PE=1 SV=2	RRP7A	23	8	0	28.93	551014	524632	567104	520567	-0.0971549	0.198584	0.999753	0.702055
	sp|Q7Z745|MRO2B_HUMAN	Maestro heat-like repeat-containing protein family member 2B OS=Homo sapiens OX=9606 GN=MROH2B PE=2 SV=3	MROH2B	7	3	0	1.26	225724	242362	235907	254699	0.106592	0.198712	0.999753	0.701775
	sp|P12074|CX6A1_HUMAN	Cytochrome c oxidase subunit 6A1, mitochondrial OS=Homo sapiens OX=9606 GN=COX6A1 PE=1 SV=4	COX6A1	3	1	0	26.6	45970.4	44329.6	49683.1	44193.4	-0.11068	0.198772	0.999753	0.701645
	sp|Q13772|NCOA4_HUMAN	Nuclear receptor coactivator 4 OS=Homo sapiens OX=9606 GN=NCOA4 PE=1 SV=1	NCOA4	1	1	0	1.3	63139.5	62517.1	77690.7	61058.9	-0.180916	0.199121	0.999753	0.700883
	sp|P17900|SAP3_HUMAN	Ganglioside GM2 activator OS=Homo sapiens OX=9606 GN=GM2A PE=1 SV=4	GM2A	11	4	0	16.06	242447	292366	217587	237298	0.197606	0.199444	0.999753	0.70018
	sp|Q8IZA0|K319L_HUMAN	Dyslexia-associated protein KIAA0319-like protein OS=Homo sapiens OX=9606 GN=KIAA0319L PE=1 SV=2	KIAA0319L	9	6	0	5.72	107532	122023	116156	119442	0.111316	0.199665	0.999753	0.699699
	sp|Q5H8A4|PIGG_HUMAN	GPI ethanolamine phosphate transferase 2 OS=Homo sapiens OX=9606 GN=PIGG PE=1 SV=1	PIGG	1	1	0	1.12	31156.3	33224.6	32274.1	35020.1	0.105267	0.199742	0.999753	0.699531
	sp|Q8WVK7|SKA2_HUMAN	Spindle and kinetochore-associated protein 2 OS=Homo sapiens OX=9606 GN=SKA2 PE=1 SV=1	SKA2	9	4	0	28.92	134660	144234	128552	138708	0.104391	0.199792	0.999753	0.699423
	sp|P53041|PPP5_HUMAN	Serine/threonine-protein phosphatase 5 OS=Homo sapiens OX=9606 GN=PPP5C PE=1 SV=1	PPP5C	90	26	1	52.9	1.86738e+06	2.00123e+06	1.78446e+06	1.9239e+06	0.10421	0.199827	0.999753	0.699346
	sp|P41223|BUD31_HUMAN	Protein BUD31 homolog OS=Homo sapiens OX=9606 GN=BUD31 PE=1 SV=2	BUD31	23	9	0	57.63	733170	678442	752073	706790	-0.100758	0.199905	0.999753	0.699176
	sp|P06746|DPOLB_HUMAN	DNA polymerase beta OS=Homo sapiens OX=9606 GN=POLB PE=1 SV=3	POLB	15	6	0	15.82	346653	332242	380092	337330	-0.116723	0.199952	0.999753	0.699074
	sp|Q8N9R8|SCAI_HUMAN	Protein SCAI OS=Homo sapiens OX=9606 GN=SCAI PE=1 SV=2	SCAI	7	4	0	5.61	148238	156852	156832	184510	0.15798	0.199962	0.999753	0.699053
	sp|Q6PH81|CP087_HUMAN	UPF0547 protein C16orf87 OS=Homo sapiens OX=9606 GN=C16orf87 PE=1 SV=1	C16orf87	2	2	0	8.44	131507	99463.5	115627	118292	-0.185017	0.200012	0.999753	0.698943
	sp|Q8TCU5|NMD3A_HUMAN	Glutamate receptor ionotropic, NMDA 3A OS=Homo sapiens OX=9606 GN=GRIN3A PE=1 SV=2	GRIN3A	1	1	0	0.54	109834	163679	169936	184233	0.346039	0.200522	0.999753	0.697839
	sp|Q99807|COQ7_HUMAN	5-demethoxyubiquinone hydroxylase, mitochondrial OS=Homo sapiens OX=9606 GN=COQ7 PE=1 SV=3	COQ7	7	4	0	16.13	198831	223679	175831	195920	0.162979	0.200608	0.999753	0.697653
	sp|Q7Z443|PK1L3_HUMAN	Polycystic kidney disease protein 1-like 3 OS=Homo sapiens OX=9606 GN=PKD1L3 PE=1 SV=1	PKD1L3	2	1	1	0.4	44577.2	45576.4	45185	64060.8	0.267791	0.200766	0.999753	0.69731
	sp|P53597|SUCA_HUMAN	Succinate--CoA ligase [ADP/GDP-forming] subunit alpha, mitochondrial OS=Homo sapiens OX=9606 GN=SUCLG1 PE=1 SV=4	SUCLG1	42	9	8	24.85	1.63943e+06	1.54824e+06	1.72856e+06	1.5861e+06	-0.103328	0.200836	0.999753	0.697159
	sp|Q96DH6|MSI2H_HUMAN	RNA-binding protein Musashi homolog 2 OS=Homo sapiens OX=9606 GN=MSI2 PE=1 SV=1	MSI2	4	3	0	9.76	78186.7	97690.7	92646.2	92687.4	0.16097	0.200948	0.999753	0.696917
	sp|Q5SW79|CE170_HUMAN	Centrosomal protein of 170 kDa OS=Homo sapiens OX=9606 GN=CEP170 PE=1 SV=1	CEP170	36	17	0	11.99	235910	226727	248617	224633	-0.101817	0.201073	0.999753	0.696646
	sp|O14526|FCHO1_HUMAN	F-BAR domain only protein 1 OS=Homo sapiens OX=9606 GN=FCHO1 PE=1 SV=2	FCHO1	17	8	0	10.12	267160	292936	281593	295772	0.101875	0.201074	0.999753	0.696645
	sp|Q13526|PIN1_HUMAN	Peptidyl-prolyl cis-trans isomerase NIMA-interacting 1 OS=Homo sapiens OX=9606 GN=PIN1 PE=1 SV=1	PIN1	30	7	1	65.64	1.25837e+06	1.16212e+06	1.27137e+06	1.20259e+06	-0.0975109	0.201346	0.999753	0.696058
	sp|Q96CV9|OPTN_HUMAN	Optineurin OS=Homo sapiens OX=9606 GN=OPTN PE=1 SV=3	OPTN	3	1	0	1.04	213473	201598	219238	203197	-0.0960975	0.201369	0.999753	0.696006
	sp|Q9P2M1|LR2BP_HUMAN	LRP2-binding protein OS=Homo sapiens OX=9606 GN=LRP2BP PE=1 SV=2	LRP2BP	2	1	0	1.73	72725.2	58998.8	89830.9	76719.7	-0.264693	0.201571	0.999753	0.695572
	sp|Q9Y3A6|TMED5_HUMAN	Transmembrane emp24 domain-containing protein 5 OS=Homo sapiens OX=9606 GN=TMED5 PE=1 SV=1	TMED5	23	7	3	24.02	680211	780559	706169	720725	0.113982	0.201602	0.999753	0.695504
	sp|Q9NS86|LANC2_HUMAN	LanC-like protein 2 OS=Homo sapiens OX=9606 GN=LANCL2 PE=1 SV=1	LANCL2	34	10	7	23.56	376449	351352	361605	335343	-0.104158	0.201648	0.999753	0.695406
	sp|P61024|CKS1_HUMAN	Cyclin-dependent kinases regulatory subunit 1 OS=Homo sapiens OX=9606 GN=CKS1B PE=1 SV=1	CKS1B	16	3	0	20.25	357713	360242	332014	391909	0.124721	0.202491	0.999753	0.693595
	sp|Q9BQ61|TRIR_HUMAN	Telomerase RNA component interacting RNase OS=Homo sapiens OX=9606 GN=TRIR PE=1 SV=1	TRIR	34	12	5	53.97	3.2971e+06	2.936e+06	3.14426e+06	3.05653e+06	-0.104085	0.202629	0.999753	0.693299
	sp|P56545|CTBP2_HUMAN	C-terminal-binding protein 2 OS=Homo sapiens OX=9606 GN=CTBP2 PE=1 SV=1	CTBP2	27	9	0	23.37	1.74751e+06	1.89823e+06	1.88169e+06	2.05231e+06	0.122284	0.202682	0.999753	0.693185
	sp|P16219|ACADS_HUMAN	Short-chain specific acyl-CoA dehydrogenase, mitochondrial OS=Homo sapiens OX=9606 GN=ACADS PE=1 SV=1	ACADS	31	10	0	25	168437	185648	177309	185006	0.10083	0.20282	0.999753	0.692889
	sp|O76003|GLRX3_HUMAN	Glutaredoxin-3 OS=Homo sapiens OX=9606 GN=GLRX3 PE=1 SV=2	GLRX3	85	13	10	38.21	1.13463e+06	1.29673e+06	1.14963e+06	1.18151e+06	0.116057	0.202955	0.999753	0.6926
	sp|P11831|SRF_HUMAN	Serum response factor OS=Homo sapiens OX=9606 GN=SRF PE=1 SV=1	SRF	3	2	0	4.53	33274.9	35875.2	30708.2	33638.2	0.120014	0.203032	0.999753	0.692435
	sp|P00441|SODC_HUMAN	Superoxide dismutase [Cu-Zn] OS=Homo sapiens OX=9606 GN=SOD1 PE=1 SV=2	SOD1	43	10	8	69.48	1.64015e+06	1.7023e+06	1.40296e+06	1.6611e+06	0.148661	0.203146	0.999753	0.692191
	sp|Q5JUQ0|FA78A_HUMAN	Protein FAM78A OS=Homo sapiens OX=9606 GN=FAM78A PE=2 SV=1	FAM78A	3	1	0	3.89	40522.6	38611.6	42849.1	39029.8	-0.10219	0.203486	0.999753	0.691466
	sp|P08134|RHOC_HUMAN	Rho-related GTP-binding protein RhoC OS=Homo sapiens OX=9606 GN=RHOC PE=1 SV=1	RHOC	47	5	0	22.28	4.75439e+06	4.6047e+06	4.97305e+06	4.45947e+06	-0.101705	0.203502	0.999753	0.691432
	sp|P62258|1433E_HUMAN	14-3-3 protein epsilon OS=Homo sapiens OX=9606 GN=YWHAE PE=1 SV=1	YWHAE	238	28	0	77.25	2.28357e+07	2.63812e+07	2.10808e+07	2.26633e+07	0.156323	0.20354	0.999753	0.691351
	sp|P31949|S10AB_HUMAN	Protein S100-A11 OS=Homo sapiens OX=9606 GN=S100A11 PE=1 SV=2	S100A11	32	6	6	55.23	7.81935e+06	6.79178e+06	7.20246e+06	7.07184e+06	-0.114833	0.203576	0.999753	0.691273
	sp|Q8N122|RPTOR_HUMAN	Regulatory-associated protein of mTOR OS=Homo sapiens OX=9606 GN=RPTOR PE=1 SV=1	RPTOR	25	12	0	10.04	184665	205305	194384	201276	0.101561	0.203787	0.999753	0.690823
	sp|Q96F85|CNRP1_HUMAN	CB1 cannabinoid receptor-interacting protein 1 OS=Homo sapiens OX=9606 GN=CNRIP1 PE=1 SV=1	CNRIP1	3	1	0	4.88	182439	271259	167837	177781	0.327646	0.204092	0.999753	0.690173
	sp|P04843|RPN1_HUMAN	Dolichyl-diphosphooligosaccharide--protein glycosyltransferase subunit 1 OS=Homo sapiens OX=9606 GN=RPN1 PE=1 SV=1	RPN1	199	29	29	48.76	5.09378e+06	5.33301e+06	4.82708e+06	5.30427e+06	0.10111	0.204456	0.999753	0.6894
	sp|Q9Y2L6|FRM4B_HUMAN	FERM domain-containing protein 4B OS=Homo sapiens OX=9606 GN=FRMD4B PE=1 SV=4	FRMD4B	1	1	0	0.97	79280.1	44032.4	47734.6	49917.3	-0.391945	0.204511	0.999753	0.689284
	sp|P43353|AL3B1_HUMAN	Aldehyde dehydrogenase family 3 member B1 OS=Homo sapiens OX=9606 GN=ALDH3B1 PE=1 SV=1	ALDH3B1	2	2	0	5.56	31230	38772.8	40474.8	45522.9	0.240841	0.204577	0.999753	0.689144
	sp|P39210|MPV17_HUMAN	Protein Mpv17 OS=Homo sapiens OX=9606 GN=MPV17 PE=1 SV=1	MPV17	2	1	0	4.55	51622.8	56873	58096.3	67412	0.177147	0.204713	0.999753	0.688855
	sp|Q86UQ4|ABCAD_HUMAN	ATP-binding cassette sub-family A member 13 OS=Homo sapiens OX=9606 GN=ABCA13 PE=2 SV=3	ABCA13	50	5	0	0.49	884746	938198	852792	920879	0.0977231	0.204947	0.999753	0.688359
	sp|P62906|RL10A_HUMAN	60S ribosomal protein L10a OS=Homo sapiens OX=9606 GN=RPL10A PE=1 SV=2	RPL10A	122	16	12	47.92	1.99827e+07	1.95152e+07	2.29802e+07	1.94388e+07	-0.137802	0.205061	0.999753	0.688117
	sp|Q6UB98|ANR12_HUMAN	Ankyrin repeat domain-containing protein 12 OS=Homo sapiens OX=9606 GN=ANKRD12 PE=1 SV=3	ANKRD12	2	2	0	0.58	103826	85474.1	84988.5	80688.7	-0.177757	0.205136	0.999753	0.687958
	sp|Q9H000|MKRN2_HUMAN	Probable E3 ubiquitin-protein ligase makorin-2 OS=Homo sapiens OX=9606 GN=MKRN2 PE=1 SV=2	MKRN2	15	7	0	14.9	403819	372898	447556	403438	-0.132325	0.20516	0.999753	0.687908
	sp|Q9NY15|STAB1_HUMAN	Stabilin-1 OS=Homo sapiens OX=9606 GN=STAB1 PE=1 SV=3	STAB1	12	3	2	0.74	284997	315214	319023	356594	0.153004	0.205189	0.999753	0.687846
	sp|Q9HC52|CBX8_HUMAN	Chromobox protein homolog 8 OS=Homo sapiens OX=9606 GN=CBX8 PE=1 SV=3	CBX8	13	8	7	25.71	154706	145606	166683	151703	-0.111656	0.205205	0.999753	0.687813
	sp|Q99962|SH3G2_HUMAN	Endophilin-A1 OS=Homo sapiens OX=9606 GN=SH3GL2 PE=1 SV=1	SH3GL2	10	5	0	11.65	1.33727e+06	1.21943e+06	1.19694e+06	1.03569e+06	-0.170922	0.20536	0.999753	0.687485
	sp|Q8WU17|RN139_HUMAN	E3 ubiquitin-protein ligase RNF139 OS=Homo sapiens OX=9606 GN=RNF139 PE=1 SV=1	RNF139	7	4	4	5.57	103585	97282.4	112655	102067	-0.116475	0.205417	0.999753	0.687363
	sp|Q5BJF6|ODFP2_HUMAN	Outer dense fiber protein 2 OS=Homo sapiens OX=9606 GN=ODF2 PE=1 SV=1	ODF2	35	19	0	22.56	255391	237684	267027	248554	-0.103546	0.205602	0.999753	0.686973
	sp|O75064|DEN4B_HUMAN	DENN domain-containing protein 4B OS=Homo sapiens OX=9606 GN=DENND4B PE=1 SV=4	DENND4B	4	4	0	3.14	40344.8	45152.5	43656.9	45379.4	0.109125	0.20574	0.999753	0.686681
	sp|Q5VW32|BROX_HUMAN	BRO1 domain-containing protein BROX OS=Homo sapiens OX=9606 GN=BROX PE=1 SV=1	BROX	40	12	1	25.3	1.28362e+06	1.19426e+06	1.29363e+06	1.22013e+06	-0.0942448	0.205837	0.999753	0.686476
	sp|Q8WV16|DCAF4_HUMAN	DDB1- and CUL4-associated factor 4 OS=Homo sapiens OX=9606 GN=DCAF4 PE=1 SV=3	DCAF4	5	2	0	4.65	41868.3	45812.4	46467.3	52980.5	0.159564	0.205892	0.999753	0.68636
	sp|P26436|ASPX_HUMAN	Acrosomal protein SP-10 OS=Homo sapiens OX=9606 GN=ACRV1 PE=1 SV=2	ACRV1	2	1	0	2.26	996534	858276	835544	749615	-0.186022	0.205948	0.999753	0.686242
	sp|P36954|RPB9_HUMAN	DNA-directed RNA polymerase II subunit RPB9 OS=Homo sapiens OX=9606 GN=POLR2I PE=1 SV=1	POLR2I	4	2	2	27.2	64796.3	53269.6	69097	65373.8	-0.181254	0.205975	0.999753	0.686185
	sp|P10620|MGST1_HUMAN	Microsomal glutathione S-transferase 1 OS=Homo sapiens OX=9606 GN=MGST1 PE=1 SV=1	MGST1	6	1	0	8.39	213683	237802	226245	234226	0.102153	0.20608	0.999753	0.685964
	sp|Q86WW8|COA5_HUMAN	Cytochrome c oxidase assembly factor 5 OS=Homo sapiens OX=9606 GN=COA5 PE=1 SV=1	COA5	9	3	0	54.05	91323.1	71096.9	92219.8	90234.4	-0.196296	0.206167	0.999753	0.685782
	sp|Q15906|VPS72_HUMAN	Vacuolar protein sorting-associated protein 72 homolog OS=Homo sapiens OX=9606 GN=VPS72 PE=1 SV=1	VPS72	6	3	1	17.31	45834.6	39974.5	53852.6	47281.9	-0.192541	0.206263	0.999753	0.685579
	sp|Q86TE4|LUZP2_HUMAN	Leucine zipper protein 2 OS=Homo sapiens OX=9606 GN=LUZP2 PE=2 SV=2	LUZP2	2	1	0	1.73	97563.6	88715.4	95477.7	91773.1	-0.097125	0.206358	0.999753	0.685378
	sp|Q8TBF4|ZCRB1_HUMAN	Zinc finger CCHC-type and RNA-binding motif-containing protein 1 OS=Homo sapiens OX=9606 GN=ZCRB1 PE=1 SV=2	ZCRB1	1	1	1	6.91	74247.7	80101.1	77815.6	83112.6	0.102241	0.206439	0.999753	0.685209
	sp|Q96HV5|TM41A_HUMAN	Transmembrane protein 41A OS=Homo sapiens OX=9606 GN=TMEM41A PE=1 SV=1	TMEM41A	4	3	0	10.98	183673	194999	190325	207840	0.106665	0.206511	0.999753	0.685056
	sp|Q9Y5Q8|TF3C5_HUMAN	General transcription factor 3C polypeptide 5 OS=Homo sapiens OX=9606 GN=GTF3C5 PE=1 SV=2	GTF3C5	26	8	0	18.5	311821	330248	319648	347179	0.101016	0.206666	0.999753	0.684731
	sp|Q9UHB6|LIMA1_HUMAN	LIM domain and actin-binding protein 1 OS=Homo sapiens OX=9606 GN=LIMA1 PE=1 SV=1	LIMA1	16	10	0	14.89	297081	265256	265619	247423	-0.132928	0.206832	0.999753	0.684382
	sp|Q07020|RL18_HUMAN	60S ribosomal protein L18 OS=Homo sapiens OX=9606 GN=RPL18 PE=1 SV=2	RPL18	42	7	0	35.64	4.62907e+06	4.01808e+06	5.24946e+06	4.73778e+06	-0.176086	0.207297	0.999753	0.683408
	sp|Q96NW7|LRRC7_HUMAN	Leucine-rich repeat-containing protein 7 OS=Homo sapiens OX=9606 GN=LRRC7 PE=1 SV=1	LRRC7	23	5	0	2.93	882202	908463	844750	944283	0.101508	0.207362	0.999753	0.683272
	sp|P06213|INSR_HUMAN	Insulin receptor OS=Homo sapiens OX=9606 GN=INSR PE=1 SV=4	INSR	44	22	0	15.85	211200	225260	213962	228337	0.0933944	0.207371	0.999753	0.683251
	sp|Q8N371|KDM8_HUMAN	Bifunctional peptidase and arginyl-hydroxylase JMJD5 OS=Homo sapiens OX=9606 GN=KDM8 PE=1 SV=1	KDM8	1	1	0	1.44	725737	576983	542099	462135	-0.28058	0.207479	0.999753	0.683026
	sp|Q9H869|YYAP1_HUMAN	YY1-associated protein 1 OS=Homo sapiens OX=9606 GN=YY1AP1 PE=1 SV=2	YY1AP1	3	3	0	4.15	56972.3	56275.2	47740.1	61018.1	0.168137	0.207547	0.999753	0.682884
	sp|Q8TB69|ZN519_HUMAN	Zinc finger protein 519 OS=Homo sapiens OX=9606 GN=ZNF519 PE=2 SV=2	ZNF519	6	2	0	7.78	1.54292e+06	1.00692e+06	1.35576e+06	1.41331e+06	-0.277866	0.207733	0.999753	0.682494
	sp|P61073|CXCR4_HUMAN	C-X-C chemokine receptor type 4 OS=Homo sapiens OX=9606 GN=CXCR4 PE=1 SV=1	CXCR4	1	1	0	2.27	270537	253501	250028	208402	-0.178274	0.207738	0.999753	0.682484
	sp|Q9H649|NSUN3_HUMAN	tRNA (cytosine(34)-C(5))-methyltransferase, mitochondrial OS=Homo sapiens OX=9606 GN=NSUN3 PE=1 SV=1	NSUN3	1	1	0	3.24	139908	122597	121059	111296	-0.155926	0.207816	0.999753	0.682321
	sp|O75771|RA51D_HUMAN	DNA repair protein RAD51 homolog 4 OS=Homo sapiens OX=9606 GN=RAD51D PE=1 SV=1	RAD51D	1	1	0	2.44	33408.8	37304	38125.4	43219.6	0.170018	0.20783	0.999753	0.682291
	sp|Q9UGN5|PARP2_HUMAN	Poly [ADP-ribose] polymerase 2 OS=Homo sapiens OX=9606 GN=PARP2 PE=1 SV=2	PARP2	6	3	0	4.12	135125	130203	136497	123178	-0.10083	0.207971	0.999753	0.681997
	sp|A6NNM8|TTL13_HUMAN	Tubulin polyglutamylase TTLL13P OS=Homo sapiens OX=9606 GN=TTLL13P PE=1 SV=2	TTLL13P	2	1	0	0.74	93550.1	67428.1	91947.8	91551.7	-0.239309	0.208399	0.999753	0.681104
	sp|Q13610|PWP1_HUMAN	Periodic tryptophan protein 1 homolog OS=Homo sapiens OX=9606 GN=PWP1 PE=1 SV=1	PWP1	35	11	1	30.34	338716	311391	348693	329086	-0.102419	0.208893	0.999753	0.680076
	sp|Q13111|CAF1A_HUMAN	Chromatin assembly factor 1 subunit A OS=Homo sapiens OX=9606 GN=CHAF1A PE=1 SV=3	CHAF1A	55	16	0	19.67	432845	392955	414514	398745	-0.0977187	0.20893	0.999753	0.679999
	sp|Q8TDQ7|GNPI2_HUMAN	Glucosamine-6-phosphate isomerase 2 OS=Homo sapiens OX=9606 GN=GNPDA2 PE=1 SV=1	GNPDA2	16	6	0	21.01	360881	342256	381731	349599	-0.10165	0.208996	0.999753	0.679862
	sp|Q96DE0|NUD16_HUMAN	U8 snoRNA-decapping enzyme OS=Homo sapiens OX=9606 GN=NUDT16 PE=1 SV=2	NUDT16	14	5	0	32.82	72665	77922.4	75243.6	80366.3	0.0978998	0.20908	0.999753	0.679687
	sp|Q8N8R3|MCATL_HUMAN	Mitochondrial basic amino acids transporter OS=Homo sapiens OX=9606 GN=SLC25A29 PE=1 SV=2	SLC25A29	1	1	0	3.3	68936.3	68744.1	72570.3	59990.8	-0.139333	0.20929	0.999753	0.679252
	sp|Q05BQ5|MBTD1_HUMAN	MBT domain-containing protein 1 OS=Homo sapiens OX=9606 GN=MBTD1 PE=1 SV=2	MBTD1	4	3	0	3.34	115459	146356	126217	124522	0.161294	0.209612	0.999753	0.678584
	sp|Q15013|MD2BP_HUMAN	MAD2L1-binding protein OS=Homo sapiens OX=9606 GN=MAD2L1BP PE=1 SV=1	MAD2L1BP	4	2	0	8.03	73166.3	68832	72604.7	67884.1	-0.0925453	0.20966	0.999753	0.678485
	sp|Q9ULP9|TBC24_HUMAN	TBC1 domain family member 24 OS=Homo sapiens OX=9606 GN=TBC1D24 PE=1 SV=2	TBC1D24	6	4	0	7.51	158163	147072	151596	141900	-0.100118	0.209684	0.999753	0.678434
	sp|P14317|HCLS1_HUMAN	Hematopoietic lineage cell-specific protein OS=Homo sapiens OX=9606 GN=HCLS1 PE=1 SV=3	HCLS1	97	19	0	29.63	3.64463e+06	3.29954e+06	3.52634e+06	3.40331e+06	-0.0973682	0.209885	0.999753	0.678019
	sp|O00716|E2F3_HUMAN	Transcription factor E2F3 OS=Homo sapiens OX=9606 GN=E2F3 PE=1 SV=1	E2F3	2	2	0	3.87	130737	123797	125810	113262	-0.115133	0.21001	0.999753	0.677759
	sp|Q6U841|S4A10_HUMAN	Sodium-driven chloride bicarbonate exchanger OS=Homo sapiens OX=9606 GN=SLC4A10 PE=1 SV=1	SLC4A10	1	1	0	0.54	159784	153054	155935	137904	-0.119684	0.21002	0.999753	0.67774
	sp|P26599|PTBP1_HUMAN	Polypyrimidine tract-binding protein 1 OS=Homo sapiens OX=9606 GN=PTBP1 PE=1 SV=1	PTBP1	160	19	0	34.46	1.08649e+07	1.16224e+07	1.07066e+07	1.13932e+07	0.0934558	0.21002	0.999753	0.677739
	sp|Q4G0U5|PCDP1_HUMAN	Cilia- and flagella-associated protein 221 OS=Homo sapiens OX=9606 GN=CFAP221 PE=1 SV=2	CFAP221	2	1	0	0.83	186079	126113	125442	122408	-0.298261	0.210124	0.999753	0.677524
	sp|Q8NBN7|RDH13_HUMAN	Retinol dehydrogenase 13 OS=Homo sapiens OX=9606 GN=RDH13 PE=1 SV=2	RDH13	31	12	0	30.51	262627	274659	262241	286770	0.0968147	0.210144	0.999753	0.677484
	sp|Q4VCS5|AMOT_HUMAN	Angiomotin OS=Homo sapiens OX=9606 GN=AMOT PE=1 SV=1	AMOT	3	2	0	1.11	566270	509385	519550	494076	-0.112632	0.21052	0.999753	0.676707
	sp|Q13683|ITA7_HUMAN	Integrin alpha-7 OS=Homo sapiens OX=9606 GN=ITGA7 PE=1 SV=3	ITGA7	5	1	0	0.51	182185	313132	177166	180697	0.40492	0.210754	0.999753	0.676224
	sp|O95319|CELF2_HUMAN	CUGBP Elav-like family member 2 OS=Homo sapiens OX=9606 GN=CELF2 PE=1 SV=1	CELF2	54	11	0	20.08	2.57168e+06	2.382e+06	2.69573e+06	2.51573e+06	-0.105118	0.210872	0.999753	0.675981
	sp|Q9HAW0|BRF2_HUMAN	Transcription factor IIIB 50 kDa subunit OS=Homo sapiens OX=9606 GN=BRF2 PE=1 SV=1	BRF2	3	1	0	2.63	34785.2	42371.9	41750.5	42770.3	0.159724	0.210904	0.999753	0.675916
	sp|Q86X55|CARM1_HUMAN	Histone-arginine methyltransferase CARM1 OS=Homo sapiens OX=9606 GN=CARM1 PE=1 SV=3	CARM1	48	13	0	21.05	1.35823e+06	1.45384e+06	1.3758e+06	1.46026e+06	0.0920455	0.210939	0.999753	0.675843
	sp|O75185|AT2C2_HUMAN	Calcium-transporting ATPase type 2C member 2 OS=Homo sapiens OX=9606 GN=ATP2C2 PE=1 SV=3	ATP2C2	1	1	0	0.74	167132	146814	190721	171183	-0.171466	0.211009	0.999753	0.6757
	sp|Q8NBH2|KY_HUMAN	Kyphoscoliosis peptidase OS=Homo sapiens OX=9606 GN=KY PE=1 SV=3	KY	1	1	0	1.21	1.39622e+06	1.84351e+06	1.24251e+06	1.34485e+06	0.257561	0.211017	0.999753	0.675683
	sp|Q6QNY0|BL1S3_HUMAN	Biogenesis of lysosome-related organelles complex 1 subunit 3 OS=Homo sapiens OX=9606 GN=BLOC1S3 PE=1 SV=1	BLOC1S3	7	4	2	21.29	215187	215662	197852	234904	0.125418	0.211074	0.999753	0.675564
	sp|Q10713|MPPA_HUMAN	Mitochondrial-processing peptidase subunit alpha OS=Homo sapiens OX=9606 GN=PMPCA PE=1 SV=2	PMPCA	52	15	0	27.43	614902	670236	612992	642668	0.0962586	0.211378	0.999753	0.67494
	sp|Q587I9|SFT2C_HUMAN	Vesicle transport protein SFT2C OS=Homo sapiens OX=9606 GN=SFT2D3 PE=2 SV=1	SFT2D3	3	2	0	11.63	115495	102741	103784	98376.9	-0.123006	0.211883	0.999753	0.673904
	sp|Q9H8Y1|VRTN_HUMAN	Vertnin OS=Homo sapiens OX=9606 GN=VRTN PE=1 SV=1	VRTN	2	2	2	1.99	1.24815e+06	1.44012e+06	800935	1.15296e+06	0.365996	0.211954	0.999753	0.673759
	sp|Q9Y608|LRRF2_HUMAN	Leucine-rich repeat flightless-interacting protein 2 OS=Homo sapiens OX=9606 GN=LRRFIP2 PE=1 SV=1	LRRFIP2	35	15	0	18.17	1.68832e+06	1.53299e+06	1.56796e+06	1.48753e+06	-0.107607	0.212048	0.999753	0.673566
	sp|P23458|JAK1_HUMAN	Tyrosine-protein kinase JAK1 OS=Homo sapiens OX=9606 GN=JAK1 PE=1 SV=2	JAK1	17	12	0	9.88	273753	265529	290115	259879	-0.101396	0.212079	0.999753	0.673502
	sp|Q9NRH2|SNRK_HUMAN	SNF-related serine/threonine-protein kinase OS=Homo sapiens OX=9606 GN=SNRK PE=1 SV=2	SNRK	6	4	3	10.2	51861.6	62578.7	61924.9	63757.8	0.156545	0.212317	0.999753	0.673016
	sp|Q8WVK2|SNR27_HUMAN	U4/U6.U5 small nuclear ribonucleoprotein 27 kDa protein OS=Homo sapiens OX=9606 GN=SNRNP27 PE=1 SV=1	SNRNP27	17	5	0	19.35	304434	348486	325753	331159	0.109357	0.212548	0.999753	0.672542
	sp|Q14974|IMB1_HUMAN	Importin subunit beta-1 OS=Homo sapiens OX=9606 GN=KPNB1 PE=1 SV=2	KPNB1	261	35	9	35.73	7.29144e+06	7.69216e+06	7.04217e+06	7.61166e+06	0.0946879	0.21281	0.999753	0.672008
	sp|O14867|BACH1_HUMAN	Transcription regulator protein BACH1 OS=Homo sapiens OX=9606 GN=BACH1 PE=1 SV=2	BACH1	2	1	0	1.09	90390.3	96084.5	74197.2	89087.8	0.175999	0.212878	0.999753	0.671869
	sp|P50148|GNAQ_HUMAN	Guanine nucleotide-binding protein G(q) subunit alpha OS=Homo sapiens OX=9606 GN=GNAQ PE=1 SV=4	GNAQ	24	7	5	21.45	276350	325015	295743	297367	0.120957	0.212993	0.999753	0.671635
	sp|Q14596|NBR1_HUMAN	Next to BRCA1 gene 1 protein OS=Homo sapiens OX=9606 GN=NBR1 PE=1 SV=3	NBR1	1	1	0	2.07	90747.9	109068	111124	118868	0.18124	0.213053	0.999753	0.671512
	sp|Q8N4T8|CBR4_HUMAN	Carbonyl reductase family member 4 OS=Homo sapiens OX=9606 GN=CBR4 PE=1 SV=3	CBR4	8	4	0	19.83	129545	119772	151310	131503	-0.157787	0.213419	0.999753	0.670766
	sp|P41218|MNDA_HUMAN	Myeloid cell nuclear differentiation antigen OS=Homo sapiens OX=9606 GN=MNDA PE=1 SV=1	MNDA	59	17	16	38.57	1.86006e+06	1.98354e+06	1.83874e+06	1.95817e+06	0.0917586	0.213423	0.999753	0.67076
	sp|Q9H6U6|BCAS3_HUMAN	Breast carcinoma-amplified sequence 3 OS=Homo sapiens OX=9606 GN=BCAS3 PE=1 SV=3	BCAS3	8	3	0	3.88	51496.9	46862.7	49395.1	47509.6	-0.0960976	0.213582	0.999753	0.670436
	sp|Q53FV1|ORML2_HUMAN	ORM1-like protein 2 OS=Homo sapiens OX=9606 GN=ORMDL2 PE=1 SV=2	ORMDL2	9	4	3	23.53	165700	188619	181722	186554	0.112377	0.213622	0.999753	0.670354
	tr|H0YEG5|H0YEG5_HUMAN	Complex I assembly factor TMEM126B, mitochondrial (Fragment) OS=Homo sapiens OX=9606 GN=TMEM126B PE=1 SV=1	TMEM126B	1	1	0	34.99	61533.3	71610.1	54736.9	60020	0.175862	0.213746	0.999753	0.670101
	sp|P31946|1433B_HUMAN	14-3-3 protein beta/alpha OS=Homo sapiens OX=9606 GN=YWHAB PE=1 SV=3	YWHAB	159	21	0	67.07	2.44244e+07	2.76025e+07	2.15422e+07	2.39043e+07	0.163291	0.21384	0.999753	0.669912
	sp|Q9HCE0|EPG5_HUMAN	Ectopic P granules protein 5 homolog OS=Homo sapiens OX=9606 GN=EPG5 PE=1 SV=2	EPG5	3	3	0	1.74	44992.4	46593.2	54757.7	40308	-0.195779	0.213896	0.999753	0.669797
	sp|Q92530|PSMF1_HUMAN	Proteasome inhibitor PI31 subunit OS=Homo sapiens OX=9606 GN=PSMF1 PE=1 SV=2	PSMF1	42	9	0	27.67	665496	745517	698140	716770	0.100903	0.213989	0.999753	0.669609
	sp|Q9H8G2|CAAP1_HUMAN	Caspase activity and apoptosis inhibitor 1 OS=Homo sapiens OX=9606 GN=CAAP1 PE=1 SV=2	CAAP1	11	6	0	19.94	236519	233358	251574	218637	-0.110929	0.21403	0.999753	0.669526
	sp|Q9NPR2|SEM4B_HUMAN	Semaphorin-4B OS=Homo sapiens OX=9606 GN=SEMA4B PE=1 SV=4	SEMA4B	1	1	0	0.84	32388.4	36416.5	37917.1	45015.9	0.208349	0.214202	0.999753	0.669177
	sp|D6RF30|GOG8K_HUMAN	Golgin subfamily A member 8K OS=Homo sapiens OX=9606 GN=GOLGA8K PE=3 SV=1	GOLGA8K	30	8	0	12.36	629731	563390	588649	570433	-0.102976	0.214245	0.999753	0.669088
	sp|P06748|NPM_HUMAN	Nucleophosmin OS=Homo sapiens OX=9606 GN=NPM1 PE=1 SV=2	NPM1	371	19	0	46.26	3.79938e+07	4.4783e+07	3.55647e+07	3.76581e+07	0.15985	0.214343	0.999753	0.668891
	sp|Q9ULG6|CCPG1_HUMAN	Cell cycle progression protein 1 OS=Homo sapiens OX=9606 GN=CCPG1 PE=1 SV=3	CCPG1	1	1	0	1.32	55112.3	45840.5	51957.8	51924.8	-0.133336	0.214596	0.999753	0.668378
	sp|Q9P2R6|RERE_HUMAN	Arginine-glutamic acid dipeptide repeats protein OS=Homo sapiens OX=9606 GN=RERE PE=1 SV=2	RERE	4	3	0	1.4	208500	202717	208516	181867	-0.118925	0.214596	0.999753	0.668378
	sp|P51948|MAT1_HUMAN	CDK-activating kinase assembly factor MAT1 OS=Homo sapiens OX=9606 GN=MNAT1 PE=1 SV=1	MNAT1	19	7	0	20.06	278259	257820	296046	274365	-0.109894	0.214887	0.999753	0.66779
	sp|Q96IZ0|PAWR_HUMAN	PRKC apoptosis WT1 regulator protein OS=Homo sapiens OX=9606 GN=PAWR PE=1 SV=1	PAWR	7	2	1	3.53	468834	519634	410972	460238	0.15588	0.215056	0.999753	0.667449
	sp|Q9UPQ9|TNR6B_HUMAN	Trinucleotide repeat-containing gene 6B protein OS=Homo sapiens OX=9606 GN=TNRC6B PE=1 SV=4	TNRC6B	24	15	0	11.07	141959	131409	136686	129436	-0.0950147	0.215137	0.999753	0.667284
	tr|B5BNX0|B5BNX0_HUMAN	Large-conductance Ca2+-activated K+ channel beta2 subunit OS=Homo sapiens OX=9606 GN=KCNMB2 PE=2 SV=1	KCNMB2	2	2	1	28.07	99033.8	69671.6	67857.9	64774.9	-0.287216	0.215262	0.999753	0.667033
	sp|Q9GZR7|DDX24_HUMAN	ATP-dependent RNA helicase DDX24 OS=Homo sapiens OX=9606 GN=DDX24 PE=1 SV=1	DDX24	84	23	0	29.92	2.24206e+06	2.01928e+06	2.13928e+06	2.07309e+06	-0.098161	0.215336	0.999753	0.666883
	sp|P56211|ARP19_HUMAN	cAMP-regulated phosphoprotein 19 OS=Homo sapiens OX=9606 GN=ARPP19 PE=1 SV=2	ARPP19	37	7	0	53.57	1.34963e+06	1.16936e+06	1.34013e+06	1.30857e+06	-0.120617	0.215355	0.999753	0.666845
	sp|Q96AQ8|MCUR1_HUMAN	Mitochondrial calcium uniporter regulator 1 OS=Homo sapiens OX=9606 GN=MCUR1 PE=1 SV=1	MCUR1	13	6	0	13.09	182759	191929	170409	187525	0.104357	0.215659	0.999753	0.666233
	sp|Q7Z4N2|TRPM1_HUMAN	Transient receptor potential cation channel subfamily M member 1 OS=Homo sapiens OX=9606 GN=TRPM1 PE=1 SV=2	TRPM1	3	2	0	0.87	50274.4	37478	59538.5	53340.7	-0.291182	0.215678	0.999753	0.666194
	sp|H7BZ55|CRCC2_HUMAN	Putative ciliary rootlet coiled-coil protein 2 OS=Homo sapiens OX=9606 GN=CROCC2 PE=5 SV=4	CROCC2	3	3	2	1.33	112314	94598.2	94647.9	90800	-0.153764	0.215809	0.999753	0.66593
	sp|O75506|HSBP1_HUMAN	Heat shock factor-binding protein 1 OS=Homo sapiens OX=9606 GN=HSBP1 PE=1 SV=1	HSBP1	8	3	0	47.36	285348	239617	236709	223496	-0.167428	0.215902	0.999753	0.665743
	sp|P52569|CTR2_HUMAN	Cationic amino acid transporter 2 OS=Homo sapiens OX=9606 GN=SLC7A2 PE=1 SV=2	SLC7A2	3	3	0	4.56	93943.5	84177	87950.5	85227.5	-0.10187	0.216485	0.999753	0.664572
	sp|Q8TDZ2|MICA1_HUMAN	[F-actin]-monooxygenase MICAL1 OS=Homo sapiens OX=9606 GN=MICAL1 PE=1 SV=2	MICAL1	123	33	0	28.77	1.51673e+06	1.57177e+06	1.48085e+06	1.63094e+06	0.0953564	0.216679	0.999753	0.664183
	sp|Q9Y6X0|SETBP_HUMAN	SET-binding protein OS=Homo sapiens OX=9606 GN=SETBP1 PE=1 SV=3	SETBP1	3	1	1	0.38	600290	418197	537719	557321	-0.234911	0.216723	0.999753	0.664095
	sp|O14967|CLGN_HUMAN	Calmegin OS=Homo sapiens OX=9606 GN=CLGN PE=1 SV=1	CLGN	2	2	1	2.13	127583	114129	152943	131948	-0.186897	0.216818	0.999753	0.663905
	sp|Q9Y5A7|NUB1_HUMAN	NEDD8 ultimate buster 1 OS=Homo sapiens OX=9606 GN=NUB1 PE=1 SV=2	NUB1	26	13	0	18.21	560372	539657	582035	529885	-0.0948861	0.216823	0.999753	0.663895
	sp|Q9HBM6|TAF9B_HUMAN	Transcription initiation factor TFIID subunit 9B OS=Homo sapiens OX=9606 GN=TAF9B PE=1 SV=1	TAF9B	12	3	1	11.15	147143	149287	133188	154297	0.116553	0.217045	0.999753	0.663451
	sp|O43752|STX6_HUMAN	Syntaxin-6 OS=Homo sapiens OX=9606 GN=STX6 PE=1 SV=1	STX6	13	3	3	12.94	187555	189549	176053	203545	0.1123	0.217212	0.999753	0.663115
	sp|Q96LD4|TRI47_HUMAN	E3 ubiquitin-protein ligase TRIM47 OS=Homo sapiens OX=9606 GN=TRIM47 PE=1 SV=2	TRIM47	1	1	0	0.94	70411.1	85618.1	86695.7	91203.8	0.177624	0.217305	0.999753	0.66293
	sp|Q96E29|MTEF3_HUMAN	Transcription termination factor 3, mitochondrial OS=Homo sapiens OX=9606 GN=MTERF3 PE=1 SV=2	MTERF3	26	13	0	28.78	310551	334710	320110	337740	0.0927122	0.217354	0.999753	0.662832
	sp|P50502|F10A1_HUMAN	Hsc70-interacting protein OS=Homo sapiens OX=9606 GN=ST13 PE=1 SV=2	ST13	102	20	0	41.46	3.15157e+06	2.98374e+06	3.28998e+06	3.04235e+06	-0.0959194	0.217408	0.999753	0.662725
	tr|J3KRH4|J3KRH4_HUMAN	Inositol-3-phosphate synthase 1 (Fragment) OS=Homo sapiens OX=9606 GN=ISYNA1 PE=1 SV=1	ISYNA1	2	1	1	3.39	1.31305e+06	1.26488e+06	1.50112e+06	1.29846e+06	-0.131579	0.217477	0.999753	0.662586
	sp|Q9P0K1|ADA22_HUMAN	Disintegrin and metalloproteinase domain-containing protein 22 OS=Homo sapiens OX=9606 GN=ADAM22 PE=1 SV=1	ADAM22	1	1	0	0.88	216544	165708	167590	165637	-0.201465	0.217702	0.999753	0.662138
	sp|Q8IUH5|ZDH17_HUMAN	Palmitoyltransferase ZDHHC17 OS=Homo sapiens OX=9606 GN=ZDHHC17 PE=1 SV=2	ZDHHC17	5	4	1	6.49	71473.4	79645	80502.8	87797.4	0.140659	0.217748	0.999753	0.662047
	sp|Q9H204|MED28_HUMAN	Mediator of RNA polymerase II transcription subunit 28 OS=Homo sapiens OX=9606 GN=MED28 PE=1 SV=1	MED28	14	4	1	33.71	210302	200125	211322	195664	-0.0913124	0.21793	0.999753	0.661682
	sp|Q9H0E9|BRD8_HUMAN	Bromodomain-containing protein 8 OS=Homo sapiens OX=9606 GN=BRD8 PE=1 SV=2	BRD8	44	21	0	16.28	446801	418448	426412	393758	-0.104761	0.218055	0.999753	0.661434
	sp|O15533|TPSN_HUMAN	Tapasin OS=Homo sapiens OX=9606 GN=TAPBP PE=1 SV=1	TAPBP	8	3	0	6.25	204269	323091	239324	225930	0.289191	0.218146	0.999753	0.661253
	sp|O95445|APOM_HUMAN	Apolipoprotein M OS=Homo sapiens OX=9606 GN=APOM PE=1 SV=2	APOM	1	1	0	3.72	36801.6	46280.8	39615.5	39148.1	0.156762	0.218184	0.999753	0.661178
	sp|P62837|UB2D2_HUMAN	Ubiquitin-conjugating enzyme E2 D2 OS=Homo sapiens OX=9606 GN=UBE2D2 PE=1 SV=1	UBE2D2	12	4	1	28.57	812596	988881	823295	833249	0.150298	0.218487	0.999753	0.660575
	sp|P20671|H2A1D_HUMAN	Histone H2A type 1-D OS=Homo sapiens OX=9606 GN=H2AC7 PE=1 SV=2	H2AC7	44	7	0	43.07	2.24208e+07	2.5514e+07	2.71505e+07	3.4563e+07	0.267351	0.21862	0.999753	0.66031
	sp|Q86UD0|SAPC2_HUMAN	Suppressor APC domain-containing protein 2 OS=Homo sapiens OX=9606 GN=SAPCD2 PE=1 SV=2	SAPCD2	1	1	1	2.28	30401	30767	27753.7	32130	0.114254	0.218709	0.999753	0.660133
	sp|Q96K80|ZC3HA_HUMAN	Zinc finger CCCH domain-containing protein 10 OS=Homo sapiens OX=9606 GN=ZC3H10 PE=1 SV=1	ZC3H10	7	2	0	5.07	293207	263572	249785	194770	-0.256322	0.218829	0.999753	0.659895
	sp|P49458|SRP09_HUMAN	Signal recognition particle 9 kDa protein OS=Homo sapiens OX=9606 GN=SRP9 PE=1 SV=2	SRP9	42	6	3	49.99	5.6011e+06	7.32624e+06	5.65563e+06	5.69309e+06	0.198444	0.21883	0.999753	0.659893
	sp|P50539|MXI1_HUMAN	Max-interacting protein 1 OS=Homo sapiens OX=9606 GN=MXI1 PE=1 SV=2	MXI1	1	1	0	3.07	1.64731e+06	1.4144e+06	1.35692e+06	1.19629e+06	-0.200846	0.218847	0.999753	0.659859
	sp|Q9H6R7|WDCP_HUMAN	WD repeat and coiled-coil-containing protein OS=Homo sapiens OX=9606 GN=WDCP PE=1 SV=1	WDCP	3	3	0	3.47	89279	87462.2	91097	79574.6	-0.112379	0.218877	0.999753	0.659801
	sp|Q14674|ESPL1_HUMAN	Separin OS=Homo sapiens OX=9606 GN=ESPL1 PE=1 SV=3	ESPL1	5	3	1	1.08	475408	436702	474332	453639	-0.0934348	0.219316	0.999753	0.65893
	sp|Q9NZM5|NOP53_HUMAN	Ribosome biogenesis protein NOP53 OS=Homo sapiens OX=9606 GN=NOP53 PE=1 SV=2	NOP53	11	5	0	9.62	387614	301161	328196	335804	-0.16551	0.21953	0.999753	0.658505
	sp|Q99611|SPS2_HUMAN	Selenide, water dikinase 2 OS=Homo sapiens OX=9606 GN=SEPHS2 PE=1 SV=3	SEPHS2	18	8	7	19.42	228033	275021	265129	266893	0.139932	0.219582	0.999753	0.658403
	sp|Q0VG06|FP100_HUMAN	Fanconi anemia core complex-associated protein 100 OS=Homo sapiens OX=9606 GN=FAAP100 PE=1 SV=3	FAAP100	7	3	1	3.52	183525	221457	222075	230756	0.163187	0.219728	0.999753	0.658114
	sp|Q08828|ADCY1_HUMAN	Adenylate cyclase type 1 OS=Homo sapiens OX=9606 GN=ADCY1 PE=1 SV=2	ADCY1	1	1	1	0.54	486749	442072	432298	381337	-0.159929	0.219807	0.999753	0.657958
	sp|Q6UUV9|CRTC1_HUMAN	CREB-regulated transcription coactivator 1 OS=Homo sapiens OX=9606 GN=CRTC1 PE=1 SV=2	CRTC1	2	2	0	3	130184	131110	120630	140402	0.114606	0.219818	0.999753	0.657936
	sp|Q9Y4D1|DAAM1_HUMAN	Disheveled-associated activator of morphogenesis 1 OS=Homo sapiens OX=9606 GN=DAAM1 PE=1 SV=2	DAAM1	1	1	0	0.93	35646.1	28329.4	43779.2	38056.4	-0.266775	0.220216	0.999753	0.65715
	sp|Q8IW45|NNRD_HUMAN	ATP-dependent (S)-NAD(P)H-hydrate dehydratase OS=Homo sapiens OX=9606 GN=NAXD PE=1 SV=1	NAXD	15	6	0	25.07	107389	120133	113929	117005	0.100107	0.220321	0.999753	0.656944
	sp|P20160|CAP7_HUMAN	Azurocidin OS=Homo sapiens OX=9606 GN=AZU1 PE=1 SV=3	AZU1	17	4	3	26.29	394630	398355	391405	494840	0.175926	0.220471	0.999753	0.656648
	sp|Q9P0J7|KCMF1_HUMAN	E3 ubiquitin-protein ligase KCMF1 OS=Homo sapiens OX=9606 GN=KCMF1 PE=1 SV=2	KCMF1	1	1	1	2.36	464561	398335	442298	438643	-0.116929	0.220549	0.999753	0.656495
	sp|Q99747|SNAG_HUMAN	Gamma-soluble NSF attachment protein OS=Homo sapiens OX=9606 GN=NAPG PE=1 SV=1	NAPG	30	11	0	41.67	509469	483928	517124	480595	-0.0899449	0.220725	0.999753	0.656149
	sp|Q03169|TNAP2_HUMAN	Tumor necrosis factor alpha-induced protein 2 OS=Homo sapiens OX=9606 GN=TNFAIP2 PE=1 SV=2	TNFAIP2	17	9	4	15.44	105261	109906	109628	127222	0.138518	0.220765	0.999753	0.65607
	sp|P07602|SAP_HUMAN	Prosaposin OS=Homo sapiens OX=9606 GN=PSAP PE=1 SV=2	PSAP	57	13	0	24.81	556316	589191	484255	553997	0.138472	0.220801	0.999753	0.656
	sp|P01033|TIMP1_HUMAN	Metalloproteinase inhibitor 1 OS=Homo sapiens OX=9606 GN=TIMP1 PE=1 SV=1	TIMP1	3	2	1	10.14	157545	171159	150325	160186	0.105616	0.220979	0.999753	0.655649
	sp|Q13233|M3K1_HUMAN	Mitogen-activated protein kinase kinase kinase 1 OS=Homo sapiens OX=9606 GN=MAP3K1 PE=1 SV=4	MAP3K1	2	2	1	1.39	57970.7	47052.7	65123.4	60077.1	-0.208704	0.221104	0.999753	0.655403
	sp|P04035|HMDH_HUMAN	3-hydroxy-3-methylglutaryl-coenzyme A reductase OS=Homo sapiens OX=9606 GN=HMGCR PE=1 SV=1	HMGCR	13	8	0	11.71	196284	231627	234530	248076	0.159934	0.221568	0.999753	0.654492
	sp|Q9NUS5|AP5S1_HUMAN	AP-5 complex subunit sigma-1 OS=Homo sapiens OX=9606 GN=AP5S1 PE=1 SV=1	AP5S1	1	1	0	14.5	19156	23379	24109	25967	0.197264	0.221612	0.999753	0.654406
	sp|Q9UP83|COG5_HUMAN	Conserved oligomeric Golgi complex subunit 5 OS=Homo sapiens OX=9606 GN=COG5 PE=1 SV=3	COG5	16	11	0	14.06	214850	222698	195557	220000	0.110834	0.221655	0.999753	0.654322
	sp|Q2TB18|ASTE1_HUMAN	Protein asteroid homolog 1 OS=Homo sapiens OX=9606 GN=ASTE1 PE=1 SV=1	ASTE1	2	2	0	3.68	37839.7	47721.2	50398.9	56205.7	0.246025	0.222296	0.999753	0.653068
	sp|Q9NTX7|RN146_HUMAN	E3 ubiquitin-protein ligase RNF146 OS=Homo sapiens OX=9606 GN=RNF146 PE=1 SV=1	RNF146	3	2	0	7.8	65680	53110.8	54438	54054.2	-0.158328	0.222346	0.999753	0.65297
	sp|Q9Y6K8|KAD5_HUMAN	Adenylate kinase isoenzyme 5 OS=Homo sapiens OX=9606 GN=AK5 PE=1 SV=2	AK5	13	2	0	2.67	4.47131e+06	4.61778e+06	4.19378e+06	4.66187e+06	0.0995788	0.222408	0.999753	0.65285
	sp|Q13445|TMED1_HUMAN	Transmembrane emp24 domain-containing protein 1 OS=Homo sapiens OX=9606 GN=TMED1 PE=1 SV=1	TMED1	8	4	4	17.18	183631	206592	174589	184319	0.124108	0.22244	0.999753	0.652788
	sp|Q502W6|VWA3B_HUMAN	von Willebrand factor A domain-containing protein 3B OS=Homo sapiens OX=9606 GN=VWA3B PE=1 SV=3	VWA3B	1	1	0	0.77	98630.7	85206.9	160726	108512	-0.38891	0.222445	0.999753	0.652777
	sp|Q9NWW5|CLN6_HUMAN	Ceroid-lipofuscinosis neuronal protein 6 OS=Homo sapiens OX=9606 GN=CLN6 PE=1 SV=1	CLN6	2	1	0	6.75	25487.2	28600.6	23847.4	25421.8	0.129255	0.222665	0.999753	0.652348
	sp|Q14240|IF4A2_HUMAN	Eukaryotic initiation factor 4A-II OS=Homo sapiens OX=9606 GN=EIF4A2 PE=1 SV=2	EIF4A2	291	22	0	34.64	1.35899e+07	1.4464e+07	1.42126e+07	1.54287e+07	0.10419	0.222701	0.999753	0.652279
	sp|Q05823|RN5A_HUMAN	2-5A-dependent ribonuclease OS=Homo sapiens OX=9606 GN=RNASEL PE=1 SV=2	RNASEL	24	14	1	18.08	293324	315907	299732	315282	0.0899852	0.222869	0.999753	0.65195
	sp|Q8NCE2|MTMRE_HUMAN	Myotubularin-related protein 14 OS=Homo sapiens OX=9606 GN=MTMR14 PE=1 SV=2	MTMR14	10	6	0	12.15	103731	116878	115319	120342	0.11684	0.223344	0.999753	0.651025
	sp|O43504|LTOR5_HUMAN	Ragulator complex protein LAMTOR5 OS=Homo sapiens OX=9606 GN=LAMTOR5 PE=1 SV=1	LAMTOR5	9	1	0	21.98	78584.5	86685.3	81090.8	83771.1	0.0942286	0.223515	0.999753	0.650694
	sp|P41226|UBA7_HUMAN	Ubiquitin-like modifier-activating enzyme 7 OS=Homo sapiens OX=9606 GN=UBA7 PE=1 SV=2	UBA7	21	9	0	12.15	151557	161447	155938	166601	0.0933138	0.223534	0.999753	0.650656
	sp|P00533|EGFR_HUMAN	Epidermal growth factor receptor OS=Homo sapiens OX=9606 GN=EGFR PE=1 SV=2	EGFR	1	1	0	0.58	129055	113165	154203	134510	-0.19334	0.223615	0.999753	0.650499
	sp|Q9BRJ7|TIRR_HUMAN	Tudor-interacting repair regulator protein OS=Homo sapiens OX=9606 GN=NUDT16L1 PE=1 SV=1	NUDT16L1	57	10	2	45.5	591522	635629	607916	641595	0.0907717	0.223643	0.999753	0.650445
	sp|Q9BZR8|B2L14_HUMAN	Apoptosis facilitator Bcl-2-like protein 14 OS=Homo sapiens OX=9606 GN=BCL2L14 PE=1 SV=1	BCL2L14	5	2	0	4.59	2.24585e+06	1.944e+06	2.48973e+06	2.2972e+06	-0.162176	0.22373	0.999753	0.650275
	sp|Q9H490|PIGU_HUMAN	Phosphatidylinositol glycan anchor biosynthesis class U protein OS=Homo sapiens OX=9606 GN=PIGU PE=1 SV=3	PIGU	3	3	0	6.21	137498	146634	124832	137981	0.118649	0.223887	0.999753	0.649971
	sp|Q99714|HCD2_HUMAN	3-hydroxyacyl-CoA dehydrogenase type-2 OS=Homo sapiens OX=9606 GN=HSD17B10 PE=1 SV=3	HSD17B10	48	10	1	44.06	1.6113e+06	1.80831e+06	1.79029e+06	1.87761e+06	0.117559	0.223954	0.999753	0.649841
	sp|Q9UK73|FEM1B_HUMAN	Protein fem-1 homolog B OS=Homo sapiens OX=9606 GN=FEM1B PE=1 SV=1	FEM1B	8	5	0	8.77	40356.9	41766.4	40269	44710.9	0.100243	0.22402	0.999753	0.649713
	sp|P03956|MMP1_HUMAN	Interstitial collagenase OS=Homo sapiens OX=9606 GN=MMP1 PE=1 SV=3	MMP1	4	1	0	1.28	819274	741827	844070	804154	-0.106577	0.224155	0.999753	0.649452
	sp|Q9BU89|DOHH_HUMAN	Deoxyhypusine hydroxylase OS=Homo sapiens OX=9606 GN=DOHH PE=1 SV=1	DOHH	58	10	4	54.63	835844	885770	873009	955801	0.107205	0.224191	0.999753	0.649381
	sp|Q15797|SMAD1_HUMAN	Mothers against decapentaplegic homolog 1 OS=Homo sapiens OX=9606 GN=SMAD1 PE=1 SV=1	SMAD1	9	2	0	5.38	36474.8	43105	44077.2	47213.1	0.170057	0.224282	0.999753	0.649205
	sp|O43422|P52K_HUMAN	52 kDa repressor of the inhibitor of the protein kinase OS=Homo sapiens OX=9606 GN=THAP12 PE=1 SV=2	THAP12	4	2	2	2.89	326653	307938	305818	267534	-0.139035	0.224498	0.999753	0.648787
	sp|Q5T7V8|GORAB_HUMAN	RAB6-interacting golgin OS=Homo sapiens OX=9606 GN=GORAB PE=1 SV=1	GORAB	8	3	0	8.38	2.27833e+06	2.14563e+06	2.15472e+06	1.94116e+06	-0.118579	0.224794	0.999753	0.648215
	sp|Q9NV31|IMP3_HUMAN	U3 small nucleolar ribonucleoprotein protein IMP3 OS=Homo sapiens OX=9606 GN=IMP3 PE=1 SV=1	IMP3	14	5	5	29.89	131507	150654	136329	138386	0.108853	0.224849	0.999753	0.648108
	sp|P61619|S61A1_HUMAN	Protein transport protein Sec61 subunit alpha isoform 1 OS=Homo sapiens OX=9606 GN=SEC61A1 PE=1 SV=2	SEC61A1	40	10	0	17.86	973410	1.09645e+06	1.07433e+06	1.114e+06	0.112019	0.22489	0.999753	0.64803
	sp|Q07973|CP24A_HUMAN	1,25-dihydroxyvitamin D(3) 24-hydroxylase, mitochondrial OS=Homo sapiens OX=9606 GN=CYP24A1 PE=1 SV=2	CYP24A1	15	2	0	1.36	2.03052e+06	2.01273e+06	1.77648e+06	2.1694e+06	0.137786	0.224893	0.999753	0.648023
	sp|O15392|BIRC5_HUMAN	Baculoviral IAP repeat-containing protein 5 OS=Homo sapiens OX=9606 GN=BIRC5 PE=1 SV=3	BIRC5	4	2	0	16.9	135979	118352	114072	101736	-0.182711	0.225075	0.999753	0.647673
	sp|Q99941|ATF6B_HUMAN	Cyclic AMP-dependent transcription factor ATF-6 beta OS=Homo sapiens OX=9606 GN=ATF6B PE=1 SV=2	ATF6B	3	1	0	2.7	96838.3	104497	87383.4	96426.8	0.125941	0.225376	0.999753	0.647092
	sp|Q9NYM9|BET1L_HUMAN	BET1-like protein OS=Homo sapiens OX=9606 GN=BET1L PE=1 SV=1	BET1L	9	3	0	27.93	105221	105445	103537	133958	0.187348	0.225575	0.999753	0.646709
	sp|Q8N8M0|NAT16_HUMAN	Probable N-acetyltransferase 16 OS=Homo sapiens OX=9606 GN=NAT16 PE=2 SV=2	NAT16	1	1	0	1.63	625408	470988	529457	548639	-0.178881	0.225616	0.999753	0.646631
	sp|Q96E14|RMI2_HUMAN	RecQ-mediated genome instability protein 2 OS=Homo sapiens OX=9606 GN=RMI2 PE=1 SV=2	RMI2	1	1	0	4.76	254036	195912	232011	237429	-0.170759	0.225986	0.999753	0.645919
	sp|Q8NF99|ZN397_HUMAN	Zinc finger protein 397 OS=Homo sapiens OX=9606 GN=ZNF397 PE=1 SV=2	ZNF397	8	3	0	6.93	1.27898e+06	974969	1.1493e+06	1.18241e+06	-0.175296	0.226477	0.999753	0.644976
	sp|Q6NUK1|SCMC1_HUMAN	Calcium-binding mitochondrial carrier protein SCaMC-1 OS=Homo sapiens OX=9606 GN=SLC25A24 PE=1 SV=2	SLC25A24	33	15	0	32.49	419101	440888	422462	455476	0.0908341	0.226611	0.999753	0.644719
	sp|Q8NC51|PAIRB_HUMAN	Plasminogen activator inhibitor 1 RNA-binding protein OS=Homo sapiens OX=9606 GN=SERBP1 PE=1 SV=2	SERBP1	214	28	0	54.17	1.22519e+07	1.00688e+07	1.01424e+07	9.9293e+06	-0.156877	0.227212	0.999753	0.643569
	sp|O00217|NDUS8_HUMAN	NADH dehydrogenase [ubiquinone] iron-sulfur protein 8, mitochondrial OS=Homo sapiens OX=9606 GN=NDUFS8 PE=1 SV=1	NDUFS8	20	4	1	16.67	991842	1.052e+06	919680	1.00513e+06	0.106562	0.227336	0.999753	0.643332
	sp|P17752|TPH1_HUMAN	Tryptophan 5-hydroxylase 1 OS=Homo sapiens OX=9606 GN=TPH1 PE=1 SV=4	TPH1	2	1	0	1.58	562748	471625	590646	566799	-0.157153	0.227378	0.999753	0.643252
	sp|P50454|SERPH_HUMAN	Serpin H1 OS=Homo sapiens OX=9606 GN=SERPINH1 PE=1 SV=2	SERPINH1	49	14	0	29.9	425756	452668	435466	464473	0.0907298	0.227592	0.999753	0.642844
	sp|P00966|ASSY_HUMAN	Argininosuccinate synthase OS=Homo sapiens OX=9606 GN=ASS1 PE=1 SV=2	ASS1	75	18	0	31.8	2.61148e+06	2.70367e+06	2.46766e+06	2.7227e+06	0.0959735	0.227633	0.999753	0.642764
	sp|P31939|PUR9_HUMAN	Bifunctional purine biosynthesis protein ATIC OS=Homo sapiens OX=9606 GN=ATIC PE=1 SV=3	ATIC	169	32	0	60.47	3.01197e+06	3.13974e+06	2.96455e+06	3.22197e+06	0.0900338	0.227775	0.999753	0.642494
	sp|O75144|ICOSL_HUMAN	ICOS ligand OS=Homo sapiens OX=9606 GN=ICOSLG PE=1 SV=2	ICOSLG	1	1	0	5.96	45519.2	41181.3	49888.4	45960.1	-0.131405	0.227947	0.999753	0.642166
	sp|Q15942|ZYX_HUMAN	Zyxin OS=Homo sapiens OX=9606 GN=ZYX PE=1 SV=1	ZYX	134	21	0	44.06	2.15094e+06	1.89549e+06	2.01001e+06	1.97686e+06	-0.103193	0.228006	0.999753	0.642053
	sp|Q96LU7|MRFL_HUMAN	Myelin regulatory factor-like protein OS=Homo sapiens OX=9606 GN=MYRFL PE=2 SV=2	MYRFL	2	2	2	1.76	66137.2	77815.3	70425.4	70539.3	0.118462	0.228075	0.999753	0.641923
	sp|O95972|BMP15_HUMAN	Bone morphogenetic protein 15 OS=Homo sapiens OX=9606 GN=BMP15 PE=1 SV=2	BMP15	1	1	1	3.06	78671.3	80672.1	64594.5	78813.3	0.16163	0.228249	0.999753	0.64159
	sp|Q86VZ5|SMS1_HUMAN	Phosphatidylcholine:ceramide cholinephosphotransferase 1 OS=Homo sapiens OX=9606 GN=SGMS1 PE=1 SV=3	SGMS1	1	1	0	2.18	260893	187073	246766	251963	-0.224895	0.228574	0.999753	0.640973
	sp|O75882|ATRN_HUMAN	Attractin OS=Homo sapiens OX=9606 GN=ATRN PE=1 SV=2	ATRN	15	10	0	6.79	258764	241038	256844	244081	-0.0879542	0.22873	0.999753	0.640676
	sp|P51397|DAP1_HUMAN	Death-associated protein 1 OS=Homo sapiens OX=9606 GN=DAP PE=1 SV=3	DAP	7	4	1	48.03	618733	576019	597484	565353	-0.0914736	0.228804	0.999753	0.640537
	sp|Q9NR19|ACSA_HUMAN	Acetyl-coenzyme A synthetase, cytoplasmic OS=Homo sapiens OX=9606 GN=ACSS2 PE=1 SV=1	ACSS2	21	7	0	10.13	449186	426546	429977	386476	-0.114245	0.229129	0.999753	0.63992
	sp|P39748|FEN1_HUMAN	Flap endonuclease 1 OS=Homo sapiens OX=9606 GN=FEN1 PE=1 SV=1	FEN1	126	23	5	51.84	2.76934e+06	3.02159e+06	2.72919e+06	2.85678e+06	0.0958418	0.229175	0.999753	0.639832
	sp|Q6NXP0|EFC12_HUMAN	EF-hand calcium-binding domain-containing protein 12 OS=Homo sapiens OX=9606 GN=EFCAB12 PE=1 SV=1	EFCAB12	1	1	0	1.22	292817	337588	226872	274647	0.240484	0.229207	0.999753	0.639772
	sp|P54278|PMS2_HUMAN	Mismatch repair endonuclease PMS2 OS=Homo sapiens OX=9606 GN=PMS2 PE=1 SV=2	PMS2	14	9	3	11.83	139631	122747	143117	137967	-0.119406	0.229409	0.999753	0.63939
	sp|Q8N0T1|RBIS_HUMAN	Ribosomal biogenesis factor OS=Homo sapiens OX=9606 GN=RBIS PE=1 SV=4	RBIS	2	2	2	9	155670	141499	144451	137876	-0.102456	0.230005	0.999753	0.638264
	sp|Q6STE5|SMRD3_HUMAN	SWI/SNF-related matrix-associated actin-dependent regulator of chromatin subfamily D member 3 OS=Homo sapiens OX=9606 GN=SMARCD3 PE=1 SV=1	SMARCD3	16	5	0	11.59	546990	558862	511991	575703	0.100093	0.230165	0.999753	0.637961
	sp|Q15014|MO4L2_HUMAN	Mortality factor 4-like protein 2 OS=Homo sapiens OX=9606 GN=MORF4L2 PE=1 SV=1	MORF4L2	15	7	5	29.86	321068	334041	320282	350056	0.0926938	0.230365	0.999753	0.637584
	sp|Q8TBZ3|WDR20_HUMAN	WD repeat-containing protein 20 OS=Homo sapiens OX=9606 GN=WDR20 PE=1 SV=2	WDR20	1	1	0	1.05	145733	106947	109727	111208	-0.213546	0.230415	0.999753	0.637489
	sp|P78352|DLG4_HUMAN	Disks large homolog 4 OS=Homo sapiens OX=9606 GN=DLG4 PE=1 SV=3	DLG4	6	3	0	3.04	248507	230770	256764	242173	-0.0956216	0.230429	0.999753	0.637463
	sp|Q9H2K0|IF3M_HUMAN	Translation initiation factor IF-3, mitochondrial OS=Homo sapiens OX=9606 GN=MTIF3 PE=1 SV=4	MTIF3	6	2	2	8.27	82394.1	90913.5	86199.8	88924.8	0.0934278	0.230723	0.999753	0.636909
	sp|Q15326|ZMY11_HUMAN	Zinc finger MYND domain-containing protein 11 OS=Homo sapiens OX=9606 GN=ZMYND11 PE=1 SV=2	ZMYND11	4	3	0	4.98	52452.5	50118.8	50551.7	45052.8	-0.115902	0.230877	0.999753	0.636618
	sp|Q06830|PRDX1_HUMAN	Peroxiredoxin-1 OS=Homo sapiens OX=9606 GN=PRDX1 PE=1 SV=1	PRDX1	312	19	13	64.32	1.77592e+07	1.67772e+07	1.83792e+07	1.71448e+07	-0.0911852	0.230879	0.999753	0.636616
	sp|P19544|WT1_HUMAN	Wilms tumor protein OS=Homo sapiens OX=9606 GN=WT1 PE=1 SV=2	WT1	6	4	0	9.13	86674.1	52786.4	84988	86373.5	-0.346053	0.231032	0.999753	0.636328
	sp|Q9UBZ9|REV1_HUMAN	DNA repair protein REV1 OS=Homo sapiens OX=9606 GN=REV1 PE=1 SV=1	REV1	11	1	0	0.56	1.20634e+06	1.36723e+06	1.23045e+06	1.25598e+06	0.105123	0.231123	0.999753	0.636157
	sp|Q96IZ6|MET2A_HUMAN	tRNA N(3)-methylcytidine methyltransferase METTL2A OS=Homo sapiens OX=9606 GN=METTL2A PE=1 SV=5	METTL2A	13	8	0	24.87	151555	163826	164838	181213	0.124482	0.231194	0.999753	0.636024
	sp|P43897|EFTS_HUMAN	Elongation factor Ts, mitochondrial OS=Homo sapiens OX=9606 GN=TSFM PE=1 SV=2	TSFM	30	8	0	29.23	1.69503e+06	1.80459e+06	1.75008e+06	1.86907e+06	0.0926311	0.231211	0.999753	0.635991
	sp|Q38SD2|LRRK1_HUMAN	Leucine-rich repeat serine/threonine-protein kinase 1 OS=Homo sapiens OX=9606 GN=LRRK1 PE=1 SV=3	LRRK1	1	1	1	0.69	30837.7	32564.8	33392.6	40881.4	0.185266	0.231316	0.999753	0.635795
	sp|P61981|1433G_HUMAN	14-3-3 protein gamma OS=Homo sapiens OX=9606 GN=YWHAG PE=1 SV=2	YWHAG	164	21	2	65.58	2.56e+07	2.89081e+07	2.1658e+07	2.46111e+07	0.179872	0.231489	0.999753	0.635471
	sp|P63313|TYB10_HUMAN	Thymosin beta-10 OS=Homo sapiens OX=9606 GN=TMSB10 PE=1 SV=2	TMSB10	44	5	0	47.72	9.24693e+07	8.73926e+07	8.65686e+07	7.55481e+07	-0.138956	0.231505	0.999753	0.63544
	sp|P62328|TYB4_HUMAN	Thymosin beta-4 OS=Homo sapiens OX=9606 GN=TMSB4X PE=1 SV=2	TMSB4X	48	4	0	45.44	9.24693e+07	8.73926e+07	8.65686e+07	7.55481e+07	-0.138956	0.231505	0.999753	0.63544
	sp|Q9NPJ3|ACO13_HUMAN	Acyl-coenzyme A thioesterase 13 OS=Homo sapiens OX=9606 GN=ACOT13 PE=1 SV=1	ACOT13	9	4	0	26.43	502177	476130	523104	485618	-0.0920584	0.231545	0.999753	0.635364
	sp|Q9Y6M7|S4A7_HUMAN	Sodium bicarbonate cotransporter 3 OS=Homo sapiens OX=9606 GN=SLC4A7 PE=1 SV=2	SLC4A7	2	2	0	1.4	42298.1	44752.4	45688.8	54472.4	0.167529	0.231559	0.999753	0.635339
	sp|O43292|GPAA1_HUMAN	Glycosylphosphatidylinositol anchor attachment 1 protein OS=Homo sapiens OX=9606 GN=GPAA1 PE=1 SV=3	GPAA1	14	6	0	6.44	284971	293478	264111	294984	0.100965	0.231703	0.999753	0.635068
	sp|Q9Y3Z3|SAMH1_HUMAN	Deoxynucleoside triphosphate triphosphohydrolase SAMHD1 OS=Homo sapiens OX=9606 GN=SAMHD1 PE=1 SV=2	SAMHD1	114	27	0	43.61	1.12657e+06	1.216e+06	1.06111e+06	1.1381e+06	0.105635	0.232244	0.999753	0.634055
	sp|Q9BXY5|CAYP2_HUMAN	Calcyphosin-2 OS=Homo sapiens OX=9606 GN=CAPS2 PE=2 SV=2	CAPS2	2	1	0	1.26	128309	133485	147667	110072	-0.183415	0.232259	0.999753	0.634028
	sp|Q86W42|THOC6_HUMAN	THO complex subunit 6 homolog OS=Homo sapiens OX=9606 GN=THOC6 PE=1 SV=1	THOC6	33	13	0	42.81	609139	645342	635338	691058	0.102288	0.232297	0.999753	0.633956
	sp|Q8NBJ5|GT251_HUMAN	Procollagen galactosyltransferase 1 OS=Homo sapiens OX=9606 GN=COLGALT1 PE=1 SV=1	COLGALT1	112	22	13	27.65	2.39454e+06	2.47461e+06	2.23797e+06	2.48057e+06	0.0979633	0.232368	0.999753	0.633824
	sp|Q8IYR0|CF206_HUMAN	Cilia- and flagella-associated protein 206 OS=Homo sapiens OX=9606 GN=CFAP206 PE=1 SV=2	CFAP206	1	1	0	0.96	56939.2	60130.4	61131.1	71918.9	0.156569	0.232398	0.999753	0.633768
	sp|Q9UHW9|S12A6_HUMAN	Solute carrier family 12 member 6 OS=Homo sapiens OX=9606 GN=SLC12A6 PE=1 SV=2	SLC12A6	10	7	0	5.13	267790	260004	268123	239388	-0.103054	0.232515	0.999753	0.633549
	sp|P62136|PP1A_HUMAN	Serine/threonine-protein phosphatase PP1-alpha catalytic subunit OS=Homo sapiens OX=9606 GN=PPP1CA PE=1 SV=1	PPP1CA	96	13	0	42.42	2.09155e+06	2.21645e+06	2.22446e+06	2.49882e+06	0.125737	0.232685	0.999753	0.633232
	sp|Q6ZMK1|CYHR1_HUMAN	Cysteine and histidine-rich protein 1 OS=Homo sapiens OX=9606 GN=CYHR1 PE=1 SV=2	CYHR1	2	2	0	6.63	129957	131661	129794	157504	0.148985	0.232708	0.999753	0.633188
	sp|P25490|TYY1_HUMAN	Transcriptional repressor protein YY1 OS=Homo sapiens OX=9606 GN=YY1 PE=1 SV=2	YY1	18	8	2	19.08	596803	401553	580505	589601	-0.274616	0.232711	0.999753	0.633183
	sp|Q9UN70|PCDGK_HUMAN	Protocadherin gamma-C3 OS=Homo sapiens OX=9606 GN=PCDHGC3 PE=1 SV=1	PCDHGC3	2	1	0	0.75	96766.8	75222.1	80965	83089.1	-0.162997	0.232761	0.999753	0.633091
	sp|Q16643|DREB_HUMAN	Drebrin OS=Homo sapiens OX=9606 GN=DBN1 PE=1 SV=4	DBN1	42	13	0	30.2	280226	312661	265292	280528	0.119287	0.232907	0.999753	0.632818
	sp|Q01130|SRSF2_HUMAN	Serine/arginine-rich splicing factor 2 OS=Homo sapiens OX=9606 GN=SRSF2 PE=1 SV=4	SRSF2	60	11	0	26.24	5.78227e+06	5.99735e+06	5.23126e+06	5.87979e+06	0.110648	0.232921	0.999753	0.632792
	sp|Q8IYK4|GT252_HUMAN	Procollagen galactosyltransferase 2 OS=Homo sapiens OX=9606 GN=COLGALT2 PE=1 SV=1	COLGALT2	5	2	2	2.72	451773	477850	415868	456411	0.107584	0.232963	0.999753	0.632714
	sp|Q9Y5H9|PCDA2_HUMAN	Protocadherin alpha-2 OS=Homo sapiens OX=9606 GN=PCDHA2 PE=1 SV=1	PCDHA2	1	1	0	0.84	132380	93012.2	38933.4	234725	1.04135	0.233006	0.999753	0.632632
	sp|P26373|RL13_HUMAN	60S ribosomal protein L13 OS=Homo sapiens OX=9606 GN=RPL13 PE=1 SV=4	RPL13	56	12	0	36.02	1.18246e+07	1.07263e+07	1.1896e+07	1.14583e+07	-0.0973619	0.233045	0.999753	0.632559
	sp|Q92536|YLAT2_HUMAN	Y+L amino acid transporter 2 OS=Homo sapiens OX=9606 GN=SLC7A6 PE=1 SV=3	SLC7A6	5	3	1	10.1	34631.2	39878.9	38928	39765.7	0.117135	0.233167	0.999753	0.632332
	sp|Q92504|S39A7_HUMAN	Zinc transporter SLC39A7 OS=Homo sapiens OX=9606 GN=SLC39A7 PE=1 SV=2	SLC39A7	2	1	0	2.77	415688	356194	346979	322646	-0.163867	0.233183	0.999753	0.632303
	sp|O95837|GNA14_HUMAN	Guanine nucleotide-binding protein subunit alpha-14 OS=Homo sapiens OX=9606 GN=GNA14 PE=1 SV=1	GNA14	10	4	1	9.3	321010	295689	308543	295490	-0.0904483	0.233209	0.999753	0.632255
	sp|Q9Y5T4|DJC15_HUMAN	DnaJ homolog subfamily C member 15 OS=Homo sapiens OX=9606 GN=DNAJC15 PE=1 SV=2	DNAJC15	8	4	3	22	1.51467e+06	1.35742e+06	1.37599e+06	1.31901e+06	-0.109579	0.23395	0.999753	0.630876
	sp|Q9UBP9|GULP1_HUMAN	PTB domain-containing engulfment adapter protein 1 OS=Homo sapiens OX=9606 GN=GULP1 PE=1 SV=1	GULP1	1	1	0	2.3	43671.5	52786.8	53600.6	55925.8	0.167374	0.234262	0.999753	0.630299
	sp|Q01954|BNC1_HUMAN	Zinc finger protein basonuclin-1 OS=Homo sapiens OX=9606 GN=BNC1 PE=1 SV=2	BNC1	5	1	0	0.6	294576	380282	360166	352419	0.168529	0.234395	0.999753	0.630052
	sp|Q6ZN30|BNC2_HUMAN	Zinc finger protein basonuclin-2 OS=Homo sapiens OX=9606 GN=BNC2 PE=1 SV=1	BNC2	7	2	0	1.09	294576	380282	360166	352419	0.168529	0.234395	0.999753	0.630052
	sp|Q12797|ASPH_HUMAN	Aspartyl/asparaginyl beta-hydroxylase OS=Homo sapiens OX=9606 GN=ASPH PE=1 SV=3	ASPH	41	13	0	18.73	801411	742702	860505	797633	-0.109609	0.234654	0.999753	0.629572
	sp|Q96AX2|RAB37_HUMAN	Ras-related protein Rab-37 OS=Homo sapiens OX=9606 GN=RAB37 PE=1 SV=3	RAB37	1	1	0	4.93	30836.3	32700.3	33076.2	37768.1	0.138022	0.234703	0.999753	0.629481
	sp|Q01851|PO4F1_HUMAN	POU domain, class 4, transcription factor 1 OS=Homo sapiens OX=9606 GN=POU4F1 PE=1 SV=4	POU4F1	3	1	0	1.67	497815	431348	556000	512351	-0.162354	0.23484	0.999753	0.629228
	sp|Q9Y5S2|MRCKB_HUMAN	Serine/threonine-protein kinase MRCK beta OS=Homo sapiens OX=9606 GN=CDC42BPB PE=1 SV=2	CDC42BPB	2	2	0	0.7	211363	207166	196706	252333	0.165176	0.235455	0.999753	0.628091
	sp|P11498|PYC_HUMAN	Pyruvate carboxylase, mitochondrial OS=Homo sapiens OX=9606 GN=PC PE=1 SV=2	PC	48	20	8	22.92	200006	211887	206423	221894	0.0937587	0.235477	0.999753	0.628052
	sp|Q8N983|RM43_HUMAN	39S ribosomal protein L43, mitochondrial OS=Homo sapiens OX=9606 GN=MRPL43 PE=1 SV=1	MRPL43	17	5	0	24.18	210885	266335	205417	209661	0.183145	0.235504	0.999753	0.628002
	sp|P06865|HEXA_HUMAN	Beta-hexosaminidase subunit alpha OS=Homo sapiens OX=9606 GN=HEXA PE=1 SV=2	HEXA	43	12	0	21.93	809367	823820	777950	877031	0.0992423	0.23561	0.999753	0.627805
	sp|Q96C23|GALM_HUMAN	Galactose mutarotase OS=Homo sapiens OX=9606 GN=GALM PE=1 SV=1	GALM	60	12	3	41.23	679567	728957	698136	735188	0.0879115	0.235754	0.999753	0.627541
	sp|Q9UKL6|PPCT_HUMAN	Phosphatidylcholine transfer protein OS=Homo sapiens OX=9606 GN=PCTP PE=1 SV=1	PCTP	3	2	0	7.94	98639.9	91832.4	91920.4	84383.6	-0.113296	0.235824	0.999753	0.627411
	sp|P11441|UBL4A_HUMAN	Ubiquitin-like protein 4A OS=Homo sapiens OX=9606 GN=UBL4A PE=1 SV=1	UBL4A	35	10	1	57.96	474153	519627	508015	531511	0.0986776	0.235907	0.999753	0.62726
	sp|Q8N6T3|ARFG1_HUMAN	ADP-ribosylation factor GTPase-activating protein 1 OS=Homo sapiens OX=9606 GN=ARFGAP1 PE=1 SV=2	ARFGAP1	27	12	0	36.7	386462	351341	375588	364107	-0.0911215	0.235914	0.999753	0.627246
	sp|O00628|PEX7_HUMAN	Peroxisomal targeting signal 2 receptor OS=Homo sapiens OX=9606 GN=PEX7 PE=1 SV=1	PEX7	1	1	0	4.64	27155.4	25165.3	27630	26271.9	-0.0912588	0.236006	0.999753	0.627078
	sp|P42679|MATK_HUMAN	Megakaryocyte-associated tyrosine-protein kinase OS=Homo sapiens OX=9606 GN=MATK PE=1 SV=1	MATK	33	9	0	14.99	297125	324111	312506	325582	0.0922756	0.23602	0.999753	0.627052
	sp|P01137|TGFB1_HUMAN	Transforming growth factor beta-1 proprotein OS=Homo sapiens OX=9606 GN=TGFB1 PE=1 SV=2	TGFB1	16	7	4	18.46	287483	309704	267192	288685	0.109516	0.236059	0.999753	0.626979
	sp|O95674|CDS2_HUMAN	Phosphatidate cytidylyltransferase 2 OS=Homo sapiens OX=9606 GN=CDS2 PE=1 SV=1	CDS2	8	2	1	6.07	93905.2	90162.6	91878.8	82869	-0.103788	0.236121	0.999753	0.626865
	sp|Q9BVV7|TIM21_HUMAN	Mitochondrial import inner membrane translocase subunit Tim21 OS=Homo sapiens OX=9606 GN=TIMM21 PE=1 SV=1	TIMM21	19	6	2	19.35	373027	400807	388713	410720	0.0915385	0.236301	0.999753	0.626534
	sp|Q15773|MLF2_HUMAN	Myeloid leukemia factor 2 OS=Homo sapiens OX=9606 GN=MLF2 PE=1 SV=1	MLF2	1	1	0	3.63	105197	133754	125160	122306	0.156607	0.236323	0.999753	0.626494
	sp|Q14642|I5P1_HUMAN	Inositol polyphosphate-5-phosphatase A OS=Homo sapiens OX=9606 GN=INPP5A PE=1 SV=1	INPP5A	2	2	1	3.16	182309	209373	201062	203766	0.10948	0.236389	0.999753	0.626372
	sp|P49815|TSC2_HUMAN	Tuberin OS=Homo sapiens OX=9606 GN=TSC2 PE=1 SV=2	TSC2	18	14	0	10.13	110057	99936.4	109117	105574	-0.093399	0.236569	0.999753	0.626042
	sp|Q9H799|CPLN1_HUMAN	Ciliogenesis and planar polarity effector 1 OS=Homo sapiens OX=9606 GN=CPLANE1 PE=1 SV=4	CPLANE1	5	1	0	0.25	105871	97610.7	106222	101704	-0.0899513	0.236796	0.999753	0.625626
	sp|Q9BPW8|NIPS1_HUMAN	Protein NipSnap homolog 1 OS=Homo sapiens OX=9606 GN=NIPSNAP1 PE=1 SV=1	NIPSNAP1	18	8	6	24.29	370383	396395	390833	419704	0.100372	0.237098	0.999753	0.625072
	sp|P07437|TBB5_HUMAN	Tubulin beta chain OS=Homo sapiens OX=9606 GN=TUBB PE=1 SV=2	TUBB	1034	32	0	71.62	3.01124e+07	3.26155e+07	3.15948e+07	3.31345e+07	0.0919227	0.237436	0.999753	0.624454
	sp|Q9Y587|AP4S1_HUMAN	AP-4 complex subunit sigma-1 OS=Homo sapiens OX=9606 GN=AP4S1 PE=1 SV=1	AP4S1	1	1	1	6.94	265204	286635	353429	228104	-0.259806	0.237498	0.999753	0.624339
	sp|Q15382|RHEB_HUMAN	GTP-binding protein Rheb OS=Homo sapiens OX=9606 GN=RHEB PE=1 SV=1	RHEB	21	8	7	38.04	1.05353e+06	1.09891e+06	1.03554e+06	1.12029e+06	0.0871684	0.237592	0.999753	0.624168
	sp|O76080|ZFAN5_HUMAN	AN1-type zinc finger protein 5 OS=Homo sapiens OX=9606 GN=ZFAND5 PE=1 SV=1	ZFAND5	2	2	0	8.45	63778.4	79054.3	78748.6	79853.2	0.164935	0.237643	0.999753	0.624075
	sp|Q96M69|LRGUK_HUMAN	Leucine-rich repeat and guanylate kinase domain-containing protein OS=Homo sapiens OX=9606 GN=LRGUK PE=1 SV=1	LRGUK	1	1	0	0.73	205382	127727	132268	138262	-0.31065	0.237865	0.999753	0.623669
	sp|Q7Z2H8|S36A1_HUMAN	Proton-coupled amino acid transporter 1 OS=Homo sapiens OX=9606 GN=SLC36A1 PE=1 SV=1	SLC36A1	2	2	0	10.5	11757.1	14613.7	15531	17247.3	0.232503	0.238101	0.999753	0.623239
	sp|O15121|DEGS1_HUMAN	Sphingolipid delta(4)-desaturase DES1 OS=Homo sapiens OX=9606 GN=DEGS1 PE=1 SV=1	DEGS1	10	5	5	19.81	135540	121243	149067	137888	-0.136646	0.238307	0.999753	0.622863
	sp|Q13868|EXOS2_HUMAN	Exosome complex component RRP4 OS=Homo sapiens OX=9606 GN=EXOSC2 PE=1 SV=2	EXOSC2	35	10	0	33.1	662576	723320	668225	693409	0.0899597	0.238478	0.999753	0.622552
	sp|Q8TC71|MIEAP_HUMAN	Mitochondria-eating protein OS=Homo sapiens OX=9606 GN=SPATA18 PE=1 SV=1	SPATA18	2	1	0	1.12	27190.8	29651.7	31041.9	37517.1	0.199165	0.238634	0.999753	0.622267
	sp|Q96SU4|OSBL9_HUMAN	Oxysterol-binding protein-related protein 9 OS=Homo sapiens OX=9606 GN=OSBPL9 PE=1 SV=2	OSBPL9	15	8	0	12.09	224018	215435	231045	212639	-0.0880659	0.238783	0.999753	0.621997
	sp|Q9Y285|SYFA_HUMAN	Phenylalanine--tRNA ligase alpha subunit OS=Homo sapiens OX=9606 GN=FARSA PE=1 SV=3	FARSA	91	22	0	40.35	1.3271e+06	1.37736e+06	1.30983e+06	1.42753e+06	0.0888823	0.238799	0.999753	0.621967
	sp|Q9NVD3|SETD4_HUMAN	SET domain-containing protein 4 OS=Homo sapiens OX=9606 GN=SETD4 PE=1 SV=1	SETD4	2	2	0	2.95	333093	241049	282111	296766	-0.196767	0.2388	0.999753	0.621966
	sp|Q8IUH4|ZDH13_HUMAN	Palmitoyltransferase ZDHHC13 OS=Homo sapiens OX=9606 GN=ZDHHC13 PE=1 SV=3	ZDHHC13	5	4	1	8.04	98978.3	90259.3	102728	97653.4	-0.103063	0.238822	0.999753	0.621925
	sp|Q8TF40|FNIP1_HUMAN	Folliculin-interacting protein 1 OS=Homo sapiens OX=9606 GN=FNIP1 PE=1 SV=3	FNIP1	2	2	0	1.72	33899.2	34800.5	34563.5	40412.9	0.131712	0.23884	0.999753	0.621893
	sp|P0C7X5|ZN806_HUMAN	Zinc finger protein 806 OS=Homo sapiens OX=9606 GN=ZNF806 PE=3 SV=1	ZNF806	2	1	0	1.53	805180	535849	827535	822269	-0.298346	0.238844	0.999753	0.621885
	sp|Q96KD3|F71F1_HUMAN	Protein FAM71F1 OS=Homo sapiens OX=9606 GN=FAM71F1 PE=1 SV=1	FAM71F1	1	1	0	2.03	43813.4	46227.1	45998.4	50860.1	0.111158	0.238847	0.999753	0.62188
	sp|Q6J9G0|STYK1_HUMAN	Tyrosine-protein kinase STYK1 OS=Homo sapiens OX=9606 GN=STYK1 PE=1 SV=4	STYK1	1	1	1	2.37	130848	105921	117222	119547	-0.138285	0.238893	0.999753	0.621796
	sp|Q96C34|RUND1_HUMAN	RUN domain-containing protein 1 OS=Homo sapiens OX=9606 GN=RUNDC1 PE=1 SV=3	RUNDC1	1	1	0	1.14	250719	219423	208525	181866	-0.194851	0.238924	0.999753	0.62174
	sp|Q96Q83|ALKB3_HUMAN	Alpha-ketoglutarate-dependent dioxygenase alkB homolog 3 OS=Homo sapiens OX=9606 GN=ALKBH3 PE=1 SV=1	ALKBH3	1	1	0	5.24	66790.7	51038.2	54936.7	56736.9	-0.170776	0.238952	0.999753	0.62169
	sp|Q8NCA5|FA98A_HUMAN	Protein FAM98A OS=Homo sapiens OX=9606 GN=FAM98A PE=1 SV=2	FAM98A	37	9	2	18.53	342848	329180	390597	342380	-0.124387	0.239068	0.999753	0.621479
	sp|Q15029|U5S1_HUMAN	116 kDa U5 small nuclear ribonucleoprotein component OS=Homo sapiens OX=9606 GN=EFTUD2 PE=1 SV=1	EFTUD2	259	41	0	41.67	4.46189e+06	4.76784e+06	4.50804e+06	4.74896e+06	0.0853953	0.239265	0.999753	0.62112
	sp|Q96RT8|GCP5_HUMAN	Gamma-tubulin complex component 5 OS=Homo sapiens OX=9606 GN=TUBGCP5 PE=1 SV=1	TUBGCP5	6	3	0	2.44	27053.1	30672.6	28603.2	28985.6	0.100156	0.239282	0.999753	0.621091
	sp|Q9HCL2|GPAT1_HUMAN	Glycerol-3-phosphate acyltransferase 1, mitochondrial OS=Homo sapiens OX=9606 GN=GPAM PE=1 SV=3	GPAM	2	1	1	1.45	41388.3	41866.1	40993.1	48560.5	0.130482	0.239304	0.999753	0.621051
	sp|Q9Y2G7|ZFP30_HUMAN	Zinc finger protein 30 homolog OS=Homo sapiens OX=9606 GN=ZFP30 PE=1 SV=1	ZFP30	1	1	1	1.16	160560	80407.5	62142.5	43353.7	-0.758567	0.239316	0.999753	0.621027
	sp|Q9H3K2|GHITM_HUMAN	Growth hormone-inducible transmembrane protein OS=Homo sapiens OX=9606 GN=GHITM PE=1 SV=2	GHITM	11	5	0	8.99	680534	596677	594378	567432	-0.128326	0.239372	0.999753	0.620926
	sp|Q86Y22|CONA1_HUMAN	Collagen alpha-1(XXIII) chain OS=Homo sapiens OX=9606 GN=COL23A1 PE=1 SV=1	COL23A1	1	1	0	1.48	78438.9	82640.7	86408.5	115453	0.246674	0.239521	0.999753	0.620657
	sp|Q5TCZ1|SPD2A_HUMAN	SH3 and PX domain-containing protein 2A OS=Homo sapiens OX=9606 GN=SH3PXD2A PE=1 SV=1	SH3PXD2A	1	1	0	0.71	31367.8	29288.4	32540.4	30623.9	-0.093262	0.239688	0.999753	0.620354
	sp|Q9H3H1|MOD5_HUMAN	tRNA dimethylallyltransferase OS=Homo sapiens OX=9606 GN=TRIT1 PE=1 SV=1	TRIT1	6	5	0	13.06	64085.9	61084	62001.5	56454	-0.10222	0.239777	0.999753	0.620193
	sp|Q9UKF6|CPSF3_HUMAN	Cleavage and polyadenylation specificity factor subunit 3 OS=Homo sapiens OX=9606 GN=CPSF3 PE=1 SV=1	CPSF3	65	14	6	21.64	740563	811314	783921	814049	0.0930233	0.239829	0.999753	0.620098
	sp|Q86TN4|TRPT1_HUMAN	tRNA 2'-phosphotransferase 1 OS=Homo sapiens OX=9606 GN=TRPT1 PE=1 SV=2	TRPT1	1	1	0	5.93	28336.9	31752.3	32367	34993.4	0.138369	0.240437	0.999753	0.618999
	sp|Q7Z4G1|COMD6_HUMAN	COMM domain-containing protein 6 OS=Homo sapiens OX=9606 GN=COMMD6 PE=1 SV=1	COMMD6	1	1	0	15.29	51980.8	80159.7	46198.7	48676.3	0.350132	0.240985	0.999753	0.61801
	sp|Q13636|RAB31_HUMAN	Ras-related protein Rab-31 OS=Homo sapiens OX=9606 GN=RAB31 PE=1 SV=1	RAB31	5	5	0	28.35	74911.6	80597.6	81830.6	91379.8	0.132391	0.241009	0.999753	0.617966
	sp|O76021|RL1D1_HUMAN	Ribosomal L1 domain-containing protein 1 OS=Homo sapiens OX=9606 GN=RSL1D1 PE=1 SV=3	RSL1D1	71	18	1	31.22	4.94933e+06	4.3455e+06	4.85324e+06	4.77309e+06	-0.105867	0.241103	0.999753	0.617798
	sp|Q96HQ2|C2AIL_HUMAN	CDKN2AIP N-terminal-like protein OS=Homo sapiens OX=9606 GN=CDKN2AIPNL PE=1 SV=1	CDKN2AIPNL	10	3	1	31.03	977321	1.00134e+06	977439	1.10781e+06	0.107825	0.241586	0.999753	0.616929
	sp|Q9NXJ5|PGPI_HUMAN	Pyroglutamyl-peptidase 1 OS=Homo sapiens OX=9606 GN=PGPEP1 PE=1 SV=1	PGPEP1	5	1	0	3.83	80954.1	109993	104598	101204	0.197325	0.241647	0.999753	0.616819
	sp|O43896|KIF1C_HUMAN	Kinesin-like protein KIF1C OS=Homo sapiens OX=9606 GN=KIF1C PE=1 SV=3	KIF1C	4	4	3	3.26	81595.7	69969.3	88617.1	83471.8	-0.154033	0.241996	0.999753	0.616191
	sp|Q9UMF0|ICAM5_HUMAN	Intercellular adhesion molecule 5 OS=Homo sapiens OX=9606 GN=ICAM5 PE=1 SV=3	ICAM5	2	1	1	0.76	970419	988904	969210	1.12013e+06	0.118002	0.242016	0.999753	0.616157
	sp|Q9BWH6|RPAP1_HUMAN	RNA polymerase II-associated protein 1 OS=Homo sapiens OX=9606 GN=RPAP1 PE=1 SV=3	RPAP1	19	11	0	10.91	74975.3	80013.2	78702.3	84344.3	0.0968535	0.242047	0.999753	0.616101
	sp|P61599|NAA20_HUMAN	N-alpha-acetyltransferase 20 OS=Homo sapiens OX=9606 GN=NAA20 PE=1 SV=1	NAA20	12	3	1	21.35	112233	121350	119935	127546	0.100725	0.242069	0.999753	0.616061
	sp|P07225|PROS_HUMAN	Vitamin K-dependent protein S OS=Homo sapiens OX=9606 GN=PROS1 PE=1 SV=1	PROS1	14	3	0	3.4	2.04316e+06	3.19313e+06	1.73256e+06	1.87334e+06	0.378442	0.242136	0.999753	0.615941
	sp|Q9HAW4|CLSPN_HUMAN	Claspin OS=Homo sapiens OX=9606 GN=CLSPN PE=1 SV=3	CLSPN	9	6	0	5.23	202352	190956	210802	196915	-0.0909703	0.2422	0.999753	0.615827
	sp|Q9ULQ1|TPC1_HUMAN	Two pore calcium channel protein 1 OS=Homo sapiens OX=9606 GN=TPCN1 PE=1 SV=3	TPCN1	8	2	0	2.45	71693.8	69935.5	85048.7	71639.4	-0.14168	0.242722	0.999753	0.61489
	sp|Q9NY33|DPP3_HUMAN	Dipeptidyl peptidase 3 OS=Homo sapiens OX=9606 GN=DPP3 PE=1 SV=2	DPP3	179	30	0	50.61	2.53617e+06	2.90786e+06	2.71239e+06	2.7317e+06	0.103773	0.24292	0.999753	0.614536
	tr|A0A2R8Y6H3|A0A2R8Y6H3_HUMAN	GATOR complex protein DEPDC5 OS=Homo sapiens OX=9606 GN=DEPDC5 PE=1 SV=1	DEPDC5	8	7	0	6.16	75425.2	80312.7	81154.7	90844.6	0.126654	0.242959	0.999753	0.614467
	sp|Q9H0R1|AP5M1_HUMAN	AP-5 complex subunit mu-1 OS=Homo sapiens OX=9606 GN=AP5M1 PE=1 SV=2	AP5M1	3	3	0	5.1	83933.6	83155.3	75438.6	90199.3	0.122187	0.243015	0.999753	0.614367
	tr|E9PL57|E9PL57_HUMAN	NEDD8 (Fragment) OS=Homo sapiens OX=9606 GN=NEDD8-MDP1 PE=3 SV=1	NEDD8-MDP1	47	7	0	37.06	4.15861e+06	3.8153e+06	3.92431e+06	3.75993e+06	-0.09302	0.243152	0.999753	0.614123
	sp|Q8N5Y8|PAR16_HUMAN	Protein mono-ADP-ribosyltransferase PARP16 OS=Homo sapiens OX=9606 GN=PARP16 PE=1 SV=2	PARP16	3	1	0	3.42	42838.6	37605	35154.2	29208.5	-0.227647	0.243156	0.999753	0.614115
	sp|O43252|PAPS1_HUMAN	Bifunctional 3'-phosphoadenosine 5'-phosphosulfate synthase 1 OS=Homo sapiens OX=9606 GN=PAPSS1 PE=1 SV=2	PAPSS1	69	18	13	28.69	1.43987e+06	1.3698e+06	1.40496e+06	1.29884e+06	-0.0926416	0.243325	0.999753	0.613813
	sp|O95881|TXD12_HUMAN	Thioredoxin domain-containing protein 12 OS=Homo sapiens OX=9606 GN=TXNDC12 PE=1 SV=1	TXNDC12	39	7	7	47.67	2.38389e+06	2.17968e+06	2.54679e+06	2.38528e+06	-0.11186	0.243395	0.999753	0.613689
	sp|Q9NSK7|CS012_HUMAN	Protein C19orf12 OS=Homo sapiens OX=9606 GN=C19orf12 PE=1 SV=3	C19orf12	1	1	0	6.58	38488.5	57484.3	43211.4	40948.9	0.250575	0.243548	0.999753	0.613415
	sp|Q6PJE2|POZP3_HUMAN	POM121 and ZP3 fusion protein OS=Homo sapiens OX=9606 GN=POMZP3 PE=2 SV=4	POMZP3	4	2	0	12.83	168281	192323	164663	169784	0.118421	0.243599	0.999753	0.613325
	sp|Q8N2E2|VWDE_HUMAN	von Willebrand factor D and EGF domain-containing protein OS=Homo sapiens OX=9606 GN=VWDE PE=2 SV=4	VWDE	3	3	1	1.26	192475	223742	169621	185162	0.171821	0.24372	0.999753	0.613108
	sp|Q9BXW7|HDHD5_HUMAN	Haloacid dehalogenase-like hydrolase domain-containing 5 OS=Homo sapiens OX=9606 GN=HDHD5 PE=1 SV=1	HDHD5	32	10	0	32.15	955066	988932	834692	957336	0.124026	0.243934	0.999753	0.612728
	sp|Q9BW27|NUP85_HUMAN	Nuclear pore complex protein Nup85 OS=Homo sapiens OX=9606 GN=NUP85 PE=1 SV=1	NUP85	40	10	0	16.01	943060	875499	925761	886024	-0.0852685	0.244215	0.999753	0.612229
	sp|Q15723|ELF2_HUMAN	ETS-related transcription factor Elf-2 OS=Homo sapiens OX=9606 GN=ELF2 PE=1 SV=2	ELF2	7	2	0	3.04	707475	818654	819538	848221	0.130102	0.244492	0.999753	0.611736
	sp|Q99607|ELF4_HUMAN	ETS-related transcription factor Elf-4 OS=Homo sapiens OX=9606 GN=ELF4 PE=1 SV=1	ELF4	8	3	1	4.98	707475	818654	819538	848221	0.130102	0.244492	0.999753	0.611736
	sp|Q8NCF5|NF2IP_HUMAN	NFATC2-interacting protein OS=Homo sapiens OX=9606 GN=NFATC2IP PE=1 SV=1	NFATC2IP	13	4	0	12.89	248356	233256	252056	238316	-0.0856833	0.244562	0.999753	0.611611
	sp|P29401|TKT_HUMAN	Transketolase OS=Homo sapiens OX=9606 GN=TKT PE=1 SV=3	TKT	325	36	0	52.97	1.6536e+07	1.55407e+07	1.58588e+07	1.48194e+07	-0.0936734	0.244624	0.999753	0.6115
	sp|P60842|IF4A1_HUMAN	Eukaryotic initiation factor 4A-I OS=Homo sapiens OX=9606 GN=EIF4A1 PE=1 SV=1	EIF4A1	384	24	0	37.19	1.47508e+07	1.54971e+07	1.52743e+07	1.66964e+07	0.09982	0.244697	0.999753	0.611371
	sp|Q9P2K6|KLH42_HUMAN	Kelch-like protein 42 OS=Homo sapiens OX=9606 GN=KLHL42 PE=1 SV=2	KLHL42	1	1	0	2.38	25507.5	35522.4	35610.7	35399.4	0.23461	0.244749	0.999753	0.611278
	sp|Q68DL7|CR063_HUMAN	Uncharacterized protein C18orf63 OS=Homo sapiens OX=9606 GN=C18orf63 PE=2 SV=2	C18orf63	5	2	2	2.34	173038	136570	170362	170727	-0.169182	0.244786	0.999753	0.611213
	sp|Q9BR76|COR1B_HUMAN	Coronin-1B OS=Homo sapiens OX=9606 GN=CORO1B PE=1 SV=1	CORO1B	31	11	6	26.99	1.27727e+06	1.36605e+06	1.31331e+06	1.38398e+06	0.0862784	0.244884	0.999753	0.61104
	sp|O75475|PSIP1_HUMAN	PC4 and SFRS1-interacting protein OS=Homo sapiens OX=9606 GN=PSIP1 PE=1 SV=1	PSIP1	61	15	0	29.43	1.59854e+06	1.4746e+06	1.51626e+06	1.44777e+06	-0.0915586	0.244943	0.999753	0.610936
	sp|P53992|SC24C_HUMAN	Protein transport protein Sec24C OS=Homo sapiens OX=9606 GN=SEC24C PE=1 SV=3	SEC24C	136	26	4	29.34	899885	960957	949259	1.01944e+06	0.098815	0.244994	0.999753	0.610844
	sp|Q9Y3B3|TMED7_HUMAN	Transmembrane emp24 domain-containing protein 7 OS=Homo sapiens OX=9606 GN=TMED7 PE=1 SV=2	TMED7	19	7	1	27.23	743139	783438	718611	769517	0.0874645	0.24517	0.999753	0.610532
	sp|Q9Y4K4|M4K5_HUMAN	Mitogen-activated protein kinase kinase kinase kinase 5 OS=Homo sapiens OX=9606 GN=MAP4K5 PE=1 SV=2	MAP4K5	3	3	3	4.02	36590.2	35301.4	38306.8	35090.5	-0.0891266	0.245252	0.999753	0.610388
	sp|Q9C037|TRIM4_HUMAN	E3 ubiquitin-protein ligase TRIM4 OS=Homo sapiens OX=9606 GN=TRIM4 PE=1 SV=2	TRIM4	6	3	0	8.4	43263.7	38648.9	38747.3	37022.7	-0.114207	0.245295	0.999753	0.610312
	sp|Q8IU60|DCP2_HUMAN	m7GpppN-mRNA hydrolase OS=Homo sapiens OX=9606 GN=DCP2 PE=1 SV=3	DCP2	21	11	0	25.48	150663	143541	157722	146173	-0.0897858	0.245408	0.999753	0.610112
	sp|Q9Y283|INVS_HUMAN	Inversin OS=Homo sapiens OX=9606 GN=INVS PE=1 SV=2	INVS	1	1	1	0.66	117024	100749	97618.4	90747.3	-0.160674	0.245599	0.999753	0.609774
	sp|Q8NE86|MCU_HUMAN	Calcium uniporter protein, mitochondrial OS=Homo sapiens OX=9606 GN=MCU PE=1 SV=1	MCU	17	8	0	23.93	468301	506959	449350	475237	0.0976202	0.245749	0.999753	0.609508
	sp|P14410|SUIS_HUMAN	Sucrase-isomaltase, intestinal OS=Homo sapiens OX=9606 GN=SI PE=1 SV=6	SI	1	1	1	0.44	2.8773e+06	2.68835e+06	1.93968e+06	3.08603e+06	0.285967	0.24597	0.999753	0.609117
	sp|Q9NR20|DYRK4_HUMAN	Dual specificity tyrosine-phosphorylation-regulated kinase 4 OS=Homo sapiens OX=9606 GN=DYRK4 PE=1 SV=2	DYRK4	1	1	0	1.15	45662.9	47009.9	48168	61783	0.200537	0.24598	0.999753	0.609101
	sp|O95361|TRI16_HUMAN	Tripartite motif-containing protein 16 OS=Homo sapiens OX=9606 GN=TRIM16 PE=1 SV=3	TRIM16	33	15	0	34.4	477245	517128	494102	514274	0.0867586	0.24601	0.999753	0.609047
	sp|Q8ND24|RN214_HUMAN	RING finger protein 214 OS=Homo sapiens OX=9606 GN=RNF214 PE=1 SV=2	RNF214	47	20	5	30.3	1.37447e+07	1.28437e+07	1.36522e+07	1.30023e+07	-0.0840911	0.246307	0.999753	0.608524
	sp|Q9H3Q1|BORG4_HUMAN	Cdc42 effector protein 4 OS=Homo sapiens OX=9606 GN=CDC42EP4 PE=1 SV=1	CDC42EP4	7	4	0	21.91	59259.8	62396.3	54021.5	59554.8	0.107545	0.246556	0.999753	0.608084
	sp|Q9C0D7|ZC12C_HUMAN	Probable ribonuclease ZC3H12C OS=Homo sapiens OX=9606 GN=ZC3H12C PE=1 SV=2	ZC3H12C	1	1	0	1.13	23571.4	26923.5	20692.6	22710.8	0.163045	0.246654	0.999753	0.607911
	sp|Q9P2Y4|ZN219_HUMAN	Zinc finger protein 219 OS=Homo sapiens OX=9606 GN=ZNF219 PE=1 SV=2	ZNF219	1	1	1	1.11	40844	49913.1	52455.6	56797.2	0.202008	0.246789	0.999753	0.607674
	sp|Q7Z333|SETX_HUMAN	Probable helicase senataxin OS=Homo sapiens OX=9606 GN=SETX PE=1 SV=4	SETX	17	7	0	2.69	465648	437695	452312	426333	-0.0873263	0.246797	0.999753	0.60766
	sp|Q00013|EM55_HUMAN	55 kDa erythrocyte membrane protein OS=Homo sapiens OX=9606 GN=MPP1 PE=1 SV=2	MPP1	18	9	0	19.53	530826	578433	571357	602144	0.0998138	0.246925	0.999753	0.607435
	sp|Q9H553|ALG2_HUMAN	Alpha-1,3/1,6-mannosyltransferase ALG2 OS=Homo sapiens OX=9606 GN=ALG2 PE=1 SV=1	ALG2	10	6	0	16.35	169107	159361	166514	157162	-0.0845173	0.24712	0.999753	0.607092
	sp|Q96AD5|PLPL2_HUMAN	Patatin-like phospholipase domain-containing protein 2 OS=Homo sapiens OX=9606 GN=PNPLA2 PE=1 SV=1	PNPLA2	4	2	0	10.91	32208.6	22453.9	22389.3	22659.7	-0.251579	0.247241	0.999753	0.606879
	sp|Q9Y314|NOSIP_HUMAN	Nitric oxide synthase-interacting protein OS=Homo sapiens OX=9606 GN=NOSIP PE=1 SV=1	NOSIP	32	10	0	41.19	480115	622882	508849	498032	0.172291	0.247328	0.999753	0.606726
	sp|Q8N8N7|PTGR2_HUMAN	Prostaglandin reductase 2 OS=Homo sapiens OX=9606 GN=PTGR2 PE=1 SV=1	PTGR2	17	6	1	20.51	165529	190775	165826	168829	0.115344	0.247398	0.999753	0.606603
	sp|P0CG12|DERPC_HUMAN	Decreased expression in renal and prostate cancer protein OS=Homo sapiens OX=9606 GN=DERPC PE=1 SV=1	DERPC	2	2	2	3.44	78793.3	77854.7	62170.3	80400.7	0.176847	0.247401	0.999753	0.606599
	sp|Q15121|PEA15_HUMAN	Astrocytic phosphoprotein PEA-15 OS=Homo sapiens OX=9606 GN=PEA15 PE=1 SV=2	PEA15	28	5	0	45.38	953846	1.03901e+06	859873	939642	0.125685	0.247757	0.999753	0.605974
	sp|P53805|RCAN1_HUMAN	Calcipressin-1 OS=Homo sapiens OX=9606 GN=RCAN1 PE=1 SV=4	RCAN1	1	1	0	3.17	55261.7	59957.1	60852	66747.3	0.125527	0.247901	0.999753	0.605722
	sp|Q9NRG0|CHRC1_HUMAN	Chromatin accessibility complex protein 1 OS=Homo sapiens OX=9606 GN=CHRAC1 PE=1 SV=1	CHRAC1	9	3	0	24.43	144040	158824	133125	142636	0.120261	0.248027	0.999753	0.605502
	sp|Q7Z2K6|ERMP1_HUMAN	Endoplasmic reticulum metallopeptidase 1 OS=Homo sapiens OX=9606 GN=ERMP1 PE=1 SV=2	ERMP1	48	17	3	18.69	339243	356369	344440	370095	0.087347	0.248082	0.999753	0.605404
	sp|Q9Y316|MEMO1_HUMAN	Protein MEMO1 OS=Homo sapiens OX=9606 GN=MEMO1 PE=1 SV=1	MEMO1	39	10	0	34.01	844662	902580	809450	861475	0.0927734	0.24829	0.999753	0.605041
	sp|Q8WU67|ABHD3_HUMAN	Phospholipase ABHD3 OS=Homo sapiens OX=9606 GN=ABHD3 PE=2 SV=2	ABHD3	1	1	1	2.69	115653	93021	121283	117860	-0.177741	0.248332	0.999753	0.604967
	sp|P62280|RS11_HUMAN	40S ribosomal protein S11 OS=Homo sapiens OX=9606 GN=RPS11 PE=1 SV=3	RPS11	105	9	6	43.04	1.55935e+07	1.49325e+07	1.64665e+07	1.51588e+07	-0.0909334	0.248353	0.999753	0.60493
	sp|P13995|MTDC_HUMAN	Bifunctional methylenetetrahydrofolate dehydrogenase/cyclohydrolase, mitochondrial OS=Homo sapiens OX=9606 GN=MTHFD2 PE=1 SV=2	MTHFD2	61	11	0	32	2.14936e+06	2.28118e+06	2.07099e+06	2.20803e+06	0.0891555	0.248394	0.999753	0.604859
	sp|P36543|VATE1_HUMAN	V-type proton ATPase subunit E 1 OS=Homo sapiens OX=9606 GN=ATP6V1E1 PE=1 SV=1	ATP6V1E1	82	16	0	50	2.21863e+06	2.12906e+06	2.19852e+06	2.02313e+06	-0.0896986	0.24857	0.999753	0.60455
	tr|Q6N001|Q6N001_HUMAN	Uncharacterized protein DKFZp686L1432 OS=Homo sapiens OX=9606 GN=DKFZp686L1432 PE=2 SV=1	DKFZp686L1432	2	1	0	15.43	18349	17459.1	16710.5	12936.8	-0.220498	0.248572	0.999753	0.604548
	sp|Q8N9I0|SYT2_HUMAN	Synaptotagmin-2 OS=Homo sapiens OX=9606 GN=SYT2 PE=1 SV=2	SYT2	1	1	1	1.67	196062	208591	151198	187635	0.200433	0.248734	0.999753	0.604265
	sp|Q9BX68|HINT2_HUMAN	Histidine triad nucleotide-binding protein 2, mitochondrial OS=Homo sapiens OX=9606 GN=HINT2 PE=1 SV=1	HINT2	21	6	0	51.53	680115	853743	702673	696497	0.157643	0.248852	0.999753	0.604059
	sp|P30838|AL3A1_HUMAN	Aldehyde dehydrogenase, dimeric NADP-preferring OS=Homo sapiens OX=9606 GN=ALDH3A1 PE=1 SV=3	ALDH3A1	1	1	0	1.99	37294.7	37230.6	33969.7	39673.1	0.110716	0.249343	0.999753	0.603202
	sp|O95630|STABP_HUMAN	STAM-binding protein OS=Homo sapiens OX=9606 GN=STAMBP PE=1 SV=1	STAMBP	30	12	2	26.18	297941	306425	280822	310072	0.0917293	0.249405	0.999753	0.603095
	sp|Q13472|TOP3A_HUMAN	DNA topoisomerase 3-alpha OS=Homo sapiens OX=9606 GN=TOP3A PE=1 SV=1	TOP3A	12	10	0	12.29	134829	139732	138944	157000	0.1139	0.249505	0.999753	0.602921
	sp|A7E2U8|CD047_HUMAN	UPF0602 protein C4orf47 OS=Homo sapiens OX=9606 GN=C4orf47 PE=2 SV=1	C4orf47	2	1	0	2.27	1.12882e+06	1.05039e+06	1.03853e+06	943819	-0.12092	0.249509	0.999753	0.602913
	sp|O43681|GET3_HUMAN	ATPase GET3 OS=Homo sapiens OX=9606 GN=GET3 PE=1 SV=2	GET3	53	11	1	35.92	3.00938e+06	3.34108e+06	3.155e+06	3.22531e+06	0.0913211	0.249535	0.999753	0.602869
	sp|Q8TDP1|RNH2C_HUMAN	Ribonuclease H2 subunit C OS=Homo sapiens OX=9606 GN=RNASEH2C PE=1 SV=1	RNASEH2C	20	6	0	51.22	506110	551473	491317	515064	0.0959672	0.249546	0.999753	0.60285
	sp|P78363|ABCA4_HUMAN	Retinal-specific phospholipid-transporting ATPase ABCA4 OS=Homo sapiens OX=9606 GN=ABCA4 PE=1 SV=3	ABCA4	1	1	0	0.26	124822	130407	124224	133686	0.0845235	0.24957	0.999753	0.602808
	sp|Q9BRQ8|FSP1_HUMAN	Ferroptosis suppressor protein 1 OS=Homo sapiens OX=9606 GN=AIFM2 PE=1 SV=1	AIFM2	3	3	0	7.51	87826	93765.8	86267.2	91020.7	0.0858977	0.249652	0.999753	0.602665
	sp|Q9H427|KCNKF_HUMAN	Potassium channel subfamily K member 15 OS=Homo sapiens OX=9606 GN=KCNK15 PE=1 SV=2	KCNK15	15	2	1	3.64	2.83146e+06	3.04819e+06	2.99999e+06	3.17861e+06	0.0949233	0.249792	0.999753	0.602421
	sp|Q9BZG1|RAB34_HUMAN	Ras-related protein Rab-34 OS=Homo sapiens OX=9606 GN=RAB34 PE=1 SV=1	RAB34	32	11	0	37.06	472464	504212	483181	508916	0.0843451	0.249819	0.999753	0.602374
	sp|Q96EU7|C1GLC_HUMAN	C1GALT1-specific chaperone 1 OS=Homo sapiens OX=9606 GN=C1GALT1C1 PE=1 SV=1	C1GALT1C1	6	4	4	10.06	87075.6	91392.7	91369.6	101766	0.112641	0.249992	0.999753	0.602074
	sp|Q6IQ32|ADNP2_HUMAN	Activity-dependent neuroprotector homeobox protein 2 OS=Homo sapiens OX=9606 GN=ADNP2 PE=1 SV=1	ADNP2	3	3	3	3.18	51376.9	54219.9	63010.2	45893.8	-0.189792	0.250038	0.999753	0.601994
	sp|Q9HD23|MRS2_HUMAN	Magnesium transporter MRS2 homolog, mitochondrial OS=Homo sapiens OX=9606 GN=MRS2 PE=1 SV=1	MRS2	15	6	0	14.67	149690	158256	156442	169560	0.0982258	0.250585	0.999753	0.601046
	sp|Q9P016|THYN1_HUMAN	Thymocyte nuclear protein 1 OS=Homo sapiens OX=9606 GN=THYN1 PE=1 SV=1	THYN1	28	12	0	48	1.23078e+06	1.06419e+06	1.13988e+06	1.1384e+06	-0.105846	0.250668	0.999753	0.600902
	sp|Q96M96|FGD4_HUMAN	FYVE, RhoGEF and PH domain-containing protein 4 OS=Homo sapiens OX=9606 GN=FGD4 PE=1 SV=2	FGD4	26	14	0	22.32	546891	553586	516154	583115	0.0967661	0.250771	0.999753	0.600722
	sp|P0CG00|ZSA5D_HUMAN	Putative zinc finger and SCAN domain-containing protein 5D OS=Homo sapiens OX=9606 GN=ZSCAN5DP PE=5 SV=1	ZSCAN5DP	1	1	0	1.41	51673.7	52368.4	49701.2	56125.2	0.0973176	0.250879	0.999753	0.600536
	sp|Q9BUG6|ZSA5A_HUMAN	Zinc finger and SCAN domain-containing protein 5A OS=Homo sapiens OX=9606 GN=ZSCAN5A PE=1 SV=1	ZSCAN5A	2	2	0	4.44	51673.7	52368.4	49701.2	56125.2	0.0973176	0.250879	0.999753	0.600536
	sp|Q15437|SC23B_HUMAN	Protein transport protein Sec23B OS=Homo sapiens OX=9606 GN=SEC23B PE=1 SV=2	SEC23B	74	22	6	29.99	976863	1.01837e+06	981040	1.0616e+06	0.0869456	0.250907	0.999753	0.600487
	sp|P62318|SMD3_HUMAN	Small nuclear ribonucleoprotein Sm D3 OS=Homo sapiens OX=9606 GN=SNRPD3 PE=1 SV=1	SNRPD3	80	10	0	53.96	8.0919e+06	8.60475e+06	7.96597e+06	8.42085e+06	0.0843856	0.25109	0.999753	0.60017
	sp|Q13425|SNTB2_HUMAN	Beta-2-syntrophin OS=Homo sapiens OX=9606 GN=SNTB2 PE=1 SV=1	SNTB2	2	2	0	2.96	107778	121849	118941	121574	0.104309	0.251124	0.999753	0.600111
	sp|A0A1B0GUU1|CQ113_HUMAN	Transmembrane protein C17orf113 OS=Homo sapiens OX=9606 GN=C17orf113 PE=3 SV=1	C17orf113	1	1	1	1.04	56390.7	44038.6	54654.5	55298.8	-0.16989	0.251245	0.999753	0.599902
	sp|Q96K12|FACR2_HUMAN	Fatty acyl-CoA reductase 2 OS=Homo sapiens OX=9606 GN=FAR2 PE=1 SV=1	FAR2	3	3	0	7.57	28297.6	27581.3	26280.9	33681.7	0.160481	0.251317	0.999753	0.599778
	sp|P30626|SORCN_HUMAN	Sorcin OS=Homo sapiens OX=9606 GN=SRI PE=1 SV=1	SRI	24	7	0	28.79	1.10735e+06	1.02441e+06	1.11031e+06	1.06491e+06	-0.0862694	0.25141	0.999753	0.599617
	sp|Q96T23|RSF1_HUMAN	Remodeling and spacing factor 1 OS=Homo sapiens OX=9606 GN=RSF1 PE=1 SV=2	RSF1	48	25	0	18.88	407829	379488	385444	363412	-0.0944125	0.251614	0.999753	0.599265
	sp|Q96RN5|MED15_HUMAN	Mediator of RNA polymerase II transcription subunit 15 OS=Homo sapiens OX=9606 GN=MED15 PE=1 SV=2	MED15	16	6	0	8.5	393242	377658	432592	389509	-0.104844	0.251619	0.999753	0.599257
	sp|P33552|CKS2_HUMAN	Cyclin-dependent kinases regulatory subunit 2 OS=Homo sapiens OX=9606 GN=CKS2 PE=1 SV=1	CKS2	22	4	3	40.5	475696	492249	491924	562029	0.12078	0.251729	0.999753	0.599067
	sp|Q68D10|SPT2_HUMAN	Protein SPT2 homolog OS=Homo sapiens OX=9606 GN=SPTY2D1 PE=1 SV=3	SPTY2D1	15	6	1	9.34	105190	97055.6	111949	104946	-0.10466	0.251837	0.999753	0.59888
	sp|Q8TDR2|STK35_HUMAN	Serine/threonine-protein kinase 35 OS=Homo sapiens OX=9606 GN=STK35 PE=1 SV=2	STK35	2	2	2	3.75	82791.3	75837.2	75347.8	70268.9	-0.113626	0.251847	0.999753	0.598864
	sp|P22234|PUR6_HUMAN	Multifunctional protein ADE2 OS=Homo sapiens OX=9606 GN=PAICS PE=1 SV=3	PAICS	145	15	0	33.88	1.35502e+07	1.46048e+07	1.36738e+07	1.42551e+07	0.0840986	0.251957	0.999753	0.598674
	sp|O00116|ADAS_HUMAN	Alkyldihydroxyacetonephosphate synthase, peroxisomal OS=Homo sapiens OX=9606 GN=AGPS PE=1 SV=1	AGPS	102	22	3	35.71	837673	903505	854128	889620	0.0839407	0.252104	0.999753	0.59842
	sp|P07197|NFM_HUMAN	Neurofilament medium polypeptide OS=Homo sapiens OX=9606 GN=NEFM PE=1 SV=3	NEFM	32	2	0	1.75	5.7904e+06	5.655e+06	6.25012e+06	5.6008e+06	-0.096193	0.25211	0.999753	0.598409
	sp|Q96HI0|SENP5_HUMAN	Sentrin-specific protease 5 OS=Homo sapiens OX=9606 GN=SENP5 PE=1 SV=3	SENP5	5	3	0	2.91	1.21597e+06	1.22374e+06	1.2572e+06	1.02639e+06	-0.141721	0.25231	0.999753	0.598065
	sp|P08758|ANXA5_HUMAN	Annexin A5 OS=Homo sapiens OX=9606 GN=ANXA5 PE=1 SV=2	ANXA5	132	17	6	58.12	3.26218e+06	3.31425e+06	3.15798e+06	3.54957e+06	0.0957443	0.252446	0.999753	0.597831
	sp|P35270|SPRE_HUMAN	Sepiapterin reductase OS=Homo sapiens OX=9606 GN=SPR PE=1 SV=1	SPR	44	8	6	39.85	746423	820475	808372	843131	0.0986024	0.252455	0.999753	0.597816
	sp|P15529|MCP_HUMAN	Membrane cofactor protein OS=Homo sapiens OX=9606 GN=CD46 PE=1 SV=3	CD46	9	4	0	9.95	148686	160543	156434	164031	0.0895541	0.252952	0.999753	0.596961
	sp|P13521|SCG2_HUMAN	Secretogranin-2 OS=Homo sapiens OX=9606 GN=SCG2 PE=1 SV=2	SCG2	1	1	0	0.97	43556.5	27564.9	55580.5	49408.7	-0.414936	0.253104	0.999753	0.596701
	sp|P80217|IN35_HUMAN	Interferon-induced 35 kDa protein OS=Homo sapiens OX=9606 GN=IFI35 PE=1 SV=5	IFI35	33	11	0	33.91	410823	394128	410811	380499	-0.0852192	0.253256	0.999753	0.596441
	sp|P36871|PGM1_HUMAN	Phosphoglucomutase-1 OS=Homo sapiens OX=9606 GN=PGM1 PE=1 SV=3	PGM1	93	25	0	42.88	1.54217e+06	1.65037e+06	1.41864e+06	1.53937e+06	0.10783	0.253382	0.999753	0.596224
	sp|P62312|LSM6_HUMAN	U6 snRNA-associated Sm-like protein LSm6 OS=Homo sapiens OX=9606 GN=LSM6 PE=1 SV=1	LSM6	12	3	1	28.75	1.40254e+06	1.465e+06	1.32167e+06	1.43625e+06	0.0914037	0.253634	0.999753	0.595793
	sp|P50570|DYN2_HUMAN	Dynamin-2 OS=Homo sapiens OX=9606 GN=DNM2 PE=1 SV=2	DNM2	178	41	0	40.46	1.71247e+06	1.86705e+06	1.73085e+06	1.79006e+06	0.0866047	0.254064	0.999753	0.595057
	sp|Q9Y303|NAGA_HUMAN	N-acetylglucosamine-6-phosphate deacetylase OS=Homo sapiens OX=9606 GN=AMDHD2 PE=1 SV=2	AMDHD2	3	2	0	7.33	60655.4	59071.6	50294.8	63941.3	0.154085	0.254101	0.999753	0.594993
	sp|Q9NZ71|RTEL1_HUMAN	Regulator of telomere elongation helicase 1 OS=Homo sapiens OX=9606 GN=RTEL1 PE=1 SV=2	RTEL1	4	3	0	4.18	13084.1	13638	14225.6	18415.8	0.216138	0.254137	0.999753	0.594933
	sp|Q68CL5|TPGS2_HUMAN	Tubulin polyglutamylase complex subunit 2 OS=Homo sapiens OX=9606 GN=TPGS2 PE=1 SV=2	TPGS2	1	1	0	2	124816	109092	135629	127700	-0.140581	0.254176	0.999753	0.594866
	sp|Q96EY7|PTCD3_HUMAN	Pentatricopeptide repeat domain-containing protein 3, mitochondrial OS=Homo sapiens OX=9606 GN=PTCD3 PE=1 SV=3	PTCD3	95	23	10	29.46	1.83827e+06	2.01074e+06	1.82325e+06	1.89116e+06	0.0910663	0.254199	0.999753	0.594827
	sp|A6NFI3|ZN316_HUMAN	Zinc finger protein 316 OS=Homo sapiens OX=9606 GN=ZNF316 PE=1 SV=1	ZNF316	1	1	1	1.59	35280.8	32526.9	40781.6	36304.5	-0.142508	0.254307	0.999753	0.594641
	sp|O94832|MYO1D_HUMAN	Unconventional myosin-Id OS=Homo sapiens OX=9606 GN=MYO1D PE=1 SV=2	MYO1D	2	2	0	1.29	126806	130017	125579	139457	0.0936497	0.254387	0.999753	0.594505
	sp|Q2KHR3|QSER1_HUMAN	Glutamine and serine-rich protein 1 OS=Homo sapiens OX=9606 GN=QSER1 PE=1 SV=3	QSER1	9	6	0	4.21	74765.6	81384.3	81887.3	87821.3	0.111654	0.254866	0.999753	0.593689
	sp|Q7Z699|SPRE1_HUMAN	Sprouty-related, EVH1 domain-containing protein 1 OS=Homo sapiens OX=9606 GN=SPRED1 PE=1 SV=2	SPRED1	2	2	2	3.6	352257	315006	341757	335727	-0.0934635	0.254887	0.999753	0.593652
	sp|Q9Y6R9|CCD61_HUMAN	Coiled-coil domain-containing protein 61 OS=Homo sapiens OX=9606 GN=CCDC61 PE=1 SV=3	CCDC61	13	6	0	10.74	208428	194984	222934	207323	-0.100467	0.254924	0.999753	0.593589
	sp|Q6IAN0|DRS7B_HUMAN	Dehydrogenase/reductase SDR family member 7B OS=Homo sapiens OX=9606 GN=DHRS7B PE=1 SV=2	DHRS7B	16	7	4	20	291000	318566	323162	349062	0.120901	0.255028	0.999753	0.593412
	sp|P10915|HPLN1_HUMAN	Hyaluronan and proteoglycan link protein 1 OS=Homo sapiens OX=9606 GN=HAPLN1 PE=2 SV=2	HAPLN1	1	1	1	1.98	1.55102e+06	1.11809e+06	1.43978e+06	1.49548e+06	-0.208716	0.25524	0.999753	0.593052
	sp|P16233|LIPP_HUMAN	Pancreatic triacylglycerol lipase OS=Homo sapiens OX=9606 GN=PNLIP PE=1 SV=1	PNLIP	1	1	1	1.94	51914.3	55582	65634.8	45723.8	-0.211515	0.255464	0.999753	0.592671
	sp|Q14019|COTL1_HUMAN	Coactosin-like protein OS=Homo sapiens OX=9606 GN=COTL1 PE=1 SV=3	COTL1	64	9	9	59.15	6.75544e+06	7.09897e+06	6.8615e+06	7.34817e+06	0.0852112	0.255525	0.999753	0.592566
	sp|Q96JJ7|TMX3_HUMAN	Protein disulfide-isomerase TMX3 OS=Homo sapiens OX=9606 GN=TMX3 PE=1 SV=2	TMX3	42	11	4	26.21	486272	517261	501356	530676	0.0855639	0.255621	0.999753	0.592403
	sp|Q8NCL4|GALT6_HUMAN	Polypeptide N-acetylgalactosaminyltransferase 6 OS=Homo sapiens OX=9606 GN=GALNT6 PE=2 SV=2	GALNT6	1	1	1	2.09	13291.6	13641.6	18996.8	13211	-0.243262	0.25566	0.999753	0.592337
	sp|Q5T5P2|SKT_HUMAN	Sickle tail protein homolog OS=Homo sapiens OX=9606 GN=KIAA1217 PE=1 SV=2	KIAA1217	2	2	0	0.87	40388.1	43630.9	39765.4	41575.7	0.087823	0.255853	0.999753	0.592009
	sp|P43155|CACP_HUMAN	Carnitine O-acetyltransferase OS=Homo sapiens OX=9606 GN=CRAT PE=1 SV=5	CRAT	7	5	0	8.95	71870.4	76788.4	74268.7	78216	0.0851003	0.25587	0.999753	0.591981
	sp|P20823|HNF1A_HUMAN	Hepatocyte nuclear factor 1-alpha OS=Homo sapiens OX=9606 GN=HNF1A PE=1 SV=2	HNF1A	1	1	0	1.27	36979.5	51704.6	54074	55451.7	0.259932	0.25587	0.999753	0.591981
	sp|O00462|MANBA_HUMAN	Beta-mannosidase OS=Homo sapiens OX=9606 GN=MANBA PE=1 SV=3	MANBA	14	11	0	12.17	134721	141530	133001	141847	0.0820102	0.256104	0.999753	0.591584
	sp|P04183|KITH_HUMAN	Thymidine kinase, cytosolic OS=Homo sapiens OX=9606 GN=TK1 PE=1 SV=2	TK1	14	6	0	30.34	770236	741177	776766	718318	-0.0841698	0.256125	0.999753	0.591548
	sp|P53779|MK10_HUMAN	Mitogen-activated protein kinase 10 OS=Homo sapiens OX=9606 GN=MAPK10 PE=1 SV=2	MAPK10	1	1	0	3.02	23711.2	22894.4	23601.7	21577.7	-0.0899631	0.256136	0.999753	0.591529
	sp|Q6GPH4|XAF1_HUMAN	XIAP-associated factor 1 OS=Homo sapiens OX=9606 GN=XAF1 PE=1 SV=1	XAF1	13	9	0	37.54	204071	177402	185270	184232	-0.105076	0.256164	0.999753	0.591483
	sp|Q15831|STK11_HUMAN	Serine/threonine-protein kinase STK11 OS=Homo sapiens OX=9606 GN=STK11 PE=1 SV=1	STK11	11	4	0	12.47	117887	110960	109766	98947.4	-0.118531	0.256577	0.999753	0.590783
	sp|Q9BQ87|TBL1Y_HUMAN	F-box-like/WD repeat-containing protein TBL1Y OS=Homo sapiens OX=9606 GN=TBL1Y PE=1 SV=1	TBL1Y	23	6	1	11.49	1.56167e+06	1.70769e+06	1.54899e+06	1.60599e+06	0.0905458	0.256624	0.999753	0.590703
	sp|Q14966|ZN638_HUMAN	Zinc finger protein 638 OS=Homo sapiens OX=9606 GN=ZNF638 PE=1 SV=2	ZNF638	76	34	0	18.05	563078	521150	537429	514626	-0.0870924	0.256682	0.999753	0.590605
	sp|Q96CM8|ACSF2_HUMAN	Medium-chain acyl-CoA ligase ACSF2, mitochondrial OS=Homo sapiens OX=9606 GN=ACSF2 PE=1 SV=2	ACSF2	12	6	0	12.52	69060.6	76484.3	75770.8	78857.1	0.10245	0.256965	0.999753	0.590127
	sp|Q9BZK7|TBL1R_HUMAN	F-box-like/WD repeat-containing protein TBL1XR1 OS=Homo sapiens OX=9606 GN=TBL1XR1 PE=1 SV=1	TBL1XR1	46	14	0	32.88	1.8521e+06	2.008e+06	1.89037e+06	1.9588e+06	0.083948	0.256976	0.999753	0.590107
	sp|Q9NZL4|HPBP1_HUMAN	Hsp70-binding protein 1 OS=Homo sapiens OX=9606 GN=HSPBP1 PE=1 SV=2	HSPBP1	82	13	0	36.77	1.14052e+06	1.19231e+06	1.17086e+06	1.27482e+06	0.0933897	0.257035	0.999753	0.590009
	sp|Q9BSW2|EFC4B_HUMAN	EF-hand calcium-binding domain-containing protein 4B OS=Homo sapiens OX=9606 GN=CRACR2A PE=1 SV=1	CRACR2A	18	8	0	22.78	102302	96233.3	104774	99028.9	-0.0847931	0.257037	0.999753	0.590004
	sp|P48960|AGRE5_HUMAN	Adhesion G protein-coupled receptor E5 OS=Homo sapiens OX=9606 GN=ADGRE5 PE=1 SV=4	ADGRE5	55	12	0	14.01	703486	733679	692972	744999	0.0825359	0.257061	0.999753	0.589964
	sp|P46100|ATRX_HUMAN	Transcriptional regulator ATRX OS=Homo sapiens OX=9606 GN=ATRX PE=1 SV=5	ATRX	22	14	0	7.22	153245	146993	160420	148324	-0.0865927	0.257302	0.999753	0.589557
	sp|P30740|ILEU_HUMAN	Leukocyte elastase inhibitor OS=Homo sapiens OX=9606 GN=SERPINB1 PE=1 SV=1	SERPINB1	25	11	6	27.97	227209	262548	241636	241691	0.104443	0.257664	0.999753	0.588946
	sp|Q0P651|ABD18_HUMAN	Protein ABHD18 OS=Homo sapiens OX=9606 GN=ABHD18 PE=2 SV=1	ABHD18	2	1	0	1.69	91564.8	81428.4	88196.7	86993	-0.0945435	0.257707	0.999753	0.588873
	sp|Q9Y5K8|VATD_HUMAN	V-type proton ATPase subunit D OS=Homo sapiens OX=9606 GN=ATP6V1D PE=1 SV=1	ATP6V1D	13	4	0	14.17	341582	356683	340245	365446	0.0827479	0.257744	0.999753	0.588811
	tr|Q8NF05|Q8NF05_HUMAN	FLJ00399 protein (Fragment) OS=Homo sapiens OX=9606 GN=FLJ00399 PE=2 SV=1	FLJ00399	2	1	1	4.24	197011	235478	209413	207263	0.121211	0.257758	0.999753	0.588788
	sp|Q7L8J4|3BP5L_HUMAN	SH3 domain-binding protein 5-like OS=Homo sapiens OX=9606 GN=SH3BP5L PE=1 SV=1	SH3BP5L	3	2	0	4.58	172896	175713	144689	172794	0.139706	0.257954	0.999753	0.588457
	sp|Q13637|RAB32_HUMAN	Ras-related protein Rab-32 OS=Homo sapiens OX=9606 GN=RAB32 PE=1 SV=3	RAB32	15	6	5	33.78	180799	197067	166600	179035	0.114075	0.257994	0.999753	0.58839
	sp|Q9NWX5|ASB6_HUMAN	Ankyrin repeat and SOCS box protein 6 OS=Homo sapiens OX=9606 GN=ASB6 PE=1 SV=1	ASB6	5	4	0	10.69	61064.8	60830.1	57003.8	66472.5	0.108072	0.25806	0.999753	0.588279
	sp|Q9HD47|MOG1_HUMAN	Ran guanine nucleotide release factor OS=Homo sapiens OX=9606 GN=RANGRF PE=1 SV=1	RANGRF	1	1	0	9.68	12506.1	11544.9	13931.4	12728.2	-0.122846	0.25867	0.999753	0.587255
	sp|Q9H2C0|GAN_HUMAN	Gigaxonin OS=Homo sapiens OX=9606 GN=GAN PE=1 SV=1	GAN	7	6	6	10.22	116111	118901	116088	130035	0.098967	0.258714	0.999753	0.58718
	sp|O14879|IFIT3_HUMAN	Interferon-induced protein with tetratricopeptide repeats 3 OS=Homo sapiens OX=9606 GN=IFIT3 PE=1 SV=1	IFIT3	7	2	1	2.65	543641	472029	541246	533511	-0.112273	0.258792	0.999753	0.587049
	sp|O00425|IF2B3_HUMAN	Insulin-like growth factor 2 mRNA-binding protein 3 OS=Homo sapiens OX=9606 GN=IGF2BP3 PE=1 SV=2	IGF2BP3	48	17	7	32.64	452737	502251	464039	474072	0.0902975	0.258808	0.999753	0.587023
	tr|E9PPT8|E9PPT8_HUMAN	Centrosomal AT-AC-splicing factor OS=Homo sapiens OX=9606 GN=CENATAC PE=1 SV=1	CENATAC	4	1	1	4.05	176283	201142	196118	199014	0.105736	0.258904	0.999753	0.586862
	sp|O43164|PJA2_HUMAN	E3 ubiquitin-protein ligase Praja-2 OS=Homo sapiens OX=9606 GN=PJA2 PE=1 SV=4	PJA2	4	4	0	7.91	89537	69952.1	74364.1	76810	-0.154715	0.258907	0.999753	0.586857
	sp|Q7Z3D4|LYSM3_HUMAN	LysM and putative peptidoglycan-binding domain-containing protein 3 OS=Homo sapiens OX=9606 GN=LYSMD3 PE=1 SV=2	LYSMD3	2	2	1	8.17	62144.9	66089.1	68075.3	78653.4	0.148577	0.258937	0.999753	0.586806
	sp|P09848|LPH_HUMAN	Lactase-phlorizin hydrolase OS=Homo sapiens OX=9606 GN=LCT PE=1 SV=3	LCT	1	1	1	0.57	28896.9	27900.7	27285.7	22702.6	-0.15795	0.259096	0.999753	0.586539
	sp|Q86TM6|SYVN1_HUMAN	E3 ubiquitin-protein ligase synoviolin OS=Homo sapiens OX=9606 GN=SYVN1 PE=1 SV=2	SYVN1	12	5	0	5.19	234168	212649	239983	230854	-0.0975078	0.259144	0.999753	0.586459
	sp|Q9NZC9|SMAL1_HUMAN	SWI/SNF-related matrix-associated actin-dependent regulator of chromatin subfamily A-like protein 1 OS=Homo sapiens OX=9606 GN=SMARCAL1 PE=1 SV=1	SMARCAL1	19	9	0	10.9	195542	178283	191357	186156	-0.0865313	0.259346	0.999753	0.586121
	sp|P19387|RPB3_HUMAN	DNA-directed RNA polymerase II subunit RPB3 OS=Homo sapiens OX=9606 GN=POLR2C PE=1 SV=2	POLR2C	23	7	3	36.73	694573	749917	714029	742041	0.0830608	0.259431	0.999753	0.585978
	sp|P57768|SNX16_HUMAN	Sorting nexin-16 OS=Homo sapiens OX=9606 GN=SNX16 PE=1 SV=2	SNX16	1	1	0	5.23	17628.2	16311.3	20606.4	18204.4	-0.145405	0.259504	0.999753	0.585857
	sp|Q9UIJ7|KAD3_HUMAN	GTP:AMP phosphotransferase AK3, mitochondrial OS=Homo sapiens OX=9606 GN=AK3 PE=1 SV=4	AK3	70	12	3	50.22	600046	566414	631927	590068	-0.0910459	0.259539	0.999753	0.585797
	sp|P60520|GBRL2_HUMAN	Gamma-aminobutyric acid receptor-associated protein-like 2 OS=Homo sapiens OX=9606 GN=GABARAPL2 PE=1 SV=1	GABARAPL2	12	5	3	29.06	309841	331392	299221	316419	0.0888166	0.259549	0.999753	0.585781
	sp|Q86YV5|PRAG1_HUMAN	Inactive tyrosine-protein kinase PRAG1 OS=Homo sapiens OX=9606 GN=PRAG1 PE=1 SV=4	PRAG1	4	4	3	4.34	73075.1	70171	78353.4	71708.9	-0.093175	0.259551	0.999753	0.585778
	sp|Q8NDI1|EHBP1_HUMAN	EH domain-binding protein 1 OS=Homo sapiens OX=9606 GN=EHBP1 PE=1 SV=3	EHBP1	18	6	0	3.98	9.17773e+06	8.97548e+06	9.58383e+06	8.67276e+06	-0.08813	0.25956	0.999753	0.585762
	sp|P10645|CMGA_HUMAN	Chromogranin-A OS=Homo sapiens OX=9606 GN=CHGA PE=1 SV=7	CHGA	4	3	0	7.88	563431	532892	521488	456626	-0.136009	0.259564	0.999753	0.585756
	tr|Q58FF5|Q58FF5_HUMAN	Heat shock protein 90Be OS=Homo sapiens OX=9606 GN=HSP90Be PE=2 SV=1	HSP90Be	1	1	1	9.46	164340	151817	151600	141928	-0.104727	0.259607	0.999753	0.585683
	sp|O95260|ATE1_HUMAN	Arginyl-tRNA--protein transferase 1 OS=Homo sapiens OX=9606 GN=ATE1 PE=1 SV=2	ATE1	17	8	0	20.46	193976	180495	193111	185108	-0.0824933	0.25963	0.999753	0.585645
	sp|Q4LDG9|DNAL1_HUMAN	Dynein light chain 1, axonemal OS=Homo sapiens OX=9606 GN=DNAL1 PE=1 SV=1	DNAL1	1	1	0	4.21	65422.5	68412.2	74202.4	56148.3	-0.168878	0.259652	0.999753	0.585609
	sp|Q8IZK6|MCLN2_HUMAN	Mucolipin-2 OS=Homo sapiens OX=9606 GN=MCOLN2 PE=1 SV=2	MCOLN2	5	2	0	4.06	66853.8	84610.6	77784.6	75222.7	0.145756	0.259825	0.999753	0.585319
	sp|P15884-10|ITF2_HUMAN	Isoform F- of Transcription factor 4 OS=Homo sapiens OX=9606 GN=TCF4	TCF4	2	1	0	1.44	21035.7	25517.7	18871.2	20093.6	0.184604	0.259963	0.999753	0.585089
	sp|Q99551|MTEF1_HUMAN	Transcription termination factor 1, mitochondrial OS=Homo sapiens OX=9606 GN=MTERF1 PE=1 SV=1	MTERF1	3	2	2	3.01	45373.9	45840.5	44858	51960.4	0.113404	0.259995	0.999753	0.585035
	sp|Q8IUE1|TF2LX_HUMAN	Homeobox protein TGIF2LX OS=Homo sapiens OX=9606 GN=TGIF2LX PE=1 SV=1	TGIF2LX	3	1	1	3.32	79352.6	72603.9	75636.3	73321.4	-0.0865373	0.259997	0.999753	0.585031
	sp|Q9UHR4|BI2L1_HUMAN	Brain-specific angiogenesis inhibitor 1-associated protein 2-like protein 1 OS=Homo sapiens OX=9606 GN=BAIAP2L1 PE=1 SV=2	BAIAP2L1	5	2	0	2.35	349684	317864	316521	299226	-0.109354	0.260005	0.999753	0.585018
	sp|Q6XQN6|PNCB_HUMAN	Nicotinate phosphoribosyltransferase OS=Homo sapiens OX=9606 GN=NAPRT PE=1 SV=2	NAPRT	14	7	0	12.45	434458	476544	487039	529635	0.127177	0.260431	0.999753	0.584307
	sp|Q9P2K2|TXD16_HUMAN	Thioredoxin domain-containing protein 16 OS=Homo sapiens OX=9606 GN=TXNDC16 PE=1 SV=4	TXNDC16	1	1	1	0.85	61707.7	74301.5	68781.9	67602.7	0.121496	0.26064	0.999753	0.583959
	sp|Q86UE3|ZN546_HUMAN	Zinc finger protein 546 OS=Homo sapiens OX=9606 GN=ZNF546 PE=1 SV=2	ZNF546	3	1	1	0.72	291024	207101	193070	183595	-0.281698	0.260748	0.999753	0.583779
	sp|Q9H6W3|RIOX1_HUMAN	Ribosomal oxygenase 1 OS=Homo sapiens OX=9606 GN=RIOX1 PE=1 SV=2	RIOX1	16	9	4	17.16	207126	229656	227923	237008	0.102677	0.260847	0.999753	0.583613
	sp|Q96HN2|SAHH3_HUMAN	Adenosylhomocysteinase 3 OS=Homo sapiens OX=9606 GN=AHCYL2 PE=1 SV=1	AHCYL2	17	10	0	17.02	291233	330352	332934	346992	0.120748	0.261037	0.999753	0.583298
	sp|Q6PK04|CC137_HUMAN	Coiled-coil domain-containing protein 137 OS=Homo sapiens OX=9606 GN=CCDC137 PE=1 SV=1	CCDC137	4	2	0	6.23	186375	184815	194867	171783	-0.0970153	0.261067	0.999753	0.583249
	sp|Q9H993|ARMT1_HUMAN	Damage-control phosphatase ARMT1 OS=Homo sapiens OX=9606 GN=ARMT1 PE=1 SV=1	ARMT1	31	9	5	21.54	1.08696e+06	1.02202e+06	1.02013e+06	938024	-0.104958	0.261181	0.999753	0.583058
	sp|P06756|ITAV_HUMAN	Integrin alpha-V OS=Homo sapiens OX=9606 GN=ITGAV PE=1 SV=2	ITGAV	2	2	0	2.58	17075	17702.4	16959.1	18380.6	0.0840969	0.261195	0.999753	0.583035
	sp|O00220|TR10A_HUMAN	Tumor necrosis factor receptor superfamily member 10A OS=Homo sapiens OX=9606 GN=TNFRSF10A PE=1 SV=3	TNFRSF10A	4	1	1	2.14	121676	115975	118337	109633	-0.0897273	0.261343	0.999753	0.582789
	sp|Q6ZMN8|CCNI2_HUMAN	Cyclin-I2 OS=Homo sapiens OX=9606 GN=CCNI2 PE=2 SV=1	CCNI2	1	1	0	2.17	480604	364401	699123	556083	-0.364783	0.261571	0.999753	0.582411
	sp|Q7RTR2|NLRC3_HUMAN	NLR family CARD domain-containing protein 3 OS=Homo sapiens OX=9606 GN=NLRC3 PE=1 SV=2	NLRC3	5	2	0	1.69	127842	97283.1	104815	109412	-0.166083	0.261709	0.999753	0.582182
	sp|Q9NUW8|TYDP1_HUMAN	Tyrosyl-DNA phosphodiesterase 1 OS=Homo sapiens OX=9606 GN=TDP1 PE=1 SV=2	TDP1	21	12	1	20.89	292672	328517	301279	305785	0.0940511	0.261747	0.999753	0.582118
	tr|S4R3N1|S4R3N1_HUMAN	10 kDa heat shock protein, mitochondrial OS=Homo sapiens OX=9606 GN=HSPE1-MOB4 PE=1 SV=1	HSPE1-MOB4	84	10	0	34.1	1.52511e+07	1.74985e+07	1.60373e+07	1.6087e+07	0.101386	0.261756	0.999753	0.582104
	sp|P52292|IMA1_HUMAN	Importin subunit alpha-1 OS=Homo sapiens OX=9606 GN=KPNA2 PE=1 SV=1	KPNA2	85	16	14	28.35	4.44791e+06	4.69441e+06	4.02147e+06	4.4302e+06	0.108732	0.261889	0.999753	0.581883
	sp|P55957|BID_HUMAN	BH3-interacting domain death agonist OS=Homo sapiens OX=9606 GN=BID PE=1 SV=1	BID	48	7	0	47.69	939627	993959	1.01729e+06	1.16195e+06	0.136461	0.26195	0.999753	0.581782
	sp|Q9Y606|TRUA_HUMAN	tRNA pseudouridine synthase A OS=Homo sapiens OX=9606 GN=PUS1 PE=1 SV=3	PUS1	68	16	0	37.7	773076	826660	760504	798867	0.0838408	0.262197	0.999753	0.581373
	sp|P67812|SC11A_HUMAN	Signal peptidase complex catalytic subunit SEC11A OS=Homo sapiens OX=9606 GN=SEC11A PE=1 SV=1	SEC11A	31	7	0	20.67	1.37474e+06	1.52319e+06	1.56785e+06	1.70827e+06	0.135843	0.262648	0.999753	0.580626
	sp|P41567|EIF1_HUMAN	Eukaryotic translation initiation factor 1 OS=Homo sapiens OX=9606 GN=EIF1 PE=1 SV=1	EIF1	12	3	0	47.78	104031	200239	108021	102056	0.431372	0.262846	0.999753	0.580298
	sp|Q9BSI4|TINF2_HUMAN	TERF1-interacting nuclear factor 2 OS=Homo sapiens OX=9606 GN=TINF2 PE=1 SV=1	TINF2	2	2	0	3.33	72024.3	91355.8	72751.6	72327.1	0.167285	0.262856	0.999753	0.580282
	sp|P07339|CATD_HUMAN	Cathepsin D OS=Homo sapiens OX=9606 GN=CTSD PE=1 SV=1	CTSD	119	21	0	47.09	2.64042e+06	2.87052e+06	2.68589e+06	2.77458e+06	0.0837071	0.262952	0.999753	0.580124
	sp|Q9BYC5|FUT8_HUMAN	Alpha-(1,6)-fucosyltransferase OS=Homo sapiens OX=9606 GN=FUT8 PE=1 SV=2	FUT8	1	1	0	2.43	44646.2	38768.4	52593.1	47212	-0.179689	0.263083	0.999753	0.579908
	sp|Q5TB80|CE162_HUMAN	Centrosomal protein of 162 kDa OS=Homo sapiens OX=9606 GN=CEP162 PE=1 SV=2	CEP162	4	2	0	0.86	102393	95833.3	117423	104760	-0.130064	0.263402	0.999753	0.579382
	sp|Q9BTF0|THUM2_HUMAN	THUMP domain-containing protein 2 OS=Homo sapiens OX=9606 GN=THUMPD2 PE=2 SV=2	THUMPD2	2	1	0	1.19	468600	317377	396658	427020	-0.227876	0.263547	0.999753	0.579142
	sp|O15151|MDM4_HUMAN	Protein Mdm4 OS=Homo sapiens OX=9606 GN=MDM4 PE=1 SV=2	MDM4	1	1	0	1.22	202328	140847	156532	167896	-0.210723	0.263604	0.999753	0.579049
	sp|Q96B45|BORC7_HUMAN	BLOC-1-related complex subunit 7 OS=Homo sapiens OX=9606 GN=BORCS7 PE=3 SV=2	BORCS7	5	3	2	32.07	179239	164864	185955	177247	-0.094901	0.263643	0.999753	0.578985
	sp|Q9Y291|RT33_HUMAN	28S ribosomal protein S33, mitochondrial OS=Homo sapiens OX=9606 GN=MRPS33 PE=1 SV=1	MRPS33	17	4	0	35.85	1.00291e+06	888968	950255	941150	-0.0939397	0.263879	0.999753	0.578596
	sp|P09234|RU1C_HUMAN	U1 small nuclear ribonucleoprotein C OS=Homo sapiens OX=9606 GN=SNRPC PE=1 SV=1	SNRPC	46	4	0	24.53	1.15998e+06	1.10468e+06	1.15874e+06	1.08818e+06	-0.080551	0.264144	0.999753	0.578159
	sp|Q96EX3|DC2I2_HUMAN	Cytoplasmic dynein 2 intermediate chain 2 OS=Homo sapiens OX=9606 GN=DYNC2I2 PE=1 SV=2	DYNC2I2	1	1	1	2.43	26623	30165.6	28278.5	28487.8	0.0954333	0.264149	0.999753	0.578151
	sp|Q86WT6|TRI69_HUMAN	E3 ubiquitin-protein ligase TRIM69 OS=Homo sapiens OX=9606 GN=TRIM69 PE=1 SV=2	TRIM69	7	2	1	2.6	147515	122767	145943	145677	-0.133783	0.264322	0.999753	0.577866
	sp|Q16644|MAPK3_HUMAN	MAP kinase-activated protein kinase 3 OS=Homo sapiens OX=9606 GN=MAPKAPK3 PE=1 SV=1	MAPKAPK3	27	10	7	24.87	1.17338e+06	1.12866e+06	1.17091e+06	1.08376e+06	-0.0838292	0.264706	0.999753	0.577236
	sp|P35268|RL22_HUMAN	60S ribosomal protein L22 OS=Homo sapiens OX=9606 GN=RPL22 PE=1 SV=2	RPL22	47	3	2	30.47	7.64884e+06	8.44939e+06	8.04225e+06	8.21945e+06	0.0875244	0.264744	0.999753	0.577174
	sp|P50548|ERF_HUMAN	ETS domain-containing transcription factor ERF OS=Homo sapiens OX=9606 GN=ERF PE=1 SV=2	ERF	6	4	1	12.41	134049	157199	169398	193675	0.211524	0.264932	0.999753	0.576865
	sp|Q9UN72|PCDA7_HUMAN	Protocadherin alpha-7 OS=Homo sapiens OX=9606 GN=PCDHA7 PE=2 SV=1	PCDHA7	2	1	0	0.64	247717	203539	226364	231288	-0.126173	0.264934	0.999753	0.576863
	sp|Q9BSM1|PCGF1_HUMAN	Polycomb group RING finger protein 1 OS=Homo sapiens OX=9606 GN=PCGF1 PE=1 SV=2	PCGF1	8	3	0	16.22	915789	758668	863551	875846	-0.125575	0.264955	0.999753	0.576827
	sp|Q9NYY8|FAKD2_HUMAN	FAST kinase domain-containing protein 2, mitochondrial OS=Homo sapiens OX=9606 GN=FASTKD2 PE=1 SV=1	FASTKD2	51	16	2	23.1	279328	299148	261456	280012	0.0989084	0.265	0.999753	0.576753
	sp|Q9BUE0|MED18_HUMAN	Mediator of RNA polymerase II transcription subunit 18 OS=Homo sapiens OX=9606 GN=MED18 PE=1 SV=1	MED18	9	3	0	16.35	302737	253919	237884	215125	-0.199388	0.265069	0.999753	0.576641
	sp|Q8NBW4|S38A9_HUMAN	Sodium-coupled neutral amino acid transporter 9 OS=Homo sapiens OX=9606 GN=SLC38A9 PE=1 SV=2	SLC38A9	4	2	0	6.42	49791.6	53361.8	47861.7	50589.7	0.0899376	0.265096	0.999753	0.576597
	tr|R4GMQ8|R4GMQ8_HUMAN	Protein phosphatase 1 regulatory subunit 1A OS=Homo sapiens OX=9606 GN=PPP1R1A PE=1 SV=1	PPP1R1A	3	1	0	3.92	114905	105183	100395	87369.6	-0.16401	0.26511	0.999753	0.576574
	sp|Q9BTY2|FUCO2_HUMAN	Plasma alpha-L-fucosidase OS=Homo sapiens OX=9606 GN=FUCA2 PE=1 SV=2	FUCA2	19	8	3	16.06	365021	389656	366119	383438	0.0804512	0.265151	0.999753	0.576507
	sp|Q9ULJ3|ZBT21_HUMAN	Zinc finger and BTB domain-containing protein 21 OS=Homo sapiens OX=9606 GN=ZBTB21 PE=1 SV=2	ZBTB21	5	4	2	3.19	97525.4	107499	103698	106392	0.0887351	0.265259	0.999753	0.57633
	sp|Q86T29|ZN605_HUMAN	Zinc finger protein 605 OS=Homo sapiens OX=9606 GN=ZNF605 PE=2 SV=1	ZNF605	7	1	0	0.94	586709	511880	494269	461076	-0.148564	0.265286	0.999753	0.576286
	sp|Q96JJ6|JPH4_HUMAN	Junctophilin-4 OS=Homo sapiens OX=9606 GN=JPH4 PE=1 SV=2	JPH4	2	1	0	1.27	39182.8	33982.8	44651.4	41026.8	-0.163778	0.265385	0.999753	0.576123
	sp|O00193|SMAP_HUMAN	Small acidic protein OS=Homo sapiens OX=9606 GN=SMAP PE=1 SV=1	SMAP	69	13	1	48.63	1.33518e+06	1.29739e+06	1.33365e+06	1.21044e+06	-0.0906361	0.265886	0.999753	0.575304
	sp|Q8TCJ0|FBX25_HUMAN	F-box only protein 25 OS=Homo sapiens OX=9606 GN=FBXO25 PE=1 SV=3	FBXO25	1	1	0	3.27	2.8486e+06	1.10639e+06	2.56194e+06	2.86437e+06	-0.601709	0.265963	0.999753	0.575178
	sp|P17535|JUND_HUMAN	Transcription factor jun-D OS=Homo sapiens OX=9606 GN=JUND PE=1 SV=3	JUND	23	7	6	33.14	243489	277642	246137	249394	0.104169	0.266099	0.999753	0.574956
	sp|O75663|TIPRL_HUMAN	TIP41-like protein OS=Homo sapiens OX=9606 GN=TIPRL PE=1 SV=2	TIPRL	27	12	0	43.38	2.05392e+06	1.90675e+06	1.96582e+06	1.88342e+06	-0.0845172	0.266105	0.999753	0.574947
	sp|O00459|P85B_HUMAN	Phosphatidylinositol 3-kinase regulatory subunit beta OS=Homo sapiens OX=9606 GN=PIK3R2 PE=1 SV=2	PIK3R2	22	15	12	21.43	236296	241284	221816	245965	0.0896134	0.266177	0.999753	0.574829
	sp|P62310|LSM3_HUMAN	U6 snRNA-associated Sm-like protein LSm3 OS=Homo sapiens OX=9606 GN=LSM3 PE=1 SV=2	LSM3	2	2	2	17.65	2.53045e+06	2.56205e+06	2.40236e+06	2.69301e+06	0.0913368	0.266282	0.999753	0.574658
	sp|P01009|A1AT_HUMAN	Alpha-1-antitrypsin OS=Homo sapiens OX=9606 GN=SERPINA1 PE=1 SV=3	SERPINA1	5	2	0	3.11	169995	159060	146095	104925	-0.286735	0.266571	0.999753	0.574187
	sp|Q15118|PDK1_HUMAN	[Pyruvate dehydrogenase (acetyl-transferring)] kinase isozyme 1, mitochondrial OS=Homo sapiens OX=9606 GN=PDK1 PE=1 SV=1	PDK1	7	4	1	9.17	117754	135282	133614	135809	0.111848	0.266583	0.999753	0.574167
	sp|Q93100|KPBB_HUMAN	Phosphorylase b kinase regulatory subunit beta OS=Homo sapiens OX=9606 GN=PHKB PE=1 SV=3	PHKB	41	17	0	17.84	262053	251129	262074	244312	-0.08134	0.266606	0.999753	0.57413
	sp|Q9UK53|ING1_HUMAN	Inhibitor of growth protein 1 OS=Homo sapiens OX=9606 GN=ING1 PE=1 SV=2	ING1	7	3	0	10.66	142047	129067	136621	133509	-0.0857438	0.266645	0.999753	0.574066
	sp|P09874|PARP1_HUMAN	Poly [ADP-ribose] polymerase 1 OS=Homo sapiens OX=9606 GN=PARP1 PE=1 SV=4	PARP1	338	62	54	44.08	4.79088e+06	4.59643e+06	4.83294e+06	4.50454e+06	-0.0806492	0.266802	0.999753	0.573811
	sp|Q7LBR1|CHM1B_HUMAN	Charged multivesicular body protein 1b OS=Homo sapiens OX=9606 GN=CHMP1B PE=1 SV=1	CHMP1B	11	4	4	14.07	492228	535759	481296	501368	0.0906026	0.266936	0.999753	0.573593
	sp|O60499|STX10_HUMAN	Syntaxin-10 OS=Homo sapiens OX=9606 GN=STX10 PE=1 SV=1	STX10	5	4	0	16.87	431175	381514	436120	426026	-0.10516	0.267133	0.999753	0.573273
	sp|Q86UT6|NLRX1_HUMAN	NLR family member X1 OS=Homo sapiens OX=9606 GN=NLRX1 PE=1 SV=1	NLRX1	4	2	0	2.67	13201	11991.2	13444.3	12987.2	-0.0942832	0.267242	0.999753	0.573095
	sp|Q14790|CASP8_HUMAN	Caspase-8 OS=Homo sapiens OX=9606 GN=CASP8 PE=1 SV=1	CASP8	13	7	0	17.33	222755	213432	236749	218397	-0.0890422	0.267546	0.999753	0.572602
	sp|Q96MH6|TMM68_HUMAN	Transmembrane protein 68 OS=Homo sapiens OX=9606 GN=TMEM68 PE=2 SV=2	TMEM68	8	4	1	17.9	100517	107634	107148	114359	0.0963319	0.267595	0.999753	0.572522
	sp|Q70Z35|PREX2_HUMAN	Phosphatidylinositol 3,4,5-trisphosphate-dependent Rac exchanger 2 protein OS=Homo sapiens OX=9606 GN=PREX2 PE=1 SV=1	PREX2	2	1	0	0.44	192168	126591	127453	133287	-0.268809	0.267623	0.999753	0.572476
	tr|Q6VB86|Q6VB86_HUMAN	FOXD4 OS=Homo sapiens OX=9606 GN=FOXD4 PE=2 SV=1	FOXD4	2	1	1	1.62	390990	409851	408256	447150	0.0996264	0.26778	0.999753	0.572222
	sp|P21453|S1PR1_HUMAN	Sphingosine 1-phosphate receptor 1 OS=Homo sapiens OX=9606 GN=S1PR1 PE=1 SV=2	S1PR1	3	1	0	1.57	119083	126769	120261	126143	0.0795609	0.267906	0.999753	0.572018
	sp|P19388|RPAB1_HUMAN	DNA-directed RNA polymerases I, II, and III subunit RPABC1 OS=Homo sapiens OX=9606 GN=POLR2E PE=1 SV=4	POLR2E	40	13	0	53.33	1.19532e+06	1.39368e+06	1.29973e+06	1.29108e+06	0.105939	0.268031	0.999753	0.571815
	sp|Q86VM9|ZCH18_HUMAN	Zinc finger CCCH domain-containing protein 18 OS=Homo sapiens OX=9606 GN=ZC3H18 PE=1 SV=2	ZC3H18	25	14	0	17.84	1.15187e+06	1.10034e+06	1.13015e+06	1.05177e+06	-0.0848654	0.268037	0.999753	0.571805
	sp|P14927|QCR7_HUMAN	Cytochrome b-c1 complex subunit 7 OS=Homo sapiens OX=9606 GN=UQCRB PE=1 SV=2	UQCRB	40	7	1	43.24	1.89996e+06	1.8158e+06	2.00466e+06	1.85886e+06	-0.0871516	0.268064	0.999753	0.571761
	sp|Q9NP81|SYSM_HUMAN	Serine--tRNA ligase, mitochondrial OS=Homo sapiens OX=9606 GN=SARS2 PE=1 SV=1	SARS2	79	21	0	44.01	580608	611528	600557	644264	0.0881022	0.268069	0.999753	0.571754
	sp|P09601|HMOX1_HUMAN	Heme oxygenase 1 OS=Homo sapiens OX=9606 GN=HMOX1 PE=1 SV=1	HMOX1	2	2	2	6.25	157888	163789	163112	181544	0.103698	0.268135	0.999753	0.571647
	sp|Q9UHX1|PUF60_HUMAN	Poly(U)-binding-splicing factor PUF60 OS=Homo sapiens OX=9606 GN=PUF60 PE=1 SV=1	PUF60	184	27	0	48.3	5.14339e+06	5.59378e+06	5.03223e+06	5.2412e+06	0.0899018	0.268283	0.999753	0.571407
	sp|Q6ZN55|ZN574_HUMAN	Zinc finger protein 574 OS=Homo sapiens OX=9606 GN=ZNF574 PE=1 SV=2	ZNF574	3	2	0	2.23	47093.1	36976.1	45280.6	46165.3	-0.160505	0.268407	0.999753	0.571206
	sp|P62308|RUXG_HUMAN	Small nuclear ribonucleoprotein G OS=Homo sapiens OX=9606 GN=SNRPG PE=1 SV=1	SNRPG	11	4	0	35.52	671926	819668	756606	738453	0.12585	0.268573	0.999753	0.570938
	sp|O95292|VAPB_HUMAN	Vesicle-associated membrane protein-associated protein B/C OS=Homo sapiens OX=9606 GN=VAPB PE=1 SV=3	VAPB	24	8	1	29.22	672513	646697	658457	604011	-0.0904935	0.269393	0.999753	0.569614
	sp|Q9UF56|FXL17_HUMAN	F-box/LRR-repeat protein 17 OS=Homo sapiens OX=9606 GN=FBXL17 PE=1 SV=3	FBXL17	1	1	0	1.43	52307.9	39787.7	45841.8	48081.1	-0.162951	0.269566	0.999753	0.569335
	sp|Q8N6M3|FITM2_HUMAN	Fat storage-inducing transmembrane protein 2 OS=Homo sapiens OX=9606 GN=FITM2 PE=1 SV=1	FITM2	1	1	0	4.96	32491.3	29535.6	28374.5	25453.2	-0.147172	0.269749	0.999753	0.569039
	sp|Q9BTM9|URM1_HUMAN	Ubiquitin-related modifier 1 OS=Homo sapiens OX=9606 GN=URM1 PE=1 SV=1	URM1	5	2	0	14.85	221715	232734	238424	274324	0.136165	0.269789	0.999753	0.568976
	sp|P49715|CEBPA_HUMAN	CCAAT/enhancer-binding protein alpha OS=Homo sapiens OX=9606 GN=CEBPA PE=1 SV=3	CEBPA	19	6	0	14.25	1.5632e+06	1.7293e+06	1.61519e+06	1.64685e+06	0.0868406	0.269856	0.999753	0.568868
	sp|Q5T1B0-2|AXDN1_HUMAN	Isoform 2 of Axonemal dynein light chain domain-containing protein 1 OS=Homo sapiens OX=9606 GN=AXDND1	AXDND1	2	2	1	2.93	333776	361091	370584	408677	0.127321	0.270135	0.999753	0.568419
	sp|Q9NR82|KCNQ5_HUMAN	Potassium voltage-gated channel subfamily KQT member 5 OS=Homo sapiens OX=9606 GN=KCNQ5 PE=1 SV=3	KCNQ5	4	3	0	4.08	27413.9	27893.8	26083.5	28944	0.0875815	0.270315	0.999753	0.56813
	sp|Q8TBQ9|KISHA_HUMAN	Protein kish-A OS=Homo sapiens OX=9606 GN=TMEM167A PE=1 SV=1	TMEM167A	2	1	1	12.5	21643.9	16474.7	15199.8	14107.8	-0.250633	0.270405	0.999753	0.567985
	sp|P31150|GDIA_HUMAN	Rab GDP dissociation inhibitor alpha OS=Homo sapiens OX=9606 GN=GDI1 PE=1 SV=2	GDI1	85	18	1	40.94	3.91802e+06	3.99869e+06	3.81532e+06	4.21681e+06	0.0868744	0.270418	0.999753	0.567964
	sp|Q15392|DHC24_HUMAN	Delta(24)-sterol reductase OS=Homo sapiens OX=9606 GN=DHCR24 PE=1 SV=2	DHCR24	22	6	0	13.37	462361	481502	472333	512998	0.0888357	0.270781	0.999753	0.567382
	sp|Q9H8W4|PKHF2_HUMAN	Pleckstrin homology domain-containing family F member 2 OS=Homo sapiens OX=9606 GN=PLEKHF2 PE=1 SV=1	PLEKHF2	14	6	6	25.3	646659	607504	642435	612907	-0.0789968	0.270841	0.999753	0.567286
	sp|P16298|PP2BB_HUMAN	Serine/threonine-protein phosphatase 2B catalytic subunit beta isoform OS=Homo sapiens OX=9606 GN=PPP3CB PE=1 SV=2	PPP3CB	54	13	0	29.77	391457	417977	410455	433640	0.0869237	0.270937	0.999753	0.567132
	sp|Q58FF6|H90B4_HUMAN	Putative heat shock protein HSP 90-beta 4 OS=Homo sapiens OX=9606 GN=HSP90AB4P PE=5 SV=1	HSP90AB4P	136	8	1	12.48	3.38356e+07	3.26691e+07	3.30304e+07	2.99267e+07	-0.096485	0.271289	0.999753	0.566568
	sp|P51572|BAP31_HUMAN	B-cell receptor-associated protein 31 OS=Homo sapiens OX=9606 GN=BCAP31 PE=1 SV=3	BCAP31	94	23	0	43.49	4.11541e+06	3.97255e+06	4.04025e+06	3.68483e+06	-0.0919101	0.271313	0.999753	0.56653
	sp|Q96LJ7|DHRS1_HUMAN	Dehydrogenase/reductase SDR family member 1 OS=Homo sapiens OX=9606 GN=DHRS1 PE=1 SV=1	DHRS1	6	2	1	7.67	133562	137680	152017	122771	-0.132229	0.271348	0.999753	0.566473
	sp|Q9ULM0|PKHH1_HUMAN	Pleckstrin homology domain-containing family H member 1 OS=Homo sapiens OX=9606 GN=PLEKHH1 PE=2 SV=2	PLEKHH1	1	1	0	0.44	1.20117e+06	1.29694e+06	1.287e+06	1.35706e+06	0.0935753	0.271379	0.999753	0.566423
	sp|Q9C0A0|CNTP4_HUMAN	Contactin-associated protein-like 4 OS=Homo sapiens OX=9606 GN=CNTNAP4 PE=1 SV=3	CNTNAP4	3	1	0	0.54	414330	674568	414105	401293	0.328921	0.271406	0.999753	0.56638
	sp|Q7Z6M1|RABEK_HUMAN	Rab9 effector protein with kelch motifs OS=Homo sapiens OX=9606 GN=RABEPK PE=1 SV=1	RABEPK	29	11	0	40.86	240943	248831	244330	268889	0.0923267	0.271407	0.999753	0.566378
	sp|Q9NUP7|TRM13_HUMAN	tRNA:m(4)X modification enzyme TRM13 homolog OS=Homo sapiens OX=9606 GN=TRMT13 PE=1 SV=2	TRMT13	7	6	4	12.68	80384.3	77820.2	78919	71446.9	-0.0951352	0.271767	0.999753	0.565804
	sp|O43598|DNPH1_HUMAN	2'-deoxynucleoside 5'-phosphate N-hydrolase 1 OS=Homo sapiens OX=9606 GN=DNPH1 PE=1 SV=1	DNPH1	4	3	0	17.82	99342.2	141729	126178	117197	0.203069	0.272526	0.999753	0.564592
	sp|Q5HYC2|K2026_HUMAN	Uncharacterized protein KIAA2026 OS=Homo sapiens OX=9606 GN=KIAA2026 PE=2 SV=2	KIAA2026	1	1	0	0.33	218036	204553	225854	213781	-0.0856761	0.272612	0.999753	0.564455
	sp|Q9BSR8|YIPF4_HUMAN	Protein YIPF4 OS=Homo sapiens OX=9606 GN=YIPF4 PE=1 SV=1	YIPF4	5	1	1	3.69	395100	415175	400264	425724	0.0802333	0.272752	0.999753	0.564232
	sp|Q9BQ50|TREX2_HUMAN	Three prime repair exonuclease 2 OS=Homo sapiens OX=9606 GN=TREX2 PE=1 SV=2	TREX2	1	1	0	7.2	351084	302457	167223	377907	0.480585	0.273194	0.999753	0.563529
	sp|P04839|CY24B_HUMAN	Cytochrome b-245 heavy chain OS=Homo sapiens OX=9606 GN=CYBB PE=1 SV=2	CYBB	5	4	4	5.61	59466.8	70064.7	69032.4	69240.8	0.120477	0.273239	0.999753	0.563458
	sp|Q5TCS8|KAD9_HUMAN	Adenylate kinase 9 OS=Homo sapiens OX=9606 GN=AK9 PE=1 SV=2	AK9	17	6	1	1.67	1.16973e+06	1.43973e+06	1.13704e+06	1.15113e+06	0.158695	0.273239	0.999753	0.563457
	sp|P24864|CCNE1_HUMAN	G1/S-specific cyclin-E1 OS=Homo sapiens OX=9606 GN=CCNE1 PE=1 SV=2	CCNE1	1	1	0	3.41	20677.7	21975.9	21277.5	22400.9	0.0810358	0.273247	0.999753	0.563445
	sp|Q15345|LRC41_HUMAN	Leucine-rich repeat-containing protein 41 OS=Homo sapiens OX=9606 GN=LRRC41 PE=1 SV=3	LRRC41	8	6	0	6.9	76952.7	71121.2	79442.8	75886.8	-0.0898793	0.273281	0.999753	0.56339
	sp|P50914|RL14_HUMAN	60S ribosomal protein L14 OS=Homo sapiens OX=9606 GN=RPL14 PE=1 SV=4	RPL14	34	11	0	32.09	9.02255e+06	8.31081e+06	9.15891e+06	8.81737e+06	-0.0866868	0.273376	0.999753	0.56324
	sp|H3BV12|GOG8Q_HUMAN	Golgin subfamily A member 8Q OS=Homo sapiens OX=9606 GN=GOLGA8Q PE=3 SV=1	GOLGA8Q	53	15	0	27.06	647709	607355	654541	624493	-0.0803026	0.273435	0.999753	0.563145
	sp|P62081|RS7_HUMAN	40S ribosomal protein S7 OS=Homo sapiens OX=9606 GN=RPS7 PE=1 SV=1	RPS7	73	13	1	53.09	2.18326e+07	2.01558e+07	2.22929e+07	2.13966e+07	-0.0872459	0.273568	0.999753	0.562935
	sp|P15509|CSF2R_HUMAN	Granulocyte-macrophage colony-stimulating factor receptor subunit alpha OS=Homo sapiens OX=9606 GN=CSF2RA PE=1 SV=1	CSF2RA	7	2	0	7.75	65064.7	76362.5	73364.3	72891.7	0.110832	0.274129	0.999753	0.562045
	sp|Q9Y5J6|T10B_HUMAN	Mitochondrial import inner membrane translocase subunit Tim10 B OS=Homo sapiens OX=9606 GN=TIMM10B PE=1 SV=1	TIMM10B	6	3	2	47.57	111305	122021	117944	121178	0.0858211	0.274187	0.999753	0.561953
	sp|Q9HBY0|NOX3_HUMAN	NADPH oxidase 3 OS=Homo sapiens OX=9606 GN=NOX3 PE=1 SV=1	NOX3	2	1	0	1.23	78884.6	85136.1	92025.5	117716	0.232619	0.274248	0.999753	0.561856
	sp|Q15070|OXA1L_HUMAN	Mitochondrial inner membrane protein OXA1L OS=Homo sapiens OX=9606 GN=OXA1L PE=1 SV=3	OXA1L	43	8	0	16.78	804101	770326	778344	714535	-0.0926552	0.274539	0.999753	0.561396
	sp|Q96H35|RBM18_HUMAN	Probable RNA-binding protein 18 OS=Homo sapiens OX=9606 GN=RBM18 PE=2 SV=1	RBM18	3	2	1	8.95	33023.2	30611.6	32433.2	31316.1	-0.0799859	0.27457	0.999753	0.561347
	sp|Q49AN0|CRY2_HUMAN	Cryptochrome-2 OS=Homo sapiens OX=9606 GN=CRY2 PE=1 SV=2	CRY2	5	3	0	5.4	133779	116342	147843	138800	-0.146271	0.274687	0.999753	0.561161
	sp|Q12882|DPYD_HUMAN	Dihydropyrimidine dehydrogenase [NADP(+)] OS=Homo sapiens OX=9606 GN=DPYD PE=1 SV=2	DPYD	7	6	6	7.61	69936.7	64834.8	76880.1	71020.8	-0.111826	0.274712	0.999753	0.561123
	sp|Q96H96|COQ2_HUMAN	4-hydroxybenzoate polyprenyltransferase, mitochondrial OS=Homo sapiens OX=9606 GN=COQ2 PE=1 SV=1	COQ2	4	1	0	2.16	77500.6	62484.7	58120.3	53611.1	-0.213607	0.274726	0.999753	0.5611
	sp|Q9NTJ5|SAC1_HUMAN	Phosphatidylinositol-3-phosphatase SAC1 OS=Homo sapiens OX=9606 GN=SACM1L PE=1 SV=2	SACM1L	62	21	0	37.48	1.24595e+06	1.3294e+06	1.24672e+06	1.30348e+06	0.0788798	0.274785	0.999753	0.561007
	sp|Q9Y3Q3|TMED3_HUMAN	Transmembrane emp24 domain-containing protein 3 OS=Homo sapiens OX=9606 GN=TMED3 PE=1 SV=1	TMED3	11	3	1	11.98	337357	350005	296699	334804	0.113711	0.275055	0.999753	0.560581
	sp|Q68DH5|LMBD2_HUMAN	G-protein coupled receptor-associated protein LMBRD2 OS=Homo sapiens OX=9606 GN=LMBRD2 PE=1 SV=1	LMBRD2	5	4	4	4.89	250759	214544	250885	248657	-0.11895	0.275209	0.999753	0.560337
	sp|Q9Y4P1|ATG4B_HUMAN	Cysteine protease ATG4B OS=Homo sapiens OX=9606 GN=ATG4B PE=1 SV=2	ATG4B	19	6	0	17.05	119217	111722	117601	112559	-0.0784461	0.27525	0.999753	0.560273
	sp|Q96B54|ZN428_HUMAN	Zinc finger protein 428 OS=Homo sapiens OX=9606 GN=ZNF428 PE=1 SV=2	ZNF428	8	3	0	23.93	144564	157342	158296	167814	0.103224	0.275377	0.999753	0.560072
	sp|Q86X27|RGPS2_HUMAN	Ras-specific guanine nucleotide-releasing factor RalGPS2 OS=Homo sapiens OX=9606 GN=RALGPS2 PE=1 SV=1	RALGPS2	1	1	0	1.03	508500	345341	466324	494024	-0.23749	0.27538	0.999753	0.560068
	sp|Q9BV29|CCD32_HUMAN	Coiled-coil domain-containing protein 32 OS=Homo sapiens OX=9606 GN=CCDC32 PE=1 SV=2	CCDC32	2	2	0	8.11	351960	347705	353877	309611	-0.105171	0.275478	0.999753	0.559913
	sp|Q13263|TIF1B_HUMAN	Transcription intermediary factor 1-beta OS=Homo sapiens OX=9606 GN=TRIM28 PE=1 SV=5	TRIM28	411	48	1	62.27	8.52043e+06	9.02671e+06	8.3062e+06	8.77462e+06	0.0812108	0.275479	0.999753	0.559912
	sp|P29992|GNA11_HUMAN	Guanine nucleotide-binding protein subunit alpha-11 OS=Homo sapiens OX=9606 GN=GNA11 PE=1 SV=2	GNA11	11	4	0	11.7	283192	264617	277757	266488	-0.0788139	0.27559	0.999753	0.559736
	sp|Q13884|SNTB1_HUMAN	Beta-1-syntrophin OS=Homo sapiens OX=9606 GN=SNTB1 PE=1 SV=3	SNTB1	45	17	0	26.95	443461	456204	415211	455679	0.0875223	0.275592	0.999753	0.559733
	sp|Q9UK58|CCNL1_HUMAN	Cyclin-L1 OS=Homo sapiens OX=9606 GN=CCNL1 PE=1 SV=1	CCNL1	4	2	0	6.65	48711.4	49215.6	46853.6	52587.8	0.0907124	0.275927	0.999753	0.559206
	sp|O60921|HUS1_HUMAN	Checkpoint protein HUS1 OS=Homo sapiens OX=9606 GN=HUS1 PE=1 SV=1	HUS1	10	4	0	16.79	186470	167351	198764	189049	-0.114184	0.276142	0.999753	0.558868
	sp|Q02539|H11_HUMAN	Histone H1.1 OS=Homo sapiens OX=9606 GN=H1-1 PE=1 SV=3	H1-1	121	5	2	19.53	4.81041e+07	4.25337e+07	5.21665e+07	4.93493e+07	-0.128824	0.276598	0.999753	0.558152
	sp|Q15436|SC23A_HUMAN	Protein transport protein Sec23A OS=Homo sapiens OX=9606 GN=SEC23A PE=1 SV=2	SEC23A	40	12	0	16.99	425746	444392	428499	458687	0.0800287	0.276765	0.999753	0.557888
	sp|Q96AA3|RFT1_HUMAN	Protein RFT1 homolog OS=Homo sapiens OX=9606 GN=RFT1 PE=1 SV=1	RFT1	15	5	2	7.76	405617	438219	437104	461728	0.095301	0.276847	0.999753	0.55776
	sp|Q9H098|F107B_HUMAN	Protein FAM107B OS=Homo sapiens OX=9606 GN=FAM107B PE=1 SV=1	FAM107B	53	10	0	45.8	2.68864e+06	2.58175e+06	2.59532e+06	2.36427e+06	-0.0965213	0.277143	0.999753	0.557296
	sp|O43715|TRIA1_HUMAN	TP53-regulated inhibitor of apoptosis 1 OS=Homo sapiens OX=9606 GN=TRIAP1 PE=1 SV=1	TRIAP1	24	4	4	44.73	466336	471623	534858	449456	-0.117355	0.277186	0.999753	0.557228
	sp|Q8N6N3|CA052_HUMAN	UPF0690 protein C1orf52 OS=Homo sapiens OX=9606 GN=C1orf52 PE=1 SV=1	C1orf52	12	5	1	34.61	240146	248559	232742	251258	0.0800574	0.277256	0.999753	0.55712
	sp|Q9NR34|MA1C1_HUMAN	Mannosyl-oligosaccharide 1,2-alpha-mannosidase IC OS=Homo sapiens OX=9606 GN=MAN1C1 PE=1 SV=1	MAN1C1	5	1	0	0.95	235042	267598	290961	343957	0.214275	0.277283	0.999753	0.557077
	sp|Q8WUZ0|BCL7C_HUMAN	B-cell CLL/lymphoma 7 protein family member C OS=Homo sapiens OX=9606 GN=BCL7C PE=1 SV=3	BCL7C	2	1	0	8.29	23703.6	21248.5	21632.3	21145.4	-0.0952968	0.277416	0.999753	0.556868
	sp|O75503|CLN5_HUMAN	Ceroid-lipofuscinosis neuronal protein 5 OS=Homo sapiens OX=9606 GN=CLN5 PE=1 SV=2	CLN5	24	6	0	16.48	536642	492855	502229	484089	-0.087933	0.277436	0.999753	0.556837
	sp|P00746|CFAD_HUMAN	Complement factor D OS=Homo sapiens OX=9606 GN=CFD PE=1 SV=5	CFD	14	5	0	33.99	181612	169029	201185	184817	-0.113009	0.27754	0.999753	0.556675
	sp|P04899|GNAI2_HUMAN	Guanine nucleotide-binding protein G(i) subunit alpha-2 OS=Homo sapiens OX=9606 GN=GNAI2 PE=1 SV=3	GNAI2	138	15	0	43.66	5.13293e+06	5.48084e+06	5.28131e+06	5.52164e+06	0.0794084	0.277875	0.999753	0.556151
	sp|P17028|ZNF24_HUMAN	Zinc finger protein 24 OS=Homo sapiens OX=9606 GN=ZNF24 PE=1 SV=4	ZNF24	3	3	0	11.68	57062.9	61434.5	58577.2	60729.9	0.0792821	0.277955	0.999753	0.556026
	sp|Q5U3C3|TM164_HUMAN	Transmembrane protein 164 OS=Homo sapiens OX=9606 GN=TMEM164 PE=2 SV=1	TMEM164	1	1	0	2.36	26555.2	26501.7	25167.6	17352.3	-0.269677	0.278032	0.999753	0.555905
	sp|P29374|ARI4A_HUMAN	AT-rich interactive domain-containing protein 4A OS=Homo sapiens OX=9606 GN=ARID4A PE=1 SV=3	ARID4A	24	13	0	10.1	155706	143852	141629	131539	-0.110434	0.278185	0.999753	0.555667
	sp|P01023|A2MG_HUMAN	Alpha-2-macroglobulin OS=Homo sapiens OX=9606 GN=A2M PE=1 SV=3	A2M	18	7	3	4.41	454448	418503	392626	328974	-0.18703	0.278369	0.999753	0.55538
[truncated: 6,647 more rows]

## Sheet: Fig. 2b
SJ7095 and lenalidomide:			actin (45 kDa)		CK1a (35 kDa)		p21 (21 kDa)										for SJ7095 blots 1 and 2, and all 3 SJ0040:					for SJ7095 blot 3:
																	lane	sample				lane
																	1	DMSO				1	DMSO
250																	2	1 nM				2	1 nM
150																	3	10 nM				3	10 nM
100																	4	100 nM				4	100 nM
75																	5	1 uM				5	1 uM
																	6	10 uM				6	10 uM
50																	7	100 uM lenalidomide 4 hr				7	DMSO
																	8	100 uM lenalidomide 24 hr				8	1 uM lenalidomide
37																						9	10 uM lenalidomide
																						10	100 uM lenalidomide
25
20
SJ0040 and lenalidomide: probed for CK1a, p21, actin
250
150
100
75
50
37
25
20
15
10
SJ3149:		actin, CK1a
																	actin, CK1a, p21 (this blot was imaged at this size and is the unedited original)
250																75
150
100																50
75																37
50																25
37																20
																15
25
20
																for 3149 blots:
																lane	sample
																1	DMSO
		actin, p21														2	1 nM
																3	10 nM
250																4	100 nM
150																5	1 uM
100																6	10 uM
75
50
37
25
20
15
10

## Sheet: Fig2c
Cell viability in MOLM-13 cells
Conc	SJ7095				Conc	Lenalidomide
9.733	7.49017	6.67213	5.49288		10.933	70.8828	67.4495	69.6472
3.24433	17.3048	13.4196	15.362		3.64433	84.7767	72.5751	71.171
1.08144	22.2039	16.4235	15.6504		1.21478	75.0522	81.9691	77.2827
0.360481	19.8758	18.9138	19.7816		0.404926	83.6134	73.5361	80.3173
0.12016	28.8773	35.0792	25.4306		0.134975	84.7339	87.0092	84.0481
0.0400535	36.9208	28.2407	35.9101		0.0449918	87.2291	84.4121	81.9827
0.0133512	41.9606	38.8721	37.6352		0.0149973	104.685	79.7406	92.7317
0.00445039	62.2665	53.3724	60.8209		0.00499909	90.3167	93.3429	87.1
0.00148346	82.2036	73.2259	66.8432		0.00166636	93.576	90.3639	96.1559
0.00049449	80.5902	73.7069	73.7893		0.00055545	109.633	88.9306	94.0401
Conc	SJ0040				Conc	SJ3149
11.733	2.28296	2.00206	5.10482		10	0.797846	0.866768	1.09652
3.911	4.75608	5.12823	7.93332		3.33333	1.94599	1.77988	2.06863
1.30367	6.73737	6.25319	6.80658		1.11111	2.02597	2.1314	2.9156
0.434556	9.85098	9.01308	9.54926		0.37037	3.24951	4.02846	3.79136
0.144852	14.8484	15.2529	14.8047		0.123457	6.14763	8.38244	8.14114
0.048284	27.7074	26.3493	30.1451		0.0411523	25.3582	28.4617	24.9569
0.0160947	47.3097	40.7507	48.8062		0.0137174	62.1406	65.1592	63.0989
0.00536488	61.7374	60.0676	62.6116		0.00457247	93.8551	92.4498	91.2385
0.0017883	82.0109	75.8813	72.6272		0.00152416	101.046	101.638	102.894
0.000596098	72.251	62.2023	81.3879		0.000508	101.693	103.275	101.343

## Sheet: Fig2d
IKZF1
Percent Maximum Degradation
Concentration (uM)	SJ3149				SJ10040				Lenalidomide				SJ7095
10	11.6577	-2.4962	4.1326	1.4227	-2.5354	-2.176	5.1702	-2.3496	60.827	60.6429	60.7294	75.6015	80.0356	80.5671	81.8485	92.1734
3	2.3607	-2.3295	1.8813	4.5912	1.6978	4.3802	6.9758	11.2624	59.5117	58.9991	58.5424	61.7626	78.3693	79.223	78.049	80.1457
1	1.1096	1.4923	-3.3289	-5.5864	1.1331	5.3078	4.708	-7.208	57.0178	56.5765	57.1525	59.3952	73.7953	74.0351	75.2572	77.2365
0.333	5.7203	3.5776	-3.6541	-1.8175	13.3952	13.8522	9.7068	-1.1148	51.3816	50.4897	52.9249	54.8411	64.8434	65.5678	67.6038	69.6482
0.111	0.78	0.0476	1.6588	4.1342	0	0	0	0	42.6098	41.6865	42.511	47.608	51.6559	51.5581	53.9802	57.5065
0.033	5.969	-0.6122	1.9131	-0.9374	11.6556	8.4252	7.1128	-6.2343	30.3904	30.2584	31.0818	34.1063	31.4334	29.2676	33.8903	40.3454
0	0	0	0	0	0	0	0	0	0	0	0	0	0	0	0	0
0.011	2.3472	2.4204	-1.505	-0.0989	1.8129	8.7425	8.8366	3.9504	22.0783	21.8066	26.7285		23.6829	23.496	30.4401

## Sheet: Fig2e
CK1a
Percent Maximum Degradation
Concentration (uM)	SJ7095				SJ10040				SJ3149				Lenalidomide
10	81.6013	81.2426	82.0451	83.7983	89.0192	89.4657	88.1797	86.5002	95.6574	95.437	95.39	95.5922	41.1796	43.8413	42.5855	40.2845
3	80.9124	81.8372	80.2111	81.3389	87.3242	84.2373	83.3438	82.7347	92.9594	92.6563	93.0063	93.2282	43.0379	40.1417	41.1028	41.5188
1	79.8337	79.9689	79.2516	79.0933	87.8551	85.3188	82.5913	87.2752	92.0481	92.5975	92.6786	92.8664	39.529	36.923	39.5006	39.8346
0.333	75.2415	74.9023	74.1522	73.3814	88.2071	81.2965	83.989	85.2301	92.1092	91.8833	91.5897	92.139	32.6107	31.4498	38.2816	35.4764
0.111	64.3409	64.6552	62.7903	62.0796	85.0556	87.0913	81.4875	82.9705	91.1019	90.5908	90.9324	90.249	24.4899	23.1558	20.1741	22.9507
0.033	45.2641	44.8678	43.2201	40.8455	68.1258	77.5941	68.8501	70.0986	86.4582	86.8229	86.7001	87.0219	16.0892	10.8687	10.1545	20.4532
0	0	0	0	0	0	0	0	0	0	0	0	0	0	0	0	0
0.011	25.7045	22.8864	27.6248	26.5973	54.5802	54.2665	47.3939	45.338	84.5821	83.2926	81.6107	83.2149	10.0184	3.1523	4.939	7.3499

## Sheet: Fig2f
CK1a
Degradation Rate Constant (λ/hour)
Concentration (uM)	SJ7095	SJ10040	SJ3149	Lenalidomide
10	1.331	1.807	3.507	0.426
3	1.321	1.768	3.448	0.4782
1	1.27	1.645	3.334	0.4366
0.333	1.129	1.489	3.25	0.4017
0.111	0.8978	1.349	2.872	0.3518
0.033	0.7167	0.9781	2.32	0.3097
0	0	0	0	0
0.011	0.5462	0.5893	1.348	0.39

## Sheet: Fig2g
CRBN binding FP
[Compound], mM	Activity (Lenalidomide)			Activity (SJ7095)			Activity (SJ10040)			Activity (SJ3149)
68.3312	98.174	97.7338	96.4479
22.7771	78.1955	72.3672	76.2934
7.59236	72.7175	72.71	70.3861
2.53079	56.1225	54.7134	59.4402
0.843596	54.0279	41.5159	56.139
0.281199	45.811	35.3456	42.7606
0.0937329	35.1772	31.4035	34.0734
0.0312443	29.6992	29.3468	27.1236
0.0104148	27.7658	21.8054	26.0811
0.00347159	29.377	26.4331	27.1236
60.8312				80.1289	89.3354	81.332
20.2771				59.0226	67.7395	53.7066
6.75903				54.5113	62.5976	51.6216
2.25301				46.2943	45.8008	46.583
0.751003				30.8271	30.718	33.0309
0.250334				29.8604	33.1175	27.1236
0.0834448				25.188	27.6328	27.8185
0.0278149				14.0709	18.2061	13.5714
0.00927164				0.053706	12.8928	3.32046
0.00309055				8.10956	10.4932	6.27413
73.3312							69.456	67.5893	79.2322
24.4438							60.7319	59.4621	64.1617
8.14792							56.459	48.508	56.8103
2.71597							47.7349	37.554	42.475
0.905324							35.9842	16.3526	17.6639
0.301775							4.11474	-1.49195	1.85828
0.100592							-5.49951	-13.8594	-14.6825
0.0335305							-19.2087	-21.9867	-18.3582
0.0111768							-15.6479	-18.6298	-17.8068
0.00372561							-14.7577	-15.8029	-18.542
62.5										71.4654	75.3676	66.9577
20.8125										81.1017	84.4669	74.3386
6.9375										75.4128	74.3041	71.3624
2.3125										56.4886	56.6964	54.8148
0.76875										34.3137	35.3073	29.4577
0.25625										17.1311	16.8724	13.6243
0.085625										4.70846	4.34611	1.60053
0.0285625										-3.65067	-2.50788	-4.58995
0.0095										-2.72188	-2.38971	-5.18519
0.003175										-6.66925	-1.91702	-2.80423

## Sheet: Fig2h
CK1a: CRBN Ternary Complex
NanoBRET Ratio (mBU)
Concentration (uM)	SJ7095				SJ10040				SJ3149				Lenalidomide
10	7.23	6.62	6.74	6.49	5.1	4.91	5.12		5.32	5.78	5.57		5.51	4.58	4.44	4.54
3	5.47	7.05	5.71	6.74	4.71	4.92	4.52		4.79	5.46	4.96		3.93	3.9	4.19	3.42
1	5.33	5.06	5.38	4.31	3.85	4.23	4.14		4.78	4.4	4.59		4.11	3.83	4.16	3.31
0.333	4.47	5.14	4.06	4.1	3.22	3.62	3.84		3.68	3.78	4.12		3.39	3.55	3.8	3.1
0.111	3.3	3.11	3.22	2.76	2.63	3.47	2.98		2.55	2.79	3.47		2.55	2.62	2.25	2.62
0.033	2.84	2.52	2.16	2.04	2.15	2.32	2.73		1.95	3.03	2.27		2.13	1.62	1.6	1.5
0	1.3	1.08	0.991	0.992	0.51	0.13	0.57		0.02	0.17	0.25		1.6	1.52	1.15	0.749
0.011	1.46	1.22	1.44	0.974	1.2	1.41	1.65		0.85	1.17	1.36		1.48	1.03	1.63	1.09
Normalized
Concentration (uM)	SJ7095				SJ10040				SJ3149				Lenalidomide
10	6.62847	6.06922	6.17923	5.95003	12.67	12.21	12.71		36.4	39.49	38.09		4.39131	3.65013	3.53855	3.61825
3	5.0149	6.46344	5.23493	6.17923	11.7	12.22	11.23		32.75	37.33	33.9		3.1321	3.10819	3.33931	2.72564
1	4.88655	4.63901	4.93239	3.95141	9.57	10.5	10.29		32.66	30.1	31.39		3.27555	3.0524	3.3154	2.63798
0.333	4.0981	4.71235	3.72221	3.75888	8.01	8.98	9.53		25.18	25.82	28.17		2.70173	2.82925	3.02849	2.47061
0.111	3.02544	2.85125	2.9521	2.53037	6.54	8.63	7.41		17.45	19.07	23.75		2.03228	2.08806	1.79319	2.08806
0.033	2.60371	2.31034	1.98029	1.87027	5.34	5.77	6.79		13.35	20.74	15.52		1.69755	1.29109	1.27515	1.19546
0	1.19184	0.990144	0.908549	0.909466	1.26	0.32	1.42		0.11	1.17	1.72		1.27515	1.2114	0.916517	0.596932
0.011	1.33853	1.1185	1.32019	0.892964	2.98	3.5	4.09		5.83	8.02	9.29		1.17952	0.820881	1.29906	0.868699

## Sheet: Fig2i
	Proteome profiling in the MOLM-13 cell treated by the SJ0040 compound using the TMT-LC/LC-MS/MS technology
	A total of 9,337 proteins were identified in the MOLM-13 cell treated by the SJ0040 compound. Group comparisons were conducted utilizing the LIMMA R package, and the false discovery rate was computed through the Benjamini-Hochberg (BH) method.
	Protein Accession #	Protein Description	Gene Symbol	PSM#	Total Peptide#	Unique Peptide#	%Coverage	SJ0040_1uM_4h	SJ0040_1uM_4h	SJ0040_1uM_4h	DMSO	DMSO	SJ0040_1uM_4h vs. DMSO
	Protein Accession #	Protein Description	GN	PSM#	Total Peptide#	Unique Peptide#	%Coverage	SJ0040_1uM_4h	SJ0040_1uM_4h	SJ0040_1uM_4h	DMSO		Log2FC	p-value	FDR	(-)Log10(p-value)
	sp|P48729|KC1A_HUMAN	Casein kinase I isoform alpha OS=Homo sapiens OX=9606 GN=CSNK1A1 PE=1 SV=2	CSNK1A1	36	17	0	37.98	2.54215e+06	2.50603e+06	2.52347e+06	9.3098e+06	9.48131e+06	-1.8963	1.23066e-09	1.31447e-05	8.90986
	sp|O14503|BHE40_HUMAN	Class E basic helix-loop-helix protein 40 OS=Homo sapiens OX=9606 GN=BHLHE40 PE=1 SV=1	BHLHE40	2	2	1	3.88	192421	191026	190807	133127	133391	0.522484	1.9727e-07	0.000702347	6.70494
	sp|P04637|P53_HUMAN	Cellular tumor antigen p53 OS=Homo sapiens OX=9606 GN=TP53 PE=1 SV=4	TP53	31	18	0	50.13	2.72929e+06	2.77669e+06	2.70669e+06	1.94175e+06	1.95358e+06	0.49107	1.08746e-06	0.00232302	5.96359
	sp|O00458|IFRD1_HUMAN	Interferon-related developmental regulator 1 OS=Homo sapiens OX=9606 GN=IFRD1 PE=1 SV=4	IFRD1	9	9	0	20.4	497857	494679	522189	418774	422760	0.262593	0.000284085	0.112382	3.54655
	sp|P38936|CDN1A_HUMAN	Cyclin-dependent kinase inhibitor 1 OS=Homo sapiens OX=9606 GN=CDKN1A PE=1 SV=3	CDKN1A	24	11	0	67.07	1.35899e+06	1.36334e+06	1.41848e+06	893146	932863	0.596325	8.24939e-06	0.011014	5.08358
	sp|Q9H116|GZF1_HUMAN	GDNF-inducible zinc finger protein 1 OS=Homo sapiens OX=9606 GN=GZF1 PE=1 SV=1	GZF1	9	7	4	10.97	291873	287189	283380	551319	558853	-0.949318	7.86237e-08	0.00041989	7.10445
	sp|Q9NX00|TM160_HUMAN	Transmembrane protein 160 OS=Homo sapiens OX=9606 GN=TMEM160 PE=1 SV=1	TMEM160	11	6	6	22.34	774336	738004	733785	837313	809146	-0.137101	0.00773111	0.455587	2.11176
	sp|P35222|CTNB1_HUMAN	Catenin beta-1 OS=Homo sapiens OX=9606 GN=CTNNB1 PE=1 SV=1	CTNNB1	20	17	0	26.89	692353	706884	691525	495187	503813	0.48049	1.63955e-06	0.00291867	5.78528
	sp|Q6ZWJ1|STXB4_HUMAN	Syntaxin-binding protein 4 OS=Homo sapiens OX=9606 GN=STXBP4 PE=1 SV=2	STXBP4	7	6	1	11.39	488167	440241	446815	488539	487723	-0.0921516	0.120477	0.809412	0.919097
	sp|Q05516|ZBT16_HUMAN	Zinc finger and BTB domain-containing protein 16 OS=Homo sapiens OX=9606 GN=ZBTB16 PE=1 SV=2	ZBTB16	3	3	0	6.39	213725	203318	204313	274558	279226	-0.41918	2.75984e-05	0.0244916	4.55912
	sp|Q6PI78|TMM65_HUMAN	Transmembrane protein 65 OS=Homo sapiens OX=9606 GN=TMEM65 PE=1 SV=2	TMEM65	11	6	6	22.92	901309	870525	856664	1.00621e+06	1.00889e+06	-0.2019	0.000555174	0.179691	3.25557
	sp|Q9BS92|NPS3B_HUMAN	Protein NipSnap homolog 3B OS=Homo sapiens OX=9606 GN=NIPSNAP3B PE=2 SV=1	NIPSNAP3B	14	6	1	27.93	980403	941002	913412	1.27655e+06	1.31167e+06	-0.454143	5.86333e-05	0.0417509	4.23186
	sp|Q96E14|RMI2_HUMAN	RecQ-mediated genome instability protein 2 OS=Homo sapiens OX=9606 GN=RMI2 PE=1 SV=2	RMI2	3	3	0	27.89	58175.3	61889.9	62040.8	58318.5	57145.1	0.0718193	0.0914887	0.782224	1.03863
	sp|P16219|ACADS_HUMAN	Short-chain specific acyl-CoA dehydrogenase, mitochondrial OS=Homo sapiens OX=9606 GN=ACADS PE=1 SV=1	ACADS	25	13	0	34.95	1.53384e+06	1.37496e+06	1.28758e+06	2.05234e+06	2.10622e+06	-0.575558	0.000808372	0.208485	3.09239
	sp|Q15582|BGH3_HUMAN	Transforming growth factor-beta-induced protein ig-h3 OS=Homo sapiens OX=9606 GN=TGFBI PE=1 SV=1	TGFBI	2	2	0	2.05	94390	104085	89362.3	111538	113490	-0.232651	0.0191888	0.553641	1.71695
	sp|Q9UBL6|CPNE7_HUMAN	Copine-7 OS=Homo sapiens OX=9606 GN=CPNE7 PE=1 SV=1	CPNE7	7	2	0	3.95	4.28004e+06	4.05839e+06	3.56744e+06	4.34286e+06	4.37533e+06	-0.139545	0.146267	0.827423	0.834854
	sp|P83369|LSM11_HUMAN	U7 snRNA-associated Sm-like protein LSm11 OS=Homo sapiens OX=9606 GN=LSM11 PE=1 SV=2	LSM11	2	2	2	5	509808	547204	552675	504766	510135	0.0795744	0.101633	0.787588	0.992965
	sp|Q96A37|RN166_HUMAN	E3 ubiquitin-protein ligase RNF166 OS=Homo sapiens OX=9606 GN=RNF166 PE=1 SV=1	RNF166	3	3	0	14.77	314631	317196	313160	475775	490528	-0.616997	6.51733e-07	0.00174029	6.18593
	sp|Q96BM9|ARL8A_HUMAN	ADP-ribosylation factor-like protein 8A OS=Homo sapiens OX=9606 GN=ARL8A PE=1 SV=1	ARL8A	15	8	1	37.09	1.48607e+07	1.45208e+07	1.46874e+07	1.72823e+07	1.75888e+07	-0.247247	3.47151e-05	0.0264852	4.45948
	sp|Q8TCZ2|C99L2_HUMAN	CD99 antigen-like protein 2 OS=Homo sapiens OX=9606 GN=CD99L2 PE=1 SV=1	CD99L2	10	3	0	13.36	409937	411697	406041	357503	363574	0.182768	7.64895e-05	0.0506688	4.1164
	sp|Q9H6P5|TASP1_HUMAN	Threonine aspartase 1 OS=Homo sapiens OX=9606 GN=TASP1 PE=1 SV=1	TASP1	6	5	0	13.57	356073	356924	367106	349718	348000	0.0453559	0.058954	0.744882	1.22949
	sp|Q9UFN0|NPS3A_HUMAN	Protein NipSnap homolog 3A OS=Homo sapiens OX=9606 GN=NIPSNAP3A PE=1 SV=2	NIPSNAP3A	29	10	6	34.01	1.7623e+06	1.74335e+06	1.72281e+06	2.39347e+06	2.47224e+06	-0.481101	3.68499e-06	0.00562278	5.43356
	sp|P10147|CCL3_HUMAN	C-C motif chemokine 3 OS=Homo sapiens OX=9606 GN=CCL3 PE=1 SV=1	CCL3	1	1	0	14.13	637394	647239	685471	453580	448264	0.541673	2.77943e-05	0.0244916	4.55604
	sp|P61927|RL37_HUMAN	60S ribosomal protein L37 OS=Homo sapiens OX=9606 GN=RPL37 PE=1 SV=2	RPL37	18	4	2	32.99	6.64127e+06	7.30675e+06	7.2409e+06	7.29571e+06	7.55799e+06	-0.0735737	0.193123	0.85389	0.714166
	sp|P50452|SPB8_HUMAN	Serpin B8 OS=Homo sapiens OX=9606 GN=SERPINB8 PE=1 SV=2	SERPINB8	60	24	0	51.07	1.19288e+07	1.16238e+07	1.17389e+07	1.04491e+07	1.07259e+07	0.152034	0.000645599	0.198557	3.19004
	sp|Q9H3C7|GGNB2_HUMAN	Gametogenetin-binding protein 2 OS=Homo sapiens OX=9606 GN=GGNBP2 PE=1 SV=1	GGNBP2	23	15	0	23.96	1.06835e+06	1.08026e+06	1.09749e+06	913405	909586	0.247348	2.98091e-05	0.0244916	4.52565
	sp|Q96BY9|SARAF_HUMAN	Store-operated calcium entry-associated regulatory factor OS=Homo sapiens OX=9606 GN=SARAF PE=1 SV=1	SARAF	23	9	0	31.86	2.30416e+06	2.29931e+06	2.35906e+06	2.39912e+06	2.42047e+06	-0.0543447	0.0251815	0.625498	1.59892
	sp|P30291|WEE1_HUMAN	Wee1-like protein kinase OS=Homo sapiens OX=9606 GN=WEE1 PE=1 SV=2	WEE1	17	13	0	26.16	892883	926396	897536	1.26064e+06	1.17914e+06	-0.429183	8.40106e-05	0.0506688	4.07567
	sp|Q9NWM0|SMOX_HUMAN	Spermine oxidase OS=Homo sapiens OX=9606 GN=SMOX PE=1 SV=1	SMOX	1	1	0	3.24	134268	122312	137532	143276	135061	-0.0843871	0.217555	0.863276	0.662431
	sp|Q9NZM5|NOP53_HUMAN	Ribosome biogenesis protein NOP53 OS=Homo sapiens OX=9606 GN=NOP53 PE=1 SV=2	NOP53	20	9	0	25.1	5.16266e+06	5.21081e+06	5.26605e+06	5.39059e+06	5.52951e+06	-0.0666831	0.0141728	0.528963	1.84854
	sp|P56381|ATP5E_HUMAN	ATP synthase subunit epsilon, mitochondrial OS=Homo sapiens OX=9606 GN=ATP5F1E PE=1 SV=2	ATP5F1E	7	3	1	43.13	1.18032e+07	1.1876e+07	1.15724e+07	1.12183e+07	1.06924e+07	0.101422	0.0123663	0.502805	1.90776
	sp|Q5SWA1|PR15B_HUMAN	Protein phosphatase 1 regulatory subunit 15B OS=Homo sapiens OX=9606 GN=PPP1R15B PE=1 SV=1	PPP1R15B	2	2	1	2.52	600584	595136	552348	682033	713061	-0.260212	0.00247187	0.324439	2.60697
	sp|P23769|GATA2_HUMAN	Endothelial transcription factor GATA-2 OS=Homo sapiens OX=9606 GN=GATA2 PE=1 SV=3	GATA2	10	6	0	15.83	1.14151e+06	1.14648e+06	1.19444e+06	1.07971e+06	1.0786e+06	0.104929	0.00802109	0.455709	2.09577
	sp|Q8IYT3|CC170_HUMAN	Coiled-coil domain-containing protein 170 OS=Homo sapiens OX=9606 GN=CCDC170 PE=1 SV=3	CCDC170	2	2	1	1.96	207618	174687	163756	166732	167533	0.115763	0.322667	0.903897	0.491245
	sp|P35237|SPB6_HUMAN	Serpin B6 OS=Homo sapiens OX=9606 GN=SERPINB6 PE=1 SV=3	SERPINB6	27	17	0	46.81	5.01094e+06	5.10994e+06	5.0405e+06	4.61507e+06	4.70371e+06	0.117242	0.000951728	0.215639	3.02149
	sp|P01106|MYC_HUMAN	Myc proto-oncogene protein OS=Homo sapiens OX=9606 GN=MYC PE=1 SV=1	MYC	18	11	0	24.37	1.31917e+06	1.38688e+06	1.28445e+06	1.58909e+06	1.58687e+06	-0.256316	0.000891953	0.21171	3.04966
	sp|Q5T848|GP158_HUMAN	Probable G-protein coupled receptor 158 OS=Homo sapiens OX=9606 GN=GPR158 PE=1 SV=1	GPR158	3	2	2	1.32	223031	205280	218830	217551	217531	-0.0130705	0.749425	0.974418	0.125272
	sp|O94964|SOGA1_HUMAN	Protein SOGA1 OS=Homo sapiens OX=9606 GN=SOGA1 PE=1 SV=2	SOGA1	35	32	0	25.23	644627	667163	669088	715525	711492	-0.112025	0.00354493	0.357057	2.45039
	sp|Q8TCD5|NT5C_HUMAN	5'(3')-deoxyribonucleotidase, cytosolic type OS=Homo sapiens OX=9606 GN=NT5C PE=1 SV=2	NT5C	23	8	0	33.83	4.78191e+06	4.90901e+06	4.7313e+06	4.64933e+06	4.63987e+06	0.0495317	0.055396	0.744882	1.25652
	sp|Q9UKI2|BORG2_HUMAN	Cdc42 effector protein 3 OS=Homo sapiens OX=9606 GN=CDC42EP3 PE=1 SV=1	CDC42EP3	12	6	6	29.92	1.07886e+06	1.11378e+06	1.13065e+06	949297	939876	0.229638	0.000247826	0.110293	3.60585
	sp|Q9P2Q2|FRM4A_HUMAN	FERM domain-containing protein 4A OS=Homo sapiens OX=9606 GN=FRMD4A PE=1 SV=3	FRMD4A	2	1	0	0.67	5.14424e+06	4.72606e+06	4.82094e+06	4.98784e+06	4.98554e+06	-0.0271128	0.52286	0.946275	0.281614
	sp|Q9H9L7|AKIR1_HUMAN	Akirin-1 OS=Homo sapiens OX=9606 GN=AKIRIN1 PE=1 SV=1	AKIRIN1	1	1	0	6.25	376762	391283	410185	406622	421962	-0.0776876	0.119661	0.808962	0.922047
	sp|Q9H0X4|F234A_HUMAN	Protein FAM234A OS=Homo sapiens OX=9606 GN=FAM234A PE=1 SV=1	FAM234A	6	3	0	7.07	623219	601318	610743	589297	575649	0.0707182	0.0227564	0.587456	1.6429
	sp|Q9Y4I5|MTL5_HUMAN	Tesmin OS=Homo sapiens OX=9606 GN=TESMIN PE=1 SV=2	TESMIN	5	4	1	10.04	322061	306397	303009	304748	297867	0.0428884	0.232126	0.869777	0.634277
	sp|Q6P280|ZN529_HUMAN	Zinc finger protein 529 OS=Homo sapiens OX=9606 GN=ZNF529 PE=1 SV=2	ZNF529	4	4	2	9.59	200813	189233	200594	188863	193843	0.0406517	0.274094	0.888616	0.562101
	sp|Q17R31|TATD3_HUMAN	Putative deoxyribonuclease TATDN3 OS=Homo sapiens OX=9606 GN=TATDN3 PE=1 SV=1	TATDN3	6	6	0	32.85	319634	293842	310874	336124	341366	-0.13756	0.0175672	0.54387	1.7553
	sp|Q16649|NFIL3_HUMAN	Nuclear factor interleukin-3-regulated protein OS=Homo sapiens OX=9606 GN=NFIL3 PE=1 SV=2	NFIL3	19	14	14	37.01	1.13838e+06	1.13683e+06	1.1136e+06	1.02677e+06	1.02884e+06	0.136174	0.000378086	0.133682	3.42241
	sp|O43462|MBTP2_HUMAN	Membrane-bound transcription factor site-2 protease OS=Homo sapiens OX=9606 GN=MBTPS2 PE=1 SV=1	MBTPS2	6	4	4	10.21	216345	205181	200062	175489	186529	0.194839	0.00770511	0.455587	2.11322
	sp|Q7RTV0|PHF5A_HUMAN	PHD finger-like domain-containing protein 5A OS=Homo sapiens OX=9606 GN=PHF5A PE=1 SV=1	PHF5A	28	11	11	83.63	2.06764e+07	2.11971e+07	2.1091e+07	1.97691e+07	1.93383e+07	0.102142	0.00298079	0.345569	2.52567
	sp|Q9UBI9|HDC_HUMAN	Headcase protein homolog OS=Homo sapiens OX=9606 GN=HECA PE=1 SV=1	HECA	10	9	9	23.76	221967	230649	229767	216054	215877	0.0746057	0.0181327	0.552145	1.74154
	sp|P48637|GSHB_HUMAN	Glutathione synthetase OS=Homo sapiens OX=9606 GN=GSS PE=1 SV=1	GSS	89	30	3	52.11	1.32739e+07	8.97991e+06	8.87778e+06	2.43701e+07	2.45006e+07	-1.26175	0.00154966	0.275865	2.80976
	sp|P15907|SIAT1_HUMAN	Beta-galactoside alpha-2,6-sialyltransferase 1 OS=Homo sapiens OX=9606 GN=ST6GAL1 PE=1 SV=1	ST6GAL1	9	9	2	27.34	478308	478236	492953	490316	485967	-0.0149138	0.469116	0.940228	0.328719
	sp|Q9H469|FXL15_HUMAN	F-box/LRR-repeat protein 15 OS=Homo sapiens OX=9606 GN=FBXL15 PE=1 SV=2	FBXL15	9	7	0	29.67	511186	536489	549485	525640	521613	0.0232981	0.518098	0.946275	0.285588
	sp|P14209|CD99_HUMAN	CD99 antigen OS=Homo sapiens OX=9606 GN=CD99 PE=1 SV=1	CD99	5	3	0	12.97	69065.7	68984.2	71332	68102.7	68613.9	0.0298216	0.197021	0.854398	0.705487
	sp|Q3MII6|TBC25_HUMAN	TBC1 domain family member 25 OS=Homo sapiens OX=9606 GN=TBC1D25 PE=1 SV=2	TBC1D25	5	5	0	6.54	295751	304144	294117	290107	297471	0.020507	0.390757	0.916316	0.408093
	sp|Q9NS23|RASF1_HUMAN	Ras association domain-containing protein 1 OS=Homo sapiens OX=9606 GN=RASSF1 PE=1 SV=1	RASSF1	8	7	0	16.57	810286	813749	842507	789042	796163	0.0526516	0.0619029	0.744882	1.20829
[truncated: 9,281 more rows]

## Sheet: Fig2j
	Proteome profiling in the MOLM-13 cell treated by the SJ3149 compound using the TMT-LC/LC-MS/MS technology
[truncated: 7,899 more rows]

[truncated: 41 more sheets: Fig3a, Fig3b, Fig 3c, Fig 3d, Fig 3e, Fig 4a, Fig 4b, Fig 4c, Fig 4d, Fig 4e, Fig 4f, Table1, Fig 6a, Fig 6b, SI_Fig1a, SI_Fig1b, SI_Fig1c, SI_Fig1d, SI_Fig2, SI_Fig3a …]
